# Supplementary material for: Impact of AHR Ligand TCDD on Human Embryonic Stem Cells and Early Differentiation
Source: Int J Mol Sci. 2020 Nov 28;21(23):9052. doi: 10.3390/ijms21239052 (PMC7731104; doi:10.3390/ijms21239052)
Supplement: Supplementary file 1 [file ijms-21-09052-s001.zip]

Archive with 3 entries (3 files):
- Supplementary Figures.pdf
- Supplementary File S1.xlsx
- Supplementary File S2.xlsx
