# Supplementary material for: Impact of AHR Ligand TCDD on Human Embryonic Stem Cells and Early Differentiation
Source: Int J Mol Sci. 2020 Nov 28;21(23):9052. doi: 10.3390/ijms21239052 (PMC7731104; doi:10.3390/ijms21239052)
Supplement: Supplementary file 1 [file ijms-21-09052-s001.zip › Supplementary File S1.xlsx]

## Sheet: hESC_TCDDvsDMSO
Differentially expressed genes TCDD/DMSO (p < 0.05)
nr	Ensembl	name	description	logFC	PValue	FC
21	ENSG00000075884	ARHGAP15	Rho GTPase activating protein 15 [Source:HGNC Symbol;Acc:HGNC:21030]	4.40705	0.00162895	21.2155
18	ENSG00000280614	None	None	4.37359	0.00123269	20.7292
37	ENSG00000019186	CYP24A1	cytochrome P450 family 24 subfamily A member 1 [Source:HGNC Symbol;Acc:HGNC:2602]	3.9886	0.00757436	15.8741
2	ENSG00000140465	CYP1A1	cytochrome P450 family 1 subfamily A member 1 [Source:HGNC Symbol;Acc:HGNC:2595]	3.32301	8.3864e-11	10.0075
3	ENSG00000184302	SIX6	SIX homeobox 6 [Source:HGNC Symbol;Acc:HGNC:10892]	3.23751	1.49502e-10	9.43166
115	ENSG00000154330	PGM5	phosphoglucomutase 5 [Source:HGNC Symbol;Acc:HGNC:8908]	3.10693	0.0484498	8.61549
6	ENSG00000121207	LRAT	lecithin retinol acyltransferase [Source:HGNC Symbol;Acc:HGNC:6685]	3.09916	7.64507e-07	8.5692
96	ENSG00000256258	None	None	3.0973	0.0410272	8.55813
99	ENSG00000165556	CDX2	caudal type homeobox 2 [Source:HGNC Symbol;Acc:HGNC:1806]	3.09519	0.0421094	8.54564
105	ENSG00000154162	CDH12	cadherin 12 [Source:HGNC Symbol;Acc:HGNC:1751]	3.0894	0.0464148	8.51145
106	ENSG00000258422	None	None	3.08169	0.0466552	8.46604
4	ENSG00000258670	None	None	2.7956	1.04688e-08	6.94321
63	ENSG00000225953	SATB2-AS1	SATB2 antisense RNA 1 [Source:HGNC Symbol;Acc:HGNC:26490]	2.76387	0.0241984	6.79217
49	ENSG00000274330	None	None	2.62344	0.0167375	6.16217
28	ENSG00000013725	CD6	CD6 molecule [Source:HGNC Symbol;Acc:HGNC:1691]	2.6195	0.0050741	6.14535
54	ENSG00000279419	None	None	2.60871	0.0187015	6.09958
8	ENSG00000185105	MYADML2	myeloid associated differentiation marker like 2 [Source:HGNC Symbol;Acc:HGNC:34548]	2.43332	3.66136e-06	5.40135
97	ENSG00000127249	ATP13A4	ATPase 13A4 [Source:HGNC Symbol;Acc:HGNC:25422]	2.42755	0.0419794	5.37978
1	ENSG00000163659	TIPARP	TCDD inducible poly(ADP-ribose) polymerase [Source:HGNC Symbol;Acc:HGNC:23696]	2.26762	1.33884e-24	4.81528
13	ENSG00000147485	PXDNL	peroxidasin like [Source:HGNC Symbol;Acc:HGNC:26359]	2.17757	0.000143684	4.5239
67	ENSG00000170374	SP7	Sp7 transcription factor [Source:HGNC Symbol;Acc:HGNC:17321]	2.15359	0.0272738	4.44935
95	ENSG00000248409	None	None	2.14639	0.0409268	4.42718
9	ENSG00000240875	LINC00886	long intergenic non-protein coding RNA 886 [Source:HGNC Symbol;Acc:HGNC:48572]	2.07471	4.50506e-06	4.21261
109	ENSG00000236373	LINC02653	long intergenic non-protein coding RNA 2653 [Source:HGNC Symbol;Acc:HGNC:54138]	2.06849	0.0474938	4.19449
86	ENSG00000128254	C22orf24	chromosome 22 open reading frame 24 [Source:HGNC Symbol;Acc:HGNC:23051]	2.02091	0.0381196	4.05839
25	ENSG00000136542	GALNT5	polypeptide N-acetylgalactosaminyltransferase 5 [Source:HGNC Symbol;Acc:HGNC:4127]	2.01464	0.00214615	4.0408
5	ENSG00000248329	APELA	apelin receptor early endogenous ligand [Source:HGNC Symbol;Acc:HGNC:48925]	1.86476	7.64864e-08	3.64206
12	ENSG00000121454	LHX4	LIM homeobox 4 [Source:HGNC Symbol;Acc:HGNC:21734]	1.86253	3.16534e-05	3.63645
62	ENSG00000128284	APOL3	apolipoprotein L3 [Source:HGNC Symbol;Acc:HGNC:14868]	1.84834	0.0237664	3.60085
91	ENSG00000120457	KCNJ5	potassium inwardly rectifying channel subfamily J member 5 [Source:HGNC Symbol;Acc:HGNC:6266]	1.64741	0.0400862	3.13271
36	ENSG00000151962	RBM46	RNA binding motif protein 46 [Source:HGNC Symbol;Acc:HGNC:28401]	1.62372	0.00696275	3.08168
30	ENSG00000136099	PCDH8	protocadherin 8 [Source:HGNC Symbol;Acc:HGNC:8660]	1.59334	0.00549386	3.01748
45	ENSG00000272341	None	None	1.56897	0.0124455	2.96692
53	ENSG00000172824	CES4A	carboxylesterase 4A [Source:HGNC Symbol;Acc:HGNC:26741]	1.54358	0.0185478	2.91518
111	ENSG00000227370	None	None	1.53899	0.0480053	2.90591
87	ENSG00000261534	None	None	1.52118	0.0382855	2.87026
51	ENSG00000260808	None	None	1.50217	0.0179084	2.83269
66	ENSG00000181722	ZBTB20	zinc finger and BTB domain containing 20 [Source:HGNC Symbol;Acc:HGNC:13503]	1.46983	0.0263649	2.7699
68	ENSG00000078401	EDN1	endothelin 1 [Source:HGNC Symbol;Acc:HGNC:3176]	1.46498	0.0280029	2.76061
70	ENSG00000250091	DNAH10OS	dynein axonemal heavy chain 10 opposite strand [Source:HGNC Symbol;Acc:HGNC:37121]	1.45137	0.0288641	2.73468
23	ENSG00000138061	CYP1B1	cytochrome P450 family 1 subfamily B member 1 [Source:HGNC Symbol;Acc:HGNC:2597]	1.44968	0.00198189	2.73147
72	ENSG00000198739	LRRTM3	leucine rich repeat transmembrane neuronal 3 [Source:HGNC Symbol;Acc:HGNC:19410]	1.36977	0.0298561	2.5843
7	ENSG00000138161	CUZD1	CUB and zona pellucida like domains 1 [Source:HGNC Symbol;Acc:HGNC:17937]	1.34726	1.68796e-06	2.54429
11	ENSG00000048540	LMO3	LIM domain only 3 [Source:HGNC Symbol;Acc:HGNC:6643]	1.34367	2.7105e-05	2.53796
33	ENSG00000138083	SIX3	SIX homeobox 3 [Source:HGNC Symbol;Acc:HGNC:10889]	1.29722	0.00605111	2.45754
32	ENSG00000152779	SLC16A12	solute carrier family 16 member 12 [Source:HGNC Symbol;Acc:HGNC:23094]	1.26628	0.00604874	2.40541
61	ENSG00000131746	TNS4	tensin 4 [Source:HGNC Symbol;Acc:HGNC:24352]	1.24863	0.0234143	2.37616
15	ENSG00000121101	TEX14	testis expressed 14, intercellular bridge forming factor [Source:HGNC Symbol;Acc:HGNC:11737]	1.23433	0.000776164	2.35271
50	ENSG00000230510	PPP5D1	PPP5 tetratricopeptide repeat domain containing 1 [Source:HGNC Symbol;Acc:HGNC:44209]	1.19213	0.0173605	2.2849
17	ENSG00000259439	LINC01833	long intergenic non-protein coding RNA 1833 [Source:HGNC Symbol;Acc:HGNC:52644]	1.18993	0.00122934	2.28142
26	ENSG00000063438	AHRR	aryl-hydrocarbon receptor repressor [Source:HGNC Symbol;Acc:HGNC:346]	1.17694	0.00350228	2.26097
29	ENSG00000158856	DMTN	dematin actin binding protein [Source:HGNC Symbol;Acc:HGNC:3382]	1.12005	0.00531827	2.17355
41	ENSG00000227640	SOX21-AS1	SOX21 antisense divergent transcript 1 [Source:HGNC Symbol;Acc:HGNC:39807]	1.11138	0.0102592	2.16053
44	ENSG00000271862	None	None	1.10857	0.0118235	2.15632
113	ENSG00000110195	FOLR1	folate receptor alpha [Source:HGNC Symbol;Acc:HGNC:3791]	1.088	0.0481481	2.1258
93	ENSG00000273706	LHX1	LIM homeobox 1 [Source:HGNC Symbol;Acc:HGNC:6593]	1.06723	0.0402998	2.09541
94	ENSG00000280087	None	None	1.06675	0.0404068	2.0947
19	ENSG00000170955	CAVIN3	caveolae associated protein 3 [Source:HGNC Symbol;Acc:HGNC:9400]	1.03499	0.00137209	2.0491
98	ENSG00000165621	OXGR1	oxoglutarate receptor 1 [Source:HGNC Symbol;Acc:HGNC:4531]	1.02169	0.042025	2.0303
79	ENSG00000143318	CASQ1	calsequestrin 1 [Source:HGNC Symbol;Acc:HGNC:1512]	0.961488	0.0352684	1.94732
20	ENSG00000162878	PKDCC	protein kinase domain containing, cytoplasmic [Source:HGNC Symbol;Acc:HGNC:25123]	0.958324	0.00144682	1.94305
103	ENSG00000183807	FAM162B	family with sequence similarity 162 member B [Source:HGNC Symbol;Acc:HGNC:21549]	0.947778	0.0445031	1.9289
82	ENSG00000163666	HESX1	HESX homeobox 1 [Source:HGNC Symbol;Acc:HGNC:4877]	0.929092	0.0363603	1.90408
10	ENSG00000069667	RORA	RAR related orphan receptor A [Source:HGNC Symbol;Acc:HGNC:10258]	0.928546	2.48448e-05	1.90336
84	ENSG00000174827	PDZK1	PDZ domain containing 1 [Source:HGNC Symbol;Acc:HGNC:8821]	0.912963	0.0370334	1.88291
34	ENSG00000112561	TFEB	transcription factor EB [Source:HGNC Symbol;Acc:HGNC:11753]	0.879048	0.00606568	1.83916
88	ENSG00000171246	NPTX1	neuronal pentraxin 1 [Source:HGNC Symbol;Acc:HGNC:7952]	0.871867	0.0383925	1.83003
92	ENSG00000133640	LRRIQ1	leucine rich repeats and IQ motif containing 1 [Source:HGNC Symbol;Acc:HGNC:25708]	0.821594	0.040252	1.76736
74	ENSG00000100234	TIMP3	TIMP metallopeptidase inhibitor 3 [Source:HGNC Symbol;Acc:HGNC:11822]	0.809072	0.0325399	1.75208
14	ENSG00000130558	OLFM1	olfactomedin 1 [Source:HGNC Symbol;Acc:HGNC:17187]	0.801724	0.000539674	1.74318
22	ENSG00000164951	PDP1	pyruvate dehyrogenase phosphatase catalytic subunit 1 [Source:HGNC Symbol;Acc:HGNC:9279]	0.733046	0.00187192	1.66214
27	ENSG00000088992	TESC	tescalcin [Source:HGNC Symbol;Acc:HGNC:26065]	0.729125	0.00364858	1.65763
40	ENSG00000110148	CCKBR	cholecystokinin B receptor [Source:HGNC Symbol;Acc:HGNC:1571]	0.716372	0.0101487	1.64305
81	ENSG00000114812	VIPR1	vasoactive intestinal peptide receptor 1 [Source:HGNC Symbol;Acc:HGNC:12694]	0.714943	0.0357457	1.64142
57	ENSG00000140284	SLC27A2	solute carrier family 27 member 2 [Source:HGNC Symbol;Acc:HGNC:10996]	0.673003	0.0211886	1.59439
76	ENSG00000165495	PKNOX2	PBX/knotted 1 homeobox 2 [Source:HGNC Symbol;Acc:HGNC:16714]	0.602216	0.0333993	1.51805
64	ENSG00000134030	CTIF	cap binding complex dependent translation initiation factor [Source:HGNC Symbol;Acc:HGNC:23925]	0.499665	0.0260402	1.41388
89	ENSG00000185920	PTCH1	patched 1 [Source:HGNC Symbol;Acc:HGNC:9585]	0.477155	0.039361	1.392
16	ENSG00000112685	EXOC2	exocyst complex component 2 [Source:HGNC Symbol;Acc:HGNC:24968]	0.463721	0.00109516	1.37909
47	ENSG00000079691	CARMIL1	capping protein regulator and myosin 1 linker 1 [Source:HGNC Symbol;Acc:HGNC:21581]	0.408984	0.0156504	1.32775
69	ENSG00000134569	LRP4	LDL receptor related protein 4 [Source:HGNC Symbol;Acc:HGNC:6696]	0.381967	0.028332	1.30312
114	ENSG00000213015	ZNF580	zinc finger protein 580 [Source:HGNC Symbol;Acc:HGNC:29473]	0.379595	0.0482308	1.30098
48	ENSG00000068650	ATP11A	ATPase phospholipid transporting 11A [Source:HGNC Symbol;Acc:HGNC:13552]	0.373223	0.0163086	1.29524
102	ENSG00000103034	NDRG4	NDRG family member 4 [Source:HGNC Symbol;Acc:HGNC:14466]	0.36921	0.0428856	1.29165
78	ENSG00000102271	KLHL4	kelch like family member 4 [Source:HGNC Symbol;Acc:HGNC:6355]	0.340968	0.0345339	1.26661
77	ENSG00000048740	CELF2	CUGBP Elav-like family member 2 [Source:HGNC Symbol;Acc:HGNC:2550]	0.305847	0.0337828	1.23614
59	ENSG00000108557	RAI1	retinoic acid induced 1 [Source:HGNC Symbol;Acc:HGNC:9834]	-0.488763	0.0226344	-1.40324
56	ENSG00000067840	PDZD4	PDZ domain containing 4 [Source:HGNC Symbol;Acc:HGNC:21167]	-0.53092	0.0198991	-1.44485
118	ENSG00000274070	CASTOR2	cytosolic arginine sensor for mTORC1 subunit 2 [Source:HGNC Symbol;Acc:HGNC:37073]	-0.572582	0.0495694	-1.48718
101	ENSG00000280287	None	None	-0.750801	0.0426454	-1.68273
85	ENSG00000150636	CCDC102B	coiled-coil domain containing 102B [Source:HGNC Symbol;Acc:HGNC:26295]	-0.786718	0.0380809	-1.72515
52	ENSG00000243709	LEFTY1	left-right determination factor 1 [Source:HGNC Symbol;Acc:HGNC:6552]	-0.797372	0.0182422	-1.73793
104	ENSG00000182459	TEX19	testis expressed 19 [Source:HGNC Symbol;Acc:HGNC:33802]	-0.963937	0.0460804	-1.95063
24	ENSG00000156574	NODAL	nodal growth differentiation factor [Source:HGNC Symbol;Acc:HGNC:7865]	-1.02229	0.00208414	-2.03114
112	ENSG00000232860	SMG7-AS1	SMG7 antisense RNA 1 [Source:HGNC Symbol;Acc:HGNC:24518]	-1.06561	0.0481275	-2.09306
90	ENSG00000224848	None	None	-1.06585	0.0400365	-2.0934
55	ENSG00000175505	CLCF1	cardiotrophin like cytokine factor 1 [Source:HGNC Symbol;Acc:HGNC:17412]	-1.07571	0.019175	-2.10776
31	ENSG00000241570	PAQR9-AS1	PAQR9 antisense RNA 1 [Source:HGNC Symbol;Acc:HGNC:50861]	-1.18541	0.00570587	-2.27428
46	ENSG00000204657	OR2H2	olfactory receptor family 2 subfamily H member 2 [Source:HGNC Symbol;Acc:HGNC:8253]	-1.18922	0.0145227	-2.28029
83	ENSG00000235831	BHLHE40-AS1	BHLHE40 antisense RNA 1 [Source:HGNC Symbol;Acc:HGNC:44471]	-1.20526	0.0365302	-2.3058
35	ENSG00000254419	None	None	-1.37602	0.00632287	-2.5955
71	ENSG00000184844	CYCSP45	CYCS pseudogene 45 [Source:HGNC Symbol;Acc:HGNC:24419]	-1.38501	0.0292303	-2.61174
117	ENSG00000199102	MIR302C	microRNA 302c [Source:HGNC Symbol;Acc:HGNC:31764]	-1.46777	0.048955	-2.76595
65	ENSG00000110448	CD5	CD5 molecule [Source:HGNC Symbol;Acc:HGNC:1685]	-1.75164	0.0260806	-3.3674
110	ENSG00000253641	None	None	-1.91749	0.0476362	-3.77766
107	ENSG00000259024	TVP23C-CDRT4	TVP23C-CDRT4 readthrough [Source:HGNC Symbol;Acc:HGNC:42961]	-1.92569	0.0470177	-3.79919
75	ENSG00000234883	MIR155HG	MIR155 host gene [Source:HGNC Symbol;Acc:HGNC:35460]	-2.06922	0.0331235	-4.19658
39	ENSG00000175745	NR2F1	nuclear receptor subfamily 2 group F member 1 [Source:HGNC Symbol;Acc:HGNC:7975]	-2.2169	0.00831236	-4.64895
100	ENSG00000204832	ST8SIA6-AS1	ST8SIA6 antisense RNA 1 [Source:HGNC Symbol;Acc:HGNC:44880]	-2.3517	0.0422558	-5.10427
80	ENSG00000224417	None	None	-2.35419	0.0354798	-5.11307
43	ENSG00000099957	P2RX6	purinergic receptor P2X 6 [Source:HGNC Symbol;Acc:HGNC:8538]	-2.84645	0.01166	-7.19227
108	ENSG00000100351	GRAP2	GRB2 related adaptor protein 2 [Source:HGNC Symbol;Acc:HGNC:4563]	-3.05064	0.0473702	-8.2858
116	ENSG00000129514	FOXA1	forkhead box A1 [Source:HGNC Symbol;Acc:HGNC:5021]	-3.05207	0.0487304	-8.29404
73	ENSG00000162641	AKNAD1	AKNA domain containing 1 [Source:HGNC Symbol;Acc:HGNC:28398]	-3.42089	0.031406	-10.71
60	ENSG00000112175	BMP5	bone morphogenetic protein 5 [Source:HGNC Symbol;Acc:HGNC:1072]	-3.4215	0.0233253	-10.7146
58	ENSG00000141293	SKAP1	src kinase associated phosphoprotein 1 [Source:HGNC Symbol;Acc:HGNC:15605]	-3.42246	0.022086	-10.7217
42	ENSG00000250103	PANCR	PITX2 adjacent non-coding RNA [Source:HGNC Symbol;Acc:HGNC:52282]	-3.71662	0.010494	-13.1466
38	ENSG00000225194	LINC00092	long intergenic non-protein coding RNA 92 [Source:HGNC Symbol;Acc:HGNC:31408]	-3.95984	0.00762368	-15.5607

## Sheet: Endo_TCDDvsDMSO
Differentially expressed genes TCDD/DMSO (p < 0.05)
nr	Ensembl	name	description	logFC	PValue	FC
65	ENSG00000105550	FGF21	fibroblast growth factor 21 [Source:HGNC Symbol;Acc:HGNC:3678]	4.45398	0.0274595	21.9171
15	ENSG00000162624	LHX8	LIM homeobox 8 [Source:HGNC Symbol;Acc:HGNC:28838]	4.42883	0.00689965	21.5383
17	ENSG00000223703	None	None	4.25716	0.00744553	19.122
9	ENSG00000231381	RNF2P1	ring finger protein 2 pseudogene 1 [Source:HGNC Symbol;Acc:HGNC:33987]	4.24495	0.0053452	18.9608
26	ENSG00000203706	SERTAD4-AS1	SERTAD4 antisense RNA 1 [Source:HGNC Symbol;Acc:HGNC:32019]	4.00642	0.0118395	16.0713
30	ENSG00000267677	None	None	3.99123	0.0153541	15.903
62	ENSG00000153253	SCN3A	sodium voltage-gated channel alpha subunit 3 [Source:HGNC Symbol;Acc:HGNC:10590]	3.73403	0.0267971	13.3062
63	ENSG00000254365	None	None	3.70765	0.0268104	13.0651
43	ENSG00000261787	TCF24	transcription factor 24 [Source:HGNC Symbol;Acc:HGNC:32275]	3.70537	0.0216929	13.0445
47	ENSG00000254252	RPL7P20	ribosomal protein L7 pseudogene 20 [Source:HGNC Symbol;Acc:HGNC:36013]	3.70114	0.0227089	13.0063
45	ENSG00000151224	MAT1A	methionine adenosyltransferase 1A [Source:HGNC Symbol;Acc:HGNC:6903]	3.696	0.0219061	12.96
52	ENSG00000135439	AGAP2	ArfGAP with GTPase domain, ankyrin repeat and PH domain 2 [Source:HGNC Symbol;Acc:HGNC:16921]	3.6955	0.0238239	12.9556
53	ENSG00000138311	ZNF365	zinc finger protein 365 [Source:HGNC Symbol;Acc:HGNC:18194]	3.68559	0.0242303	12.8669
122	ENSG00000221818	EBF2	EBF transcription factor 2 [Source:HGNC Symbol;Acc:HGNC:19090]	3.32768	0.0485892	10.04
111	ENSG00000081985	IL12RB2	interleukin 12 receptor subunit beta 2 [Source:HGNC Symbol;Acc:HGNC:5972]	3.31932	0.0460634	9.98193
120	ENSG00000089041	P2RX7	purinergic receptor P2X 7 [Source:HGNC Symbol;Acc:HGNC:8537]	3.31905	0.0481901	9.9801
108	ENSG00000275993	SIK1B	salt inducible kinase 1B (putative) [Source:HGNC Symbol;Acc:HGNC:52389]	3.31483	0.0454159	9.95093
112	ENSG00000204287	HLA-DRA	major histocompatibility complex, class II, DR alpha [Source:HGNC Symbol;Acc:HGNC:4947]	3.31467	0.0462643	9.94982
115	ENSG00000184574	LPAR5	lysophosphatidic acid receptor 5 [Source:HGNC Symbol;Acc:HGNC:13307]	3.31242	0.0472994	9.93432
125	ENSG00000266835	GAPLINC	gastric adenocarcinoma associated, positive CD44 regulator, long intergenic non-coding RNA [Source:HGNC Symbol;Acc:HGNC:51308]	3.31005	0.0493123	9.91804
38	ENSG00000280614	None	None	2.80333	0.020005	6.9805
55	ENSG00000135744	AGT	angiotensinogen [Source:HGNC Symbol;Acc:HGNC:333]	2.64003	0.0251402	6.23345
3	ENSG00000228496	None	None	2.60143	0.00108674	6.06887
6	ENSG00000170629	DPY19L2P2	DPY19L2 pseudogene 2 [Source:HGNC Symbol;Acc:HGNC:21764]	2.45492	0.00208369	5.48284
24	ENSG00000260455	NBAT1	neuroblastoma associated transcript 1 [Source:HGNC Symbol;Acc:HGNC:49075]	2.27608	0.0116197	4.8436
8	ENSG00000127329	PTPRB	protein tyrosine phosphatase receptor type B [Source:HGNC Symbol;Acc:HGNC:9665]	2.2734	0.00368456	4.83461
75	ENSG00000262198	None	None	2.24978	0.0328936	4.75612
4	ENSG00000229153	EPHA1-AS1	EPHA1 antisense RNA 1 [Source:HGNC Symbol;Acc:HGNC:27799]	2.22062	0.00150614	4.66093
67	ENSG00000205336	ADGRG1	adhesion G protein-coupled receptor G1 [Source:HGNC Symbol;Acc:HGNC:4512]	2.13051	0.0285377	4.37873
82	ENSG00000160471	COX6B2	cytochrome c oxidase subunit 6B2 [Source:HGNC Symbol;Acc:HGNC:24380]	2.11297	0.0360166	4.3258
7	ENSG00000264727	None	None	2.0456	0.00244172	4.12844
106	ENSG00000173267	SNCG	synuclein gamma [Source:HGNC Symbol;Acc:HGNC:11141]	1.9781	0.0449718	3.93975
12	ENSG00000233718	MYCNOS	MYCN opposite strand [Source:HGNC Symbol;Acc:HGNC:16911]	1.70447	0.00616022	3.25908
64	ENSG00000127585	FBXL16	F-box and leucine rich repeat protein 16 [Source:HGNC Symbol;Acc:HGNC:14150]	1.69978	0.0273541	3.24851
31	ENSG00000276571	None	None	1.51148	0.015594	2.85102
73	ENSG00000174332	GLIS1	GLIS family zinc finger 1 [Source:HGNC Symbol;Acc:HGNC:29525]	1.50419	0.0321997	2.83665
89	ENSG00000236924	None	None	1.49659	0.038291	2.82175
13	ENSG00000256271	CACNA1C-AS2	CACNA1C antisense RNA 2 [Source:HGNC Symbol;Acc:HGNC:40118]	1.44118	0.00650119	2.71543
70	ENSG00000170989	S1PR1	sphingosine-1-phosphate receptor 1 [Source:HGNC Symbol;Acc:HGNC:3165]	1.34873	0.0303981	2.54687
23	ENSG00000235884	LINC00941	long intergenic non-protein coding RNA 941 [Source:HGNC Symbol;Acc:HGNC:48635]	1.32968	0.0107035	2.51346
74	ENSG00000117971	CHRNB4	cholinergic receptor nicotinic beta 4 subunit [Source:HGNC Symbol;Acc:HGNC:1964]	1.26447	0.032653	2.40238
72	ENSG00000259562	None	None	1.18793	0.0319961	2.27825
69	ENSG00000103647	CORO2B	coronin 2B [Source:HGNC Symbol;Acc:HGNC:2256]	1.11631	0.0295193	2.16792
126	ENSG00000139973	SYT16	synaptotagmin 16 [Source:HGNC Symbol;Acc:HGNC:23142]	1.00312	0.0495415	2.00434
84	ENSG00000213757	RPS3AP20	RPS3A pseudogene 20 [Source:HGNC Symbol;Acc:HGNC:36141]	1.00284	0.0369042	2.00394
121	ENSG00000025039	RRAGD	Ras related GTP binding D [Source:HGNC Symbol;Acc:HGNC:19903]	0.998492	0.0483549	1.99791
20	ENSG00000125355	TMEM255A	transmembrane protein 255A [Source:HGNC Symbol;Acc:HGNC:26086]	0.99103	0.00958853	1.9876
57	ENSG00000217716	RPS10P3	ribosomal protein S10 pseudogene 3 [Source:HGNC Symbol;Acc:HGNC:23684]	0.971115	0.025584	1.96035
76	ENSG00000237651	C2orf74	chromosome 2 open reading frame 74 [Source:HGNC Symbol;Acc:HGNC:34439]	0.955749	0.0329714	1.93959
107	ENSG00000250896	RNPS1P1	RNA binding protein with serine rich domain 1 pseudogene 1 [Source:HGNC Symbol;Acc:HGNC:39525]	0.779512	0.045399	1.71655
123	ENSG00000184898	RBM43	RNA binding motif protein 43 [Source:HGNC Symbol;Acc:HGNC:24790]	0.776564	0.0488317	1.71305
11	ENSG00000114854	TNNC1	troponin C1, slow skeletal and cardiac type [Source:HGNC Symbol;Acc:HGNC:11943]	0.692405	0.00587983	1.61598
90	ENSG00000026025	VIM	vimentin [Source:HGNC Symbol;Acc:HGNC:12692]	0.614797	0.0383594	1.53134
18	ENSG00000136161	RCBTB2	RCC1 and BTB domain containing protein 2 [Source:HGNC Symbol;Acc:HGNC:1914]	0.588361	0.00880196	1.50354
68	ENSG00000164649	CDCA7L	cell division cycle associated 7 like [Source:HGNC Symbol;Acc:HGNC:30777]	0.473724	0.0294324	1.38869
58	ENSG00000142459	EVI5L	ecotropic viral integration site 5 like [Source:HGNC Symbol;Acc:HGNC:30464]	-0.414837	0.0257152	-1.33315
98	ENSG00000170017	ALCAM	activated leukocyte cell adhesion molecule [Source:HGNC Symbol;Acc:HGNC:400]	-0.481207	0.0431411	-1.39591
93	ENSG00000155966	AFF2	AF4/FMR2 family member 2 [Source:HGNC Symbol;Acc:HGNC:3776]	-0.52591	0.0405311	-1.43984
71	ENSG00000148842	CNNM2	cyclin and CBS domain divalent metal cation transport mediator 2 [Source:HGNC Symbol;Acc:HGNC:103]	-0.533335	0.0311187	-1.44727
32	ENSG00000172819	RARG	retinoic acid receptor gamma [Source:HGNC Symbol;Acc:HGNC:9866]	-0.546976	0.0162544	-1.46102
66	ENSG00000134215	VAV3	vav guanine nucleotide exchange factor 3 [Source:HGNC Symbol;Acc:HGNC:12659]	-0.58189	0.028288	-1.49681
79	ENSG00000165215	CLDN3	claudin 3 [Source:HGNC Symbol;Acc:HGNC:2045]	-0.631107	0.0343138	-1.54875
101	ENSG00000198892	SHISA4	shisa family member 4 [Source:HGNC Symbol;Acc:HGNC:27139]	-0.709089	0.0435524	-1.63477
81	ENSG00000185664	PMEL	premelanosome protein [Source:HGNC Symbol;Acc:HGNC:10880]	-0.720674	0.0357942	-1.64795
124	ENSG00000102755	FLT1	fms related receptor tyrosine kinase 1 [Source:HGNC Symbol;Acc:HGNC:3763]	-0.755382	0.0491997	-1.68808
87	ENSG00000213300	HNRNPA3P6	heterogeneous nuclear ribonucleoprotein A3 pseudogene 6 [Source:HGNC Symbol;Acc:HGNC:48495]	-0.77605	0.0378257	-1.71244
37	ENSG00000179915	NRXN1	neurexin 1 [Source:HGNC Symbol;Acc:HGNC:8008]	-0.791981	0.0189889	-1.73145
21	ENSG00000134853	PDGFRA	platelet derived growth factor receptor alpha [Source:HGNC Symbol;Acc:HGNC:8803]	-0.811279	0.00961547	-1.75477
48	ENSG00000125388	GRK4	G protein-coupled receptor kinase 4 [Source:HGNC Symbol;Acc:HGNC:4543]	-0.83885	0.0228617	-1.78862
33	ENSG00000249421	ADAMTS19-AS1	ADAMTS19 antisense RNA 1 [Source:HGNC Symbol;Acc:HGNC:40797]	-0.908216	0.0165452	-1.87672
118	ENSG00000182329	KIAA2012	KIAA2012 [Source:HGNC Symbol;Acc:HGNC:51250]	-0.95055	0.0474689	-1.93261
14	ENSG00000088836	SLC4A11	solute carrier family 4 member 11 [Source:HGNC Symbol;Acc:HGNC:16438]	-0.952877	0.00670462	-1.93573
50	ENSG00000187595	ZNF385C	zinc finger protein 385C [Source:HGNC Symbol;Acc:HGNC:33722]	-0.983432	0.0230751	-1.97716
49	ENSG00000165548	TMEM63C	transmembrane protein 63C [Source:HGNC Symbol;Acc:HGNC:23787]	-1.02661	0.0230651	-2.03724
39	ENSG00000130055	GDPD2	glycerophosphodiester phosphodiesterase domain containing 2 [Source:HGNC Symbol;Acc:HGNC:25974]	-1.1532	0.0203474	-2.22406
114	ENSG00000139192	TAPBPL	TAP binding protein like [Source:HGNC Symbol;Acc:HGNC:30683]	-1.16128	0.0468251	-2.23656
61	ENSG00000174945	AMZ1	archaelysin family metallopeptidase 1 [Source:HGNC Symbol;Acc:HGNC:22231]	-1.1788	0.0265729	-2.26388
92	ENSG00000270325	BNIP3P9	BCL2 interacting protein 3 pseudogene 9 [Source:HGNC Symbol;Acc:HGNC:49689]	-1.18473	0.0403146	-2.2732
29	ENSG00000125657	TNFSF9	TNF superfamily member 9 [Source:HGNC Symbol;Acc:HGNC:11939]	-1.20778	0.0141887	-2.30982
2	ENSG00000131969	ABHD12B	abhydrolase domain containing 12B [Source:HGNC Symbol;Acc:HGNC:19837]	-1.2158	0.000984359	-2.3227
25	ENSG00000188763	FZD9	frizzled class receptor 9 [Source:HGNC Symbol;Acc:HGNC:4047]	-1.22064	0.0116433	-2.33051
103	ENSG00000121361	KCNJ8	potassium inwardly rectifying channel subfamily J member 8 [Source:HGNC Symbol;Acc:HGNC:6269]	-1.23373	0.044225	-2.35174
27	ENSG00000273486	None	None	-1.29161	0.013304	-2.44801
5	ENSG00000187955	COL14A1	collagen type XIV alpha 1 chain [Source:HGNC Symbol;Acc:HGNC:2191]	-1.33107	0.00164686	-2.5159
51	ENSG00000197462	None	None	-1.3502	0.0236624	-2.54948
35	ENSG00000049540	ELN	elastin [Source:HGNC Symbol;Acc:HGNC:3327]	-1.35998	0.0183576	-2.56682
117	ENSG00000138030	KHK	ketohexokinase [Source:HGNC Symbol;Acc:HGNC:6315]	-1.45909	0.0474493	-2.74935
99	ENSG00000172318	B3GALT1	beta-1,3-galactosyltransferase 1 [Source:HGNC Symbol;Acc:HGNC:916]	-1.46744	0.0434629	-2.7653
86	ENSG00000101188	NTSR1	neurotensin receptor 1 [Source:HGNC Symbol;Acc:HGNC:8039]	-1.50021	0.03729	-2.82884
36	ENSG00000261780	LINC02582	long intergenic non-protein coding RNA 2582 [Source:HGNC Symbol;Acc:HGNC:53792]	-1.50752	0.0189699	-2.84321
34	ENSG00000165646	SLC18A2	solute carrier family 18 member A2 [Source:HGNC Symbol;Acc:HGNC:10935]	-1.51578	0.0177762	-2.85954
83	ENSG00000251141	MRPS30-DT	MRPS30 divergent transcript [Source:HGNC Symbol;Acc:HGNC:53420]	-1.53271	0.0361419	-2.89329
22	ENSG00000221164	SNORA11F	small nucleolar RNA, H/ACA box 11F [Source:HGNC Symbol;Acc:HGNC:52189]	-1.63024	0.0097892	-3.09564
59	ENSG00000115194	SLC30A3	solute carrier family 30 member 3 [Source:HGNC Symbol;Acc:HGNC:11014]	-1.63732	0.0258273	-3.11088
77	ENSG00000198959	TGM2	transglutaminase 2 [Source:HGNC Symbol;Acc:HGNC:11778]	-1.65139	0.0332742	-3.14137
128	ENSG00000273802	H2BC8	H2B clustered histone 8 [Source:HGNC Symbol;Acc:HGNC:4746]	-1.79103	0.0497239	-3.46063
91	ENSG00000130643	CALY	calcyon neuron specific vesicular protein [Source:HGNC Symbol;Acc:HGNC:17938]	-1.86844	0.0394076	-3.65138
44	ENSG00000111087	GLI1	GLI family zinc finger 1 [Source:HGNC Symbol;Acc:HGNC:4317]	-1.91524	0.0218048	-3.77175
88	ENSG00000116711	PLA2G4A	phospholipase A2 group IVA [Source:HGNC Symbol;Acc:HGNC:9035]	-2.02169	0.0378994	-4.06058
28	ENSG00000204264	PSMB8	proteasome 20S subunit beta 8 [Source:HGNC Symbol;Acc:HGNC:9545]	-2.02352	0.0136919	-4.06574
85	ENSG00000184844	CYCSP45	CYCS pseudogene 45 [Source:HGNC Symbol;Acc:HGNC:24419]	-2.13748	0.0369384	-4.39992
80	ENSG00000137727	ARHGAP20	Rho GTPase activating protein 20 [Source:HGNC Symbol;Acc:HGNC:18357]	-2.29719	0.0357694	-4.91498
60	ENSG00000164076	CAMKV	CaM kinase like vesicle associated [Source:HGNC Symbol;Acc:HGNC:28788]	-2.48967	0.026305	-5.61651
78	ENSG00000137558	PI15	peptidase inhibitor 15 [Source:HGNC Symbol;Acc:HGNC:8946]	-2.70783	0.0335403	-6.53339
42	ENSG00000156049	GNA14	G protein subunit alpha 14 [Source:HGNC Symbol;Acc:HGNC:4382]	-2.86156	0.0216169	-7.268
109	ENSG00000142319	SLC6A3	solute carrier family 6 member 3 [Source:HGNC Symbol;Acc:HGNC:11049]	-3.32985	0.0455041	-10.0551
100	ENSG00000181541	MAB21L2	mab-21 like 2 [Source:HGNC Symbol;Acc:HGNC:6758]	-3.33782	0.0435075	-10.1108
104	ENSG00000232480	TGFB2-AS1	TGFB2 antisense RNA 1 (head to head) [Source:HGNC Symbol;Acc:HGNC:50628]	-3.34127	0.0443047	-10.135
97	ENSG00000182040	USH1G	USH1 protein network component sans [Source:HGNC Symbol;Acc:HGNC:16356]	-3.34176	0.0428873	-10.1384
95	ENSG00000138161	CUZD1	CUB and zona pellucida like domains 1 [Source:HGNC Symbol;Acc:HGNC:17937]	-3.34486	0.0419114	-10.1602
96	ENSG00000186867	QRFPR	pyroglutamylated RFamide peptide receptor [Source:HGNC Symbol;Acc:HGNC:15565]	-3.34548	0.0428415	-10.1646
102	ENSG00000279137	None	None	-3.34568	0.0437403	-10.166
110	ENSG00000171303	KCNK3	potassium two pore domain channel subfamily K member 3 [Source:HGNC Symbol;Acc:HGNC:6278]	-3.34605	0.0455069	-10.1686
94	ENSG00000163132	MSX1	msh homeobox 1 [Source:HGNC Symbol;Acc:HGNC:7391]	-3.35477	0.0418992	-10.2303
113	ENSG00000253661	ZFHX4-AS1	ZFHX4 antisense RNA 1 [Source:HGNC Symbol;Acc:HGNC:44165]	-3.35481	0.0464739	-10.2306
119	ENSG00000150637	CD226	CD226 molecule [Source:HGNC Symbol;Acc:HGNC:16961]	-3.35493	0.0481272	-10.2314
105	ENSG00000013725	CD6	CD6 molecule [Source:HGNC Symbol;Acc:HGNC:1691]	-3.35795	0.044456	-10.2528
127	ENSG00000280322	None	None	-3.35851	0.0495761	-10.2568
116	ENSG00000147036	LANCL3	LanC like 3 [Source:HGNC Symbol;Acc:HGNC:24767]	-3.36479	0.0474291	-10.3016
41	ENSG00000188674	C2orf80	chromosome 2 open reading frame 80 [Source:HGNC Symbol;Acc:HGNC:34352]	-3.71108	0.0213211	-13.0962
54	ENSG00000119614	VSX2	visual system homeobox 2 [Source:HGNC Symbol;Acc:HGNC:1975]	-3.71607	0.0248208	-13.1416
46	ENSG00000184611	KCNH7	potassium voltage-gated channel subfamily H member 7 [Source:HGNC Symbol;Acc:HGNC:18863]	-3.71946	0.0223626	-13.1725
40	ENSG00000173157	ADAMTS20	ADAM metallopeptidase with thrombospondin type 1 motif 20 [Source:HGNC Symbol;Acc:HGNC:17178]	-3.72095	0.0205325	-13.1861
56	ENSG00000170549	IRX1	iroquois homeobox 1 [Source:HGNC Symbol;Acc:HGNC:14358]	-3.74861	0.025557	-13.4414
19	ENSG00000274090	None	None	-4.02676	0.00895918	-16.2996
10	ENSG00000233834	None	None	-4.28649	0.00586153	-19.5147
16	ENSG00000253170	None	None	-4.28959	0.00720028	-19.5566
1	ENSG00000185105	MYADML2	myeloid associated differentiation marker like 2 [Source:HGNC Symbol;Acc:HGNC:34548]	-4.83851	0.000738723	-28.6113

## Sheet: Meso_TCDDvsDMSO
Differentially expressed genes TCDD/DMSO (p < 0.05)
nr	Ensembl	name	description	logFC	PValue	FC
32	ENSG00000187554	TLR5	toll like receptor 5 [Source:HGNC Symbol;Acc:HGNC:11851]	4.72765	0.000394557	26.4951
81	ENSG00000158748	HTR6	5-hydroxytryptamine receptor 6 [Source:HGNC Symbol;Acc:HGNC:5301]	4.41154	0.00254631	21.2817
137	ENSG00000179796	LRRC3B	leucine rich repeat containing 3B [Source:HGNC Symbol;Acc:HGNC:28105]	4.24246	0.00496253	18.9282
286	ENSG00000163395	IGFN1	immunoglobulin like and fibronectin type III domain containing 1 [Source:HGNC Symbol;Acc:HGNC:24607]	4.03153	0.0150385	16.3535
155	ENSG00000163817	SLC6A20	solute carrier family 6 member 20 [Source:HGNC Symbol;Acc:HGNC:30927]	4.0251	0.00591246	16.2808
176	ENSG00000236094	LINC00545	long intergenic non-protein coding RNA 545 [Source:HGNC Symbol;Acc:HGNC:43680]	4.02454	0.00719175	16.2745
277	ENSG00000254610	None	None	3.78178	0.0143566	13.754
250	ENSG00000184564	SLITRK6	SLIT and NTRK like family member 6 [Source:HGNC Symbol;Acc:HGNC:23503]	3.77741	0.0122297	13.7124
507	ENSG00000188783	PRELP	proline and arginine rich end leucine rich repeat protein [Source:HGNC Symbol;Acc:HGNC:9357]	3.48956	0.0315063	11.2321
504	ENSG00000159387	IRX6	iroquois homeobox 6 [Source:HGNC Symbol;Acc:HGNC:14675]	3.48743	0.0313775	11.2156
422	ENSG00000282022	None	None	3.48618	0.0246884	11.2058
384	ENSG00000115604	IL18R1	interleukin 18 receptor 1 [Source:HGNC Symbol;Acc:HGNC:5988]	3.48452	0.0223594	11.193
420	ENSG00000129514	FOXA1	forkhead box A1 [Source:HGNC Symbol;Acc:HGNC:5021]	3.48317	0.0246251	11.1825
486	ENSG00000186790	FOXE3	forkhead box E3 [Source:HGNC Symbol;Acc:HGNC:3808]	3.48315	0.0299176	11.1823
435	ENSG00000129451	KLK10	kallikrein related peptidase 10 [Source:HGNC Symbol;Acc:HGNC:6358]	3.48195	0.0258868	11.173
428	ENSG00000121871	SLITRK3	SLIT and NTRK like family member 3 [Source:HGNC Symbol;Acc:HGNC:23501]	3.48106	0.0251247	11.1662
516	ENSG00000279314	None	None	3.47889	0.0320475	11.1494
760	ENSG00000162949	CAPN13	calpain 13 [Source:HGNC Symbol;Acc:HGNC:16663]	3.11237	0.0495711	8.64805
740	ENSG00000230805	None	None	3.11175	0.0480167	8.6443
743	ENSG00000188505	NCCRP1	NCCRP1, F-box associated domain containing [Source:HGNC Symbol;Acc:HGNC:33739]	3.11047	0.0481012	8.63666
759	ENSG00000179399	GPC5	glypican 5 [Source:HGNC Symbol;Acc:HGNC:4453]	3.10957	0.0494531	8.63124
733	ENSG00000113763	UNC5A	unc-5 netrin receptor A [Source:HGNC Symbol;Acc:HGNC:12567]	3.10942	0.0476039	8.63033
763	ENSG00000185811	IKZF1	IKAROS family zinc finger 1 [Source:HGNC Symbol;Acc:HGNC:13176]	3.10865	0.0496472	8.62573
249	ENSG00000100985	MMP9	matrix metallopeptidase 9 [Source:HGNC Symbol;Acc:HGNC:7176]	2.96437	0.0121804	7.80484
147	ENSG00000223813	None	None	2.85091	0.00554005	7.21453
290	ENSG00000137491	SLCO2B1	solute carrier organic anion transporter family member 2B1 [Source:HGNC Symbol;Acc:HGNC:10962]	2.83396	0.015493	7.1303
78	ENSG00000226416	MRPL23-AS1	MRPL23 antisense RNA 1 [Source:HGNC Symbol;Acc:HGNC:42812]	2.83188	0.00240215	7.12001
49	ENSG00000132854	KANK4	KN motif and ankyrin repeat domains 4 [Source:HGNC Symbol;Acc:HGNC:27263]	2.75587	0.00100754	6.75458
434	ENSG00000095932	SMIM24	small integral membrane protein 24 [Source:HGNC Symbol;Acc:HGNC:37244]	2.74136	0.0256555	6.687
241	ENSG00000183145	RIPPLY3	ripply transcriptional repressor 3 [Source:HGNC Symbol;Acc:HGNC:3047]	2.69783	0.0116321	6.48825
103	ENSG00000134595	SOX3	SRY-box transcription factor 3 [Source:HGNC Symbol;Acc:HGNC:11199]	2.64511	0.00325814	6.25542
441	ENSG00000104892	KLC3	kinesin light chain 3 [Source:HGNC Symbol;Acc:HGNC:20717]	2.54047	0.0266709	5.8178
167	ENSG00000183379	SYNDIG1L	synapse differentiation inducing 1 like [Source:HGNC Symbol;Acc:HGNC:32388]	2.43005	0.00675281	5.38913
541	ENSG00000250917	None	None	2.40485	0.0342601	5.29579
268	ENSG00000018236	CNTN1	contactin 1 [Source:HGNC Symbol;Acc:HGNC:2171]	2.31608	0.013561	4.97979
179	ENSG00000131771	PPP1R1B	protein phosphatase 1 regulatory inhibitor subunit 1B [Source:HGNC Symbol;Acc:HGNC:9287]	2.27317	0.00748149	4.83383
40	ENSG00000248746	ACTN3	actinin alpha 3 (gene/pseudogene) [Source:HGNC Symbol;Acc:HGNC:165]	2.26363	0.000707381	4.80198
204	ENSG00000088340	FER1L4	fer-1 like family member 4 (pseudogene) [Source:HGNC Symbol;Acc:HGNC:15801]	2.25528	0.00905696	4.77426
280	ENSG00000133454	MYO18B	myosin XVIIIB [Source:HGNC Symbol;Acc:HGNC:18150]	2.22636	0.0144783	4.67952
219	ENSG00000114654	EFCC1	EF-hand and coiled-coil domain containing 1 [Source:HGNC Symbol;Acc:HGNC:25692]	2.22317	0.00981651	4.6692
412	ENSG00000241155	ARHGAP31-AS1	ARHGAP31 antisense RNA 1 [Source:HGNC Symbol;Acc:HGNC:41235]	2.17263	0.0242609	4.50845
122	ENSG00000178343	SHISA3	shisa family member 3 [Source:HGNC Symbol;Acc:HGNC:25159]	2.1579	0.00418072	4.46266
426	ENSG00000101280	ANGPT4	angiopoietin 4 [Source:HGNC Symbol;Acc:HGNC:487]	2.1322	0.0250617	4.38384
207	ENSG00000186994	KANK3	KN motif and ankyrin repeat domains 3 [Source:HGNC Symbol;Acc:HGNC:24796]	2.11906	0.00924562	4.34411
63	ENSG00000263126	None	None	2.07802	0.00179199	4.22229
108	ENSG00000125730	C3	complement C3 [Source:HGNC Symbol;Acc:HGNC:1318]	2.07296	0.00354644	4.20749
213	ENSG00000273759	None	None	2.06592	0.00948047	4.18702
405	ENSG00000228528	None	None	2.03152	0.023671	4.08835
284	ENSG00000241684	ADAMTS9-AS2	ADAMTS9 antisense RNA 2 [Source:HGNC Symbol;Acc:HGNC:42435]	1.992	0.0147865	3.97787
693	ENSG00000203721	LINC00862	long intergenic non-protein coding RNA 862 [Source:HGNC Symbol;Acc:HGNC:21901]	1.92456	0.0452183	3.79622
701	ENSG00000105668	UPK1A	uroplakin 1A [Source:HGNC Symbol;Acc:HGNC:12577]	1.92233	0.0455725	3.79036
59	ENSG00000121207	LRAT	lecithin retinol acyltransferase [Source:HGNC Symbol;Acc:HGNC:6685]	1.92175	0.00158356	3.78882
496	ENSG00000125726	CD70	CD70 molecule [Source:HGNC Symbol;Acc:HGNC:11937]	1.91987	0.0310679	3.78388
335	ENSG00000115138	POMC	proopiomelanocortin [Source:HGNC Symbol;Acc:HGNC:9201]	1.91141	0.018818	3.76177
692	ENSG00000214290	COLCA2	colorectal cancer associated 2 [Source:HGNC Symbol;Acc:HGNC:26978]	1.90477	0.0451846	3.7445
114	ENSG00000171522	PTGER4	prostaglandin E receptor 4 [Source:HGNC Symbol;Acc:HGNC:9596]	1.87802	0.00391682	3.6757
89	ENSG00000166816	LDHD	lactate dehydrogenase D [Source:HGNC Symbol;Acc:HGNC:19708]	1.86455	0.00280108	3.64154
489	ENSG00000136457	CHAD	chondroadherin [Source:HGNC Symbol;Acc:HGNC:1909]	1.85876	0.0303852	3.62696
86	ENSG00000279529	None	None	1.8003	0.0026901	3.48292
100	ENSG00000007516	BAIAP3	BAI1 associated protein 3 [Source:HGNC Symbol;Acc:HGNC:948]	1.78238	0.00316636	3.43994
319	ENSG00000162148	PPP1R32	protein phosphatase 1 regulatory subunit 32 [Source:HGNC Symbol;Acc:HGNC:28869]	1.76217	0.0176528	3.39207
133	ENSG00000179855	GIPC3	GIPC PDZ domain containing family member 3 [Source:HGNC Symbol;Acc:HGNC:18183]	1.74269	0.00475619	3.34659
149	ENSG00000234928	LINC01659	long intergenic non-protein coding RNA 1659 [Source:HGNC Symbol;Acc:HGNC:52447]	1.74246	0.00561407	3.34605
55	ENSG00000170373	CST1	cystatin SN [Source:HGNC Symbol;Acc:HGNC:2473]	1.71911	0.0013688	3.29232
394	ENSG00000205959	None	None	1.68304	0.0231174	3.21104
409	ENSG00000149654	CDH22	cadherin 22 [Source:HGNC Symbol;Acc:HGNC:13251]	1.65512	0.0240647	3.14949
361	ENSG00000143847	PPFIA4	PTPRF interacting protein alpha 4 [Source:HGNC Symbol;Acc:HGNC:9248]	1.65072	0.0202062	3.13991
593	ENSG00000229153	EPHA1-AS1	EPHA1 antisense RNA 1 [Source:HGNC Symbol;Acc:HGNC:27799]	1.64557	0.0381584	3.12872
596	ENSG00000166426	CRABP1	cellular retinoic acid binding protein 1 [Source:HGNC Symbol;Acc:HGNC:2338]	1.63272	0.0382749	3.10097
223	ENSG00000271474	None	None	1.60838	0.0103124	3.04909
425	ENSG00000117598	PLPPR5	phospholipid phosphatase related 5 [Source:HGNC Symbol;Acc:HGNC:31703]	1.566	0.0250428	2.96082
74	ENSG00000169499	PLEKHA2	pleckstrin homology domain containing A2 [Source:HGNC Symbol;Acc:HGNC:14336]	1.55831	0.00227676	2.94509
724	ENSG00000270060	None	None	1.5395	0.0467858	2.90694
375	ENSG00000108950	FAM20A	FAM20A golgi associated secretory pathway pseudokinase [Source:HGNC Symbol;Acc:HGNC:23015]	1.53796	0.0217918	2.90384
705	ENSG00000154342	WNT3A	Wnt family member 3A [Source:HGNC Symbol;Acc:HGNC:15983]	1.53632	0.0457548	2.90053
184	ENSG00000158473	CD1D	CD1d molecule [Source:HGNC Symbol;Acc:HGNC:1637]	1.53483	0.00777799	2.89755
520	ENSG00000138769	CDKL2	cyclin dependent kinase like 2 [Source:HGNC Symbol;Acc:HGNC:1782]	1.53361	0.0322444	2.89509
453	ENSG00000148832	PAOX	polyamine oxidase [Source:HGNC Symbol;Acc:HGNC:20837]	1.50999	0.0277037	2.84808
16	ENSG00000132749	TESMIN	testis expressed metallothionein like protein [Source:HGNC Symbol;Acc:HGNC:7446]	1.50012	0.000109482	2.82866
501	ENSG00000133110	POSTN	periostin [Source:HGNC Symbol;Acc:HGNC:16953]	1.48984	0.0312445	2.80858
377	ENSG00000234546	LNCTAM34A	long non coding transcriptional activator of miR34a [Source:HGNC Symbol;Acc:HGNC:52548]	1.46882	0.0218035	2.76795
302	ENSG00000272338	None	None	1.45373	0.0165227	2.73915
255	ENSG00000233122	CTAGE7P	CTAGE family member 7, pseudogene [Source:HGNC Symbol;Acc:HGNC:25111]	1.43034	0.0124265	2.6951
68	ENSG00000130303	BST2	bone marrow stromal cell antigen 2 [Source:HGNC Symbol;Acc:HGNC:1119]	1.42383	0.00197988	2.68297
530	ENSG00000128482	RNF112	ring finger protein 112 [Source:HGNC Symbol;Acc:HGNC:12968]	1.41873	0.0332085	2.67351
582	ENSG00000156966	B3GNT7	UDP-GlcNAc:betaGal beta-1,3-N-acetylglucosaminyltransferase 7 [Source:HGNC Symbol;Acc:HGNC:18811]	1.41197	0.0373144	2.661
220	ENSG00000122733	PHF24	PHD finger protein 24 [Source:HGNC Symbol;Acc:HGNC:29180]	1.38963	0.00985952	2.62011
437	ENSG00000129244	ATP1B2	ATPase Na+/K+ transporting subunit beta 2 [Source:HGNC Symbol;Acc:HGNC:805]	1.38211	0.0259256	2.60649
476	ENSG00000196748	CLPSL2	colipase like 2 [Source:HGNC Symbol;Acc:HGNC:21250]	1.34333	0.0292257	2.53737
240	ENSG00000231064	None	None	1.34158	0.0115361	2.53429
396	ENSG00000183807	FAM162B	family with sequence similarity 162 member B [Source:HGNC Symbol;Acc:HGNC:21549]	1.32489	0.0232343	2.50514
328	ENSG00000069399	BCL3	BCL3 transcription coactivator [Source:HGNC Symbol;Acc:HGNC:998]	1.32053	0.0181032	2.49758
87	ENSG00000250986	LINC02600	long intergenic non-protein coding RNA 2600 [Source:HGNC Symbol;Acc:HGNC:53177]	1.31151	0.00269448	2.48202
195	ENSG00000273284	None	None	1.3005	0.00825097	2.46314
525	ENSG00000053747	LAMA3	laminin subunit alpha 3 [Source:HGNC Symbol;Acc:HGNC:6483]	1.29149	0.032725	2.44781
744	ENSG00000139547	RDH16	retinol dehydrogenase 16 [Source:HGNC Symbol;Acc:HGNC:29674]	1.27963	0.0482264	2.42777
534	ENSG00000261136	None	None	1.25786	0.0335574	2.39141
339	ENSG00000172264	MACROD2	mono-ADP ribosylhydrolase 2 [Source:HGNC Symbol;Acc:HGNC:16126]	1.24866	0.0188755	2.37621
88	ENSG00000129991	TNNI3	troponin I3, cardiac type [Source:HGNC Symbol;Acc:HGNC:11947]	1.24459	0.00274007	2.36951
737	ENSG00000183134	PTGDR2	prostaglandin D2 receptor 2 [Source:HGNC Symbol;Acc:HGNC:4502]	1.24007	0.0479271	2.3621
487	ENSG00000182472	CAPN12	calpain 12 [Source:HGNC Symbol;Acc:HGNC:13249]	1.23675	0.0299286	2.35666
164	ENSG00000001617	SEMA3F	semaphorin 3F [Source:HGNC Symbol;Acc:HGNC:10728]	1.21455	0.00656102	2.32068
295	ENSG00000168918	INPP5D	inositol polyphosphate-5-phosphatase D [Source:HGNC Symbol;Acc:HGNC:6079]	1.20702	0.0159044	2.30861
148	ENSG00000251095	None	None	1.19411	0.00556741	2.28804
658	ENSG00000116132	PRRX1	paired related homeobox 1 [Source:HGNC Symbol;Acc:HGNC:9142]	1.18994	0.0427884	2.28144
182	ENSG00000179344	HLA-DQB1	major histocompatibility complex, class II, DQ beta 1 [Source:HGNC Symbol;Acc:HGNC:4944]	1.18714	0.00761206	2.277
523	ENSG00000225173	None	None	1.17087	0.0323944	2.25147
432	ENSG00000238249	HMGN2P17	high mobility group nucleosomal binding domain 2 pseudogene 17 [Source:HGNC Symbol;Acc:HGNC:39381]	1.16416	0.0255669	2.24103
376	ENSG00000124813	RUNX2	RUNX family transcription factor 2 [Source:HGNC Symbol;Acc:HGNC:10472]	1.15853	0.0218034	2.2323
574	ENSG00000168412	MTNR1A	melatonin receptor 1A [Source:HGNC Symbol;Acc:HGNC:7463]	1.15242	0.0368855	2.22287
325	ENSG00000177106	EPS8L2	EPS8 like 2 [Source:HGNC Symbol;Acc:HGNC:21296]	1.12676	0.0180568	2.18368
576	ENSG00000185272	RBM11	RNA binding motif protein 11 [Source:HGNC Symbol;Acc:HGNC:9897]	1.12456	0.0369474	2.18035
450	ENSG00000153902	LGI4	leucine rich repeat LGI family member 4 [Source:HGNC Symbol;Acc:HGNC:18712]	1.11934	0.0274941	2.17248
298	ENSG00000224897	POT1-AS1	POT1 antisense RNA 1 [Source:HGNC Symbol;Acc:HGNC:49459]	1.10915	0.0161657	2.15719
395	ENSG00000125531	FNDC11	fibronectin type III domain containing 11 [Source:HGNC Symbol;Acc:HGNC:28764]	1.10294	0.0231387	2.14793
45	ENSG00000110002	VWA5A	von Willebrand factor A domain containing 5A [Source:HGNC Symbol;Acc:HGNC:6658]	1.09522	0.000848149	2.13645
713	ENSG00000182459	TEX19	testis expressed 19 [Source:HGNC Symbol;Acc:HGNC:33802]	1.09275	0.046181	2.1328
494	ENSG00000181333	HEPHL1	hephaestin like 1 [Source:HGNC Symbol;Acc:HGNC:30477]	1.06986	0.0309108	2.09922
459	ENSG00000178947	SMIM10L2A	small integral membrane protein 10 like 2A [Source:HGNC Symbol;Acc:HGNC:34499]	1.05272	0.0280108	2.07444
269	ENSG00000255284	None	None	1.04262	0.0136396	2.05996
222	ENSG00000109107	ALDOC	aldolase, fructose-bisphosphate C [Source:HGNC Symbol;Acc:HGNC:418]	1.03753	0.0102364	2.05271
134	ENSG00000184160	ADRA2C	adrenoceptor alpha 2C [Source:HGNC Symbol;Acc:HGNC:283]	1.03243	0.00480851	2.04547
510	ENSG00000243749	TMEM35B	transmembrane protein 35B [Source:HGNC Symbol;Acc:HGNC:40021]	1.03227	0.0316594	2.04524
115	ENSG00000185585	OLFML2A	olfactomedin like 2A [Source:HGNC Symbol;Acc:HGNC:27270]	1.03138	0.0039169	2.04398
293	ENSG00000101000	PROCR	protein C receptor [Source:HGNC Symbol;Acc:HGNC:9452]	1.00262	0.0157968	2.00364
317	ENSG00000130270	ATP8B3	ATPase phospholipid transporting 8B3 [Source:HGNC Symbol;Acc:HGNC:13535]	1.0002	0.0175261	2.00028
431	ENSG00000172247	C1QTNF4	C1q and TNF related 4 [Source:HGNC Symbol;Acc:HGNC:14346]	0.997062	0.0255233	1.99593
598	ENSG00000163053	SLC16A14	solute carrier family 16 member 14 [Source:HGNC Symbol;Acc:HGNC:26417]	0.991597	0.0383798	1.98838
315	ENSG00000141542	RAB40B	RAB40B, member RAS oncogene family [Source:HGNC Symbol;Acc:HGNC:18284]	0.969282	0.0172913	1.95787
703	ENSG00000127561	SYNGR3	synaptogyrin 3 [Source:HGNC Symbol;Acc:HGNC:11501]	0.965447	0.0455844	1.95267
291	ENSG00000181409	AATK	apoptosis associated tyrosine kinase [Source:HGNC Symbol;Acc:HGNC:21]	0.961666	0.0155567	1.94756
140	ENSG00000108679	LGALS3BP	galectin 3 binding protein [Source:HGNC Symbol;Acc:HGNC:6564]	0.952468	0.00515683	1.93518
367	ENSG00000134769	DTNA	dystrobrevin alpha [Source:HGNC Symbol;Acc:HGNC:3057]	0.937039	0.0208137	1.91459
622	ENSG00000229980	TOB1-AS1	TOB1 antisense RNA 1 [Source:HGNC Symbol;Acc:HGNC:44340]	0.931662	0.0400815	1.90747
600	ENSG00000214193	SH3D21	SH3 domain containing 21 [Source:HGNC Symbol;Acc:HGNC:26236]	0.924172	0.0384242	1.89759
370	ENSG00000120820	GLT8D2	glycosyltransferase 8 domain containing 2 [Source:HGNC Symbol;Acc:HGNC:24890]	0.913774	0.021204	1.88397
762	ENSG00000129538	RNASE1	ribonuclease A family member 1, pancreatic [Source:HGNC Symbol;Acc:HGNC:10044]	0.909838	0.0496465	1.87883
135	ENSG00000096433	ITPR3	inositol 1,4,5-trisphosphate receptor type 3 [Source:HGNC Symbol;Acc:HGNC:6182]	0.906981	0.00494557	1.87512
285	ENSG00000114023	FAM162A	family with sequence similarity 162 member A [Source:HGNC Symbol;Acc:HGNC:17865]	0.901625	0.0150026	1.86817
369	ENSG00000183454	GRIN2A	glutamate ionotropic receptor NMDA type subunit 2A [Source:HGNC Symbol;Acc:HGNC:4585]	0.895848	0.0210885	1.8607
263	ENSG00000167641	PPP1R14A	protein phosphatase 1 regulatory inhibitor subunit 14A [Source:HGNC Symbol;Acc:HGNC:14871]	0.89471	0.0129506	1.85924
306	ENSG00000163328	GPR155	G protein-coupled receptor 155 [Source:HGNC Symbol;Acc:HGNC:22951]	0.892287	0.0165983	1.85612
485	ENSG00000204472	AIF1	allograft inflammatory factor 1 [Source:HGNC Symbol;Acc:HGNC:352]	0.884389	0.0298008	1.84598
608	ENSG00000128340	RAC2	Rac family small GTPase 2 [Source:HGNC Symbol;Acc:HGNC:9802]	0.875969	0.0390395	1.83524
609	ENSG00000253308	None	None	0.875401	0.039062	1.83452
544	ENSG00000259488	None	None	0.864281	0.0343637	1.82043
414	ENSG00000173068	BNC2	basonuclin 2 [Source:HGNC Symbol;Acc:HGNC:30988]	0.85883	0.0244223	1.81357
672	ENSG00000253405	EVX1-AS	EVX1 antisense RNA [Source:HGNC Symbol;Acc:HGNC:40223]	0.858772	0.043764	1.81349
555	ENSG00000213801	ZNF321P	zinc finger protein 321, pseudogene [Source:HGNC Symbol;Acc:HGNC:13827]	0.856358	0.035396	1.81046
548	ENSG00000161912	ADCY10P1	ADCY10 pseudogene 1 [Source:HGNC Symbol;Acc:HGNC:44143]	0.855488	0.0346905	1.80937
729	ENSG00000164128	NPY1R	neuropeptide Y receptor Y1 [Source:HGNC Symbol;Acc:HGNC:7956]	0.841435	0.047318	1.79183
318	ENSG00000160973	FOXH1	forkhead box H1 [Source:HGNC Symbol;Acc:HGNC:3814]	0.839182	0.0176406	1.78904
695	ENSG00000019505	SYT13	synaptotagmin 13 [Source:HGNC Symbol;Acc:HGNC:14962]	0.836165	0.0452393	1.7853
297	ENSG00000099330	OCEL1	occludin/ELL domain containing 1 [Source:HGNC Symbol;Acc:HGNC:26221]	0.831359	0.0160623	1.77936
755	ENSG00000185666	SYN3	synapsin III [Source:HGNC Symbol;Acc:HGNC:11496]	0.829603	0.0491298	1.7772
623	ENSG00000198910	L1CAM	L1 cell adhesion molecule [Source:HGNC Symbol;Acc:HGNC:6470]	0.828593	0.040165	1.77595
591	ENSG00000028137	TNFRSF1B	TNF receptor superfamily member 1B [Source:HGNC Symbol;Acc:HGNC:11917]	0.819654	0.0379445	1.76498
354	ENSG00000146376	ARHGAP18	Rho GTPase activating protein 18 [Source:HGNC Symbol;Acc:HGNC:21035]	0.813182	0.0196649	1.75708
466	ENSG00000162433	AK4	adenylate kinase 4 [Source:HGNC Symbol;Acc:HGNC:363]	0.81103	0.0286526	1.75446
511	ENSG00000128335	APOL2	apolipoprotein L2 [Source:HGNC Symbol;Acc:HGNC:619]	0.810935	0.031763	1.75435
312	ENSG00000126458	RRAS	RAS related [Source:HGNC Symbol;Acc:HGNC:10447]	0.805745	0.0171184	1.74805
725	ENSG00000100095	SEZ6L	seizure related 6 homolog like [Source:HGNC Symbol;Acc:HGNC:10763]	0.803797	0.0468145	1.74569
549	ENSG00000074370	ATP2A3	ATPase sarcoplasmic/endoplasmic reticulum Ca2+ transporting 3 [Source:HGNC Symbol;Acc:HGNC:813]	0.801385	0.0347119	1.74277
239	ENSG00000142173	COL6A2	collagen type VI alpha 2 chain [Source:HGNC Symbol;Acc:HGNC:2212]	0.801104	0.0115052	1.74243
296	ENSG00000117266	CDK18	cyclin dependent kinase 18 [Source:HGNC Symbol;Acc:HGNC:8751]	0.794441	0.0159228	1.7344
225	ENSG00000089723	OTUB2	OTU deubiquitinase, ubiquitin aldehyde binding 2 [Source:HGNC Symbol;Acc:HGNC:20351]	0.793286	0.0106178	1.73302
664	ENSG00000187210	GCNT1	glucosaminyl (N-acetyl) transferase 1 [Source:HGNC Symbol;Acc:HGNC:4203]	0.791391	0.0432033	1.73074
667	ENSG00000026297	RNASET2	ribonuclease T2 [Source:HGNC Symbol;Acc:HGNC:21686]	0.788692	0.0435935	1.72751
680	ENSG00000072682	P4HA2	prolyl 4-hydroxylase subunit alpha 2 [Source:HGNC Symbol;Acc:HGNC:8547]	0.783825	0.0442241	1.72169
464	ENSG00000026508	CD44	CD44 molecule (Indian blood group) [Source:HGNC Symbol;Acc:HGNC:1681]	0.777854	0.028436	1.71458
752	ENSG00000185885	IFITM1	interferon induced transmembrane protein 1 [Source:HGNC Symbol;Acc:HGNC:5412]	0.777832	0.0488744	1.71455
324	ENSG00000068078	FGFR3	fibroblast growth factor receptor 3 [Source:HGNC Symbol;Acc:HGNC:3690]	0.77743	0.0179467	1.71407
151	ENSG00000011638	TMEM159	transmembrane protein 159 [Source:HGNC Symbol;Acc:HGNC:30136]	0.76519	0.00571147	1.69959
442	ENSG00000142156	COL6A1	collagen type VI alpha 1 chain [Source:HGNC Symbol;Acc:HGNC:2211]	0.761611	0.0268013	1.69538
443	ENSG00000250337	PURPL	p53 upregulated regulator of p53 levels [Source:HGNC Symbol;Acc:HGNC:48995]	0.757698	0.0268037	1.69079
474	ENSG00000187244	BCAM	basal cell adhesion molecule (Lutheran blood group) [Source:HGNC Symbol;Acc:HGNC:6722]	0.75633	0.0291659	1.68919
185	ENSG00000164591	MYOZ3	myozenin 3 [Source:HGNC Symbol;Acc:HGNC:18565]	0.750621	0.00777831	1.68252
131	ENSG00000134574	DDB2	damage specific DNA binding protein 2 [Source:HGNC Symbol;Acc:HGNC:2718]	0.742722	0.00473274	1.67333
559	ENSG00000065361	ERBB3	erb-b2 receptor tyrosine kinase 3 [Source:HGNC Symbol;Acc:HGNC:3431]	0.734462	0.035918	1.66378
585	ENSG00000187955	COL14A1	collagen type XIV alpha 1 chain [Source:HGNC Symbol;Acc:HGNC:2191]	0.727037	0.0376463	1.65524
129	ENSG00000168528	SERINC2	serine incorporator 2 [Source:HGNC Symbol;Acc:HGNC:23231]	0.72523	0.00451926	1.65316
592	ENSG00000112773	TENT5A	terminal nucleotidyltransferase 5A [Source:HGNC Symbol;Acc:HGNC:18345]	0.721802	0.037995	1.64924
401	ENSG00000177685	CRACR2B	calcium release activated channel regulator 2B [Source:HGNC Symbol;Acc:HGNC:28703]	0.721602	0.0235693	1.64901
551	ENSG00000253304	TMEM200B	transmembrane protein 200B [Source:HGNC Symbol;Acc:HGNC:33785]	0.719549	0.0349531	1.64667
540	ENSG00000196972	SMIM10L2B	small integral membrane protein 10 like 2B [Source:HGNC Symbol;Acc:HGNC:34500]	0.716087	0.0341208	1.64272
467	ENSG00000100031	GGT1	gamma-glutamyltransferase 1 [Source:HGNC Symbol;Acc:HGNC:4250]	0.709426	0.0286651	1.63515
741	ENSG00000228288	PCAT6	prostate cancer associated transcript 6 [Source:HGNC Symbol;Acc:HGNC:43714]	0.703812	0.0480306	1.6288
92	ENSG00000172830	SSH3	slingshot protein phosphatase 3 [Source:HGNC Symbol;Acc:HGNC:30581]	0.697818	0.00284836	1.62205
234	ENSG00000183087	GAS6	growth arrest specific 6 [Source:HGNC Symbol;Acc:HGNC:4168]	0.696954	0.0111975	1.62108
279	ENSG00000256338	RPL41P2	ribosomal protein L41 pseudogene 2 [Source:HGNC Symbol;Acc:HGNC:10357]	0.696775	0.014448	1.62088
651	ENSG00000115363	EVA1A	eva-1 homolog A, regulator of programmed cell death [Source:HGNC Symbol;Acc:HGNC:25816]	0.689701	0.0424026	1.61295
226	ENSG00000172667	ZMAT3	zinc finger matrin-type 3 [Source:HGNC Symbol;Acc:HGNC:29983]	0.689069	0.0108288	1.61224
497	ENSG00000111674	ENO2	enolase 2 [Source:HGNC Symbol;Acc:HGNC:3353]	0.687877	0.0310706	1.61091
360	ENSG00000130775	THEMIS2	thymocyte selection associated family member 2 [Source:HGNC Symbol;Acc:HGNC:16839]	0.680195	0.0201495	1.60236
498	ENSG00000164761	TNFRSF11B	TNF receptor superfamily member 11b [Source:HGNC Symbol;Acc:HGNC:11909]	0.677143	0.0310758	1.59897
481	ENSG00000131196	NFATC1	nuclear factor of activated T cells 1 [Source:HGNC Symbol;Acc:HGNC:7775]	0.676097	0.0295538	1.59781
475	ENSG00000070759	TESK2	testis associated actin remodelling kinase 2 [Source:HGNC Symbol;Acc:HGNC:11732]	0.671086	0.0291893	1.59227
499	ENSG00000007402	CACNA2D2	calcium voltage-gated channel auxiliary subunit alpha2delta 2 [Source:HGNC Symbol;Acc:HGNC:1400]	0.668804	0.0311386	1.58975
644	ENSG00000125170	DOK4	docking protein 4 [Source:HGNC Symbol;Acc:HGNC:19868]	0.665943	0.0420929	1.58661
162	ENSG00000169213	RAB3B	RAB3B, member RAS oncogene family [Source:HGNC Symbol;Acc:HGNC:9778]	0.662592	0.00644061	1.58292
390	ENSG00000111846	GCNT2	glucosaminyl (N-acetyl) transferase 2 (I blood group) [Source:HGNC Symbol;Acc:HGNC:4204]	0.661718	0.0229719	1.58197
445	ENSG00000100321	SYNGR1	synaptogyrin 1 [Source:HGNC Symbol;Acc:HGNC:11498]	0.636084	0.0271546	1.5541
188	ENSG00000015532	XYLT2	xylosyltransferase 2 [Source:HGNC Symbol;Acc:HGNC:15517]	0.618133	0.0079681	1.53489
682	ENSG00000178662	CSRNP3	cysteine and serine rich nuclear protein 3 [Source:HGNC Symbol;Acc:HGNC:30729]	0.61698	0.0445646	1.53366
738	ENSG00000185641	None	None	0.616622	0.047942	1.53328
455	ENSG00000143554	SLC27A3	solute carrier family 27 member 3 [Source:HGNC Symbol;Acc:HGNC:10997]	0.613007	0.0277493	1.52944
413	ENSG00000171097	KYAT1	kynurenine aminotransferase 1 [Source:HGNC Symbol;Acc:HGNC:1564]	0.606935	0.0242717	1.52302
251	ENSG00000165424	ZCCHC24	zinc finger CCHC-type containing 24 [Source:HGNC Symbol;Acc:HGNC:26911]	0.60486	0.0122439	1.52083
515	ENSG00000093072	ADA2	adenosine deaminase 2 [Source:HGNC Symbol;Acc:HGNC:1839]	0.599468	0.0319939	1.51516
547	ENSG00000065357	DGKA	diacylglycerol kinase alpha [Source:HGNC Symbol;Acc:HGNC:2849]	0.598642	0.0346336	1.51429
628	ENSG00000158813	EDA	ectodysplasin A [Source:HGNC Symbol;Acc:HGNC:3157]	0.597454	0.0407577	1.51304
374	ENSG00000107968	MAP3K8	mitogen-activated protein kinase kinase kinase 8 [Source:HGNC Symbol;Acc:HGNC:6860]	0.596547	0.0217502	1.51209
150	ENSG00000187091	PLCD1	phospholipase C delta 1 [Source:HGNC Symbol;Acc:HGNC:9060]	0.588791	0.00565277	1.50399
739	ENSG00000158296	SLC13A3	solute carrier family 13 member 3 [Source:HGNC Symbol;Acc:HGNC:14430]	0.581544	0.0479446	1.49645
363	ENSG00000083444	PLOD1	procollagen-lysine,2-oxoglutarate 5-dioxygenase 1 [Source:HGNC Symbol;Acc:HGNC:9081]	0.561811	0.0203953	1.47612
716	ENSG00000105357	MYH14	myosin heavy chain 14 [Source:HGNC Symbol;Acc:HGNC:23212]	0.559539	0.0464422	1.4738
730	ENSG00000112183	RBM24	RNA binding motif protein 24 [Source:HGNC Symbol;Acc:HGNC:21539]	0.558242	0.0474261	1.47247
556	ENSG00000141295	SCRN2	secernin 2 [Source:HGNC Symbol;Acc:HGNC:30381]	0.552647	0.0355073	1.46677
620	ENSG00000104870	FCGRT	Fc fragment of IgG receptor and transporter [Source:HGNC Symbol;Acc:HGNC:3621]	0.535338	0.0399256	1.44928
539	ENSG00000180884	ZNF792	zinc finger protein 792 [Source:HGNC Symbol;Acc:HGNC:24751]	0.528155	0.0341197	1.44208
546	ENSG00000004399	PLXND1	plexin D1 [Source:HGNC Symbol;Acc:HGNC:9107]	0.526901	0.0345527	1.44083
387	ENSG00000171425	ZNF581	zinc finger protein 581 [Source:HGNC Symbol;Acc:HGNC:25017]	0.52625	0.0227591	1.44018
308	ENSG00000102271	KLHL4	kelch like family member 4 [Source:HGNC Symbol;Acc:HGNC:6355]	0.514252	0.0167207	1.42825
616	ENSG00000124920	MYRF	myelin regulatory factor [Source:HGNC Symbol;Acc:HGNC:1181]	0.511867	0.0396441	1.42589
389	ENSG00000076716	GPC4	glypican 4 [Source:HGNC Symbol;Acc:HGNC:4452]	0.508663	0.0229085	1.42273
712	ENSG00000168300	PCMTD1	protein-L-isoaspartate (D-aspartate) O-methyltransferase domain containing 1 [Source:HGNC Symbol;Acc:HGNC:30483]	0.503829	0.0461501	1.41797
575	ENSG00000108821	COL1A1	collagen type I alpha 1 chain [Source:HGNC Symbol;Acc:HGNC:2197]	0.497917	0.0369085	1.41217
418	ENSG00000168765	GSTM4	glutathione S-transferase mu 4 [Source:HGNC Symbol;Acc:HGNC:4636]	0.494899	0.0245892	1.40922
553	ENSG00000186300	ZNF555	zinc finger protein 555 [Source:HGNC Symbol;Acc:HGNC:28382]	0.491532	0.0351221	1.40594
619	ENSG00000121903	ZSCAN20	zinc finger and SCAN domain containing 20 [Source:HGNC Symbol;Acc:HGNC:13093]	0.490901	0.0398581	1.40532
578	ENSG00000196743	GM2A	GM2 ganglioside activator [Source:HGNC Symbol;Acc:HGNC:4367]	0.479356	0.0369802	1.39412
626	ENSG00000205978	NYNRIN	NYN domain and retroviral integrase containing [Source:HGNC Symbol;Acc:HGNC:20165]	0.476399	0.0405514	1.39127
532	ENSG00000178802	MPI	mannose phosphate isomerase [Source:HGNC Symbol;Acc:HGNC:7216]	0.475387	0.0333755	1.39029
735	ENSG00000165233	CARD19	caspase recruitment domain family member 19 [Source:HGNC Symbol;Acc:HGNC:28148]	0.471411	0.0477673	1.38646
756	ENSG00000174233	ADCY6	adenylate cyclase 6 [Source:HGNC Symbol;Acc:HGNC:237]	0.465639	0.0492115	1.38093
271	ENSG00000198039	ZNF273	zinc finger protein 273 [Source:HGNC Symbol;Acc:HGNC:13067]	0.459501	0.0138136	1.37507
314	ENSG00000140464	PML	promyelocytic leukemia [Source:HGNC Symbol;Acc:HGNC:9113]	0.45947	0.0172851	1.37504
537	ENSG00000084092	NOA1	nitric oxide associated 1 [Source:HGNC Symbol;Acc:HGNC:28473]	0.453601	0.0338634	1.36945
654	ENSG00000172728	FUT10	fucosyltransferase 10 [Source:HGNC Symbol;Acc:HGNC:19234]	0.452605	0.0425223	1.36851
479	ENSG00000164237	CMBL	carboxymethylenebutenolidase homolog [Source:HGNC Symbol;Acc:HGNC:25090]	0.448813	0.0293666	1.36492
601	ENSG00000198839	ZNF277	zinc finger protein 277 [Source:HGNC Symbol;Acc:HGNC:13070]	0.447196	0.0386526	1.36339
348	ENSG00000104964	TLE5	TLE family member 5, transcriptional modulator [Source:HGNC Symbol;Acc:HGNC:307]	0.444881	0.0193947	1.3612
700	ENSG00000177888	ZBTB41	zinc finger and BTB domain containing 41 [Source:HGNC Symbol;Acc:HGNC:24819]	0.433254	0.0455676	1.35028
704	ENSG00000110011	DNAJC4	DnaJ heat shock protein family (Hsp40) member C4 [Source:HGNC Symbol;Acc:HGNC:5271]	0.430139	0.0456236	1.34736
568	ENSG00000147394	ZNF185	zinc finger protein 185 with LIM domain [Source:HGNC Symbol;Acc:HGNC:12976]	0.428447	0.0365317	1.34578
606	ENSG00000119862	LGALSL	galectin like [Source:HGNC Symbol;Acc:HGNC:25012]	0.421859	0.0389383	1.33965
465	ENSG00000204592	HLA-E	major histocompatibility complex, class I, E [Source:HGNC Symbol;Acc:HGNC:4962]	0.420875	0.0284765	1.33874
524	ENSG00000189241	TSPYL1	TSPY like 1 [Source:HGNC Symbol;Acc:HGNC:12382]	0.420399	0.0325542	1.3383
678	ENSG00000267534	S1PR2	sphingosine-1-phosphate receptor 2 [Source:HGNC Symbol;Acc:HGNC:3169]	0.417941	0.044189	1.33602
728	ENSG00000183963	SMTN	smoothelin [Source:HGNC Symbol;Acc:HGNC:11126]	0.415794	0.0470525	1.33403
462	ENSG00000162636	FAM102B	family with sequence similarity 102 member B [Source:HGNC Symbol;Acc:HGNC:27637]	0.410462	0.0281447	1.32911
617	ENSG00000143198	MGST3	microsomal glutathione S-transferase 3 [Source:HGNC Symbol;Acc:HGNC:7064]	0.408062	0.0397923	1.3269
603	ENSG00000198740	ZNF652	zinc finger protein 652 [Source:HGNC Symbol;Acc:HGNC:29147]	0.40696	0.038751	1.32589
562	ENSG00000113328	CCNG1	cyclin G1 [Source:HGNC Symbol;Acc:HGNC:1592]	0.402352	0.0360017	1.32166
543	ENSG00000055163	CYFIP2	cytoplasmic FMR1 interacting protein 2 [Source:HGNC Symbol;Acc:HGNC:13760]	0.376707	0.0343576	1.29837
710	ENSG00000168067	MAP4K2	mitogen-activated protein kinase kinase kinase kinase 2 [Source:HGNC Symbol;Acc:HGNC:6864]	0.370782	0.0460917	1.29305
429	ENSG00000149131	SERPING1	serpin family G member 1 [Source:HGNC Symbol;Acc:HGNC:1228]	0.369503	0.0252939	1.29191
649	ENSG00000137509	PRCP	prolylcarboxypeptidase [Source:HGNC Symbol;Acc:HGNC:9344]	0.359555	0.0423701	1.28303
668	ENSG00000102265	TIMP1	TIMP metallopeptidase inhibitor 1 [Source:HGNC Symbol;Acc:HGNC:11820]	0.341564	0.0436011	1.26713
646	ENSG00000131788	PIAS3	protein inhibitor of activated STAT 3 [Source:HGNC Symbol;Acc:HGNC:16861]	0.340391	0.0421572	1.2661
665	ENSG00000133103	COG6	component of oligomeric golgi complex 6 [Source:HGNC Symbol;Acc:HGNC:18621]	0.335053	0.0433148	1.26142
673	ENSG00000129219	PLD2	phospholipase D2 [Source:HGNC Symbol;Acc:HGNC:9068]	0.329073	0.0439061	1.25621
753	ENSG00000186767	SPIN4	spindlin family member 4 [Source:HGNC Symbol;Acc:HGNC:27040]	0.318502	0.0490186	1.24704
637	ENSG00000021574	SPAST	spastin [Source:HGNC Symbol;Acc:HGNC:11233]	-0.28746	0.0418688	-1.22049
697	ENSG00000115875	SRSF7	serine and arginine rich splicing factor 7 [Source:HGNC Symbol;Acc:HGNC:10789]	-0.294223	0.0452935	-1.22622
683	ENSG00000025770	NCAPH2	non-SMC condensin II complex subunit H2 [Source:HGNC Symbol;Acc:HGNC:25071]	-0.294421	0.0446185	-1.22639
653	ENSG00000106462	EZH2	enhancer of zeste 2 polycomb repressive complex 2 subunit [Source:HGNC Symbol;Acc:HGNC:3527]	-0.326257	0.0425078	-1.25376
518	ENSG00000091157	WDR7	WD repeat domain 7 [Source:HGNC Symbol;Acc:HGNC:13490]	-0.341164	0.03222	-1.26678
471	ENSG00000188529	SRSF10	serine and arginine rich splicing factor 10 [Source:HGNC Symbol;Acc:HGNC:16713]	-0.348144	0.0289847	-1.27292
715	ENSG00000123066	MED13L	mediator complex subunit 13L [Source:HGNC Symbol;Acc:HGNC:22962]	-0.355379	0.0462668	-1.27932
675	ENSG00000185800	DMWD	DM1 locus, WD repeat containing [Source:HGNC Symbol;Acc:HGNC:2936]	-0.365	0.0440601	-1.28788
640	ENSG00000186141	POLR3C	RNA polymerase III subunit C [Source:HGNC Symbol;Acc:HGNC:30076]	-0.375307	0.0419656	-1.29712
618	ENSG00000074582	BCS1L	BCS1 homolog, ubiquinol-cytochrome c reductase complex chaperone [Source:HGNC Symbol;Acc:HGNC:1020]	-0.376704	0.0398426	-1.29837
674	ENSG00000100151	PICK1	protein interacting with PRKCA 1 [Source:HGNC Symbol;Acc:HGNC:9394]	-0.377727	0.0439557	-1.29929
659	ENSG00000166987	MBD6	methyl-CpG binding domain protein 6 [Source:HGNC Symbol;Acc:HGNC:20445]	-0.380125	0.0427922	-1.30145
655	ENSG00000060339	CCAR1	cell division cycle and apoptosis regulator 1 [Source:HGNC Symbol;Acc:HGNC:24236]	-0.380851	0.0426423	-1.30211
635	ENSG00000068305	MEF2A	myocyte enhancer factor 2A [Source:HGNC Symbol;Acc:HGNC:6993]	-0.384907	0.0417681	-1.30578
535	ENSG00000196365	LONP1	lon peptidase 1, mitochondrial [Source:HGNC Symbol;Acc:HGNC:9479]	-0.385281	0.0336299	-1.30611
527	ENSG00000158019	BABAM2	BRISC and BRCA1 A complex member 2 [Source:HGNC Symbol;Acc:HGNC:1106]	-0.386204	0.0329947	-1.30695
732	ENSG00000168159	RNF187	ring finger protein 187 [Source:HGNC Symbol;Acc:HGNC:27146]	-0.388396	0.0475719	-1.30894
561	ENSG00000165832	TRUB1	TruB pseudouridine synthase family member 1 [Source:HGNC Symbol;Acc:HGNC:16060]	-0.391794	0.0359916	-1.31202
630	ENSG00000141068	KSR1	kinase suppressor of ras 1 [Source:HGNC Symbol;Acc:HGNC:6465]	-0.392639	0.0409245	-1.31279
614	ENSG00000081014	AP4E1	adaptor related protein complex 4 subunit epsilon 1 [Source:HGNC Symbol;Acc:HGNC:573]	-0.393673	0.0395653	-1.31373
605	ENSG00000276234	TADA2A	transcriptional adaptor 2A [Source:HGNC Symbol;Acc:HGNC:11531]	-0.400317	0.0389212	-1.3198
639	ENSG00000149346	SLX4IP	SLX4 interacting protein [Source:HGNC Symbol;Acc:HGNC:16225]	-0.401263	0.0419616	-1.32066
645	ENSG00000105793	GTPBP10	GTP binding protein 10 [Source:HGNC Symbol;Acc:HGNC:25106]	-0.407918	0.0421567	-1.32677
492	ENSG00000120699	EXOSC8	exosome component 8 [Source:HGNC Symbol;Acc:HGNC:17035]	-0.412321	0.0306779	-1.33082
483	ENSG00000096070	BRPF3	bromodomain and PHD finger containing 3 [Source:HGNC Symbol;Acc:HGNC:14256]	-0.423807	0.0296269	-1.34146
552	ENSG00000203668	CHML	CHM like Rab escort protein [Source:HGNC Symbol;Acc:HGNC:1941]	-0.423861	0.0350064	-1.34151
560	ENSG00000131051	RBM39	RNA binding motif protein 39 [Source:HGNC Symbol;Acc:HGNC:15923]	-0.430459	0.0359442	-1.34766
321	ENSG00000143514	TP53BP2	tumor protein p53 binding protein 2 [Source:HGNC Symbol;Acc:HGNC:12000]	-0.434164	0.0177259	-1.35113
477	ENSG00000125266	EFNB2	ephrin B2 [Source:HGNC Symbol;Acc:HGNC:3227]	-0.437828	0.0292774	-1.35456
460	ENSG00000110274	CEP164	centrosomal protein 164 [Source:HGNC Symbol;Acc:HGNC:29182]	-0.438608	0.0280593	-1.3553
358	ENSG00000130749	ZC3H4	zinc finger CCCH-type containing 4 [Source:HGNC Symbol;Acc:HGNC:17808]	-0.438648	0.0200947	-1.35533
362	ENSG00000085982	USP40	ubiquitin specific peptidase 40 [Source:HGNC Symbol;Acc:HGNC:20069]	-0.441916	0.0202247	-1.35841
385	ENSG00000137601	NEK1	NIMA related kinase 1 [Source:HGNC Symbol;Acc:HGNC:7744]	-0.442363	0.0224532	-1.35883
366	ENSG00000223496	EXOSC6	exosome component 6 [Source:HGNC Symbol;Acc:HGNC:19055]	-0.44326	0.0205851	-1.35967
417	ENSG00000083799	CYLD	CYLD lysine 63 deubiquitinase [Source:HGNC Symbol;Acc:HGNC:2584]	-0.444026	0.0245513	-1.3604
711	ENSG00000144893	MED12L	mediator complex subunit 12L [Source:HGNC Symbol;Acc:HGNC:16050]	-0.446155	0.0461423	-1.3624
583	ENSG00000116584	ARHGEF2	Rho/Rac guanine nucleotide exchange factor 2 [Source:HGNC Symbol;Acc:HGNC:682]	-0.449321	0.037439	-1.3654
595	ENSG00000047621	C12orf4	chromosome 12 open reading frame 4 [Source:HGNC Symbol;Acc:HGNC:1184]	-0.460692	0.0382621	-1.3762
689	ENSG00000134440	NARS1	asparaginyl-tRNA synthetase 1 [Source:HGNC Symbol;Acc:HGNC:7643]	-0.462312	0.0450049	-1.37775
688	ENSG00000138621	PPCDC	phosphopantothenoylcysteine decarboxylase [Source:HGNC Symbol;Acc:HGNC:28107]	-0.462842	0.04496	-1.37825
233	ENSG00000103540	CCP110	centriolar coiled-coil protein 110 [Source:HGNC Symbol;Acc:HGNC:24342]	-0.464521	0.0111907	-1.37986
722	ENSG00000160200	CBS	cystathionine beta-synthase [Source:HGNC Symbol;Acc:HGNC:1550]	-0.468718	0.0466797	-1.38388
329	ENSG00000125503	PPP1R12C	protein phosphatase 1 regulatory subunit 12C [Source:HGNC Symbol;Acc:HGNC:14947]	-0.470519	0.0181932	-1.38561
586	ENSG00000162664	ZNF326	zinc finger protein 326 [Source:HGNC Symbol;Acc:HGNC:14104]	-0.478826	0.0376982	-1.39361
372	ENSG00000145555	MYO10	myosin X [Source:HGNC Symbol;Acc:HGNC:7593]	-0.481317	0.0214988	-1.39602
749	ENSG00000104635	SLC39A14	solute carrier family 39 member 14 [Source:HGNC Symbol;Acc:HGNC:20858]	-0.482262	0.0486744	-1.39693
505	ENSG00000123106	CCDC91	coiled-coil domain containing 91 [Source:HGNC Symbol;Acc:HGNC:24855]	-0.487028	0.0313999	-1.40155
627	ENSG00000031003	FAM13B	family with sequence similarity 13 member B [Source:HGNC Symbol;Acc:HGNC:1335]	-0.487733	0.0406404	-1.40224
436	ENSG00000184575	XPOT	exportin for tRNA [Source:HGNC Symbol;Acc:HGNC:12826]	-0.499214	0.0259024	-1.41344
569	ENSG00000073712	FERMT2	fermitin family member 2 [Source:HGNC Symbol;Acc:HGNC:15767]	-0.50137	0.0365646	-1.41556
221	ENSG00000005339	CREBBP	CREB binding protein [Source:HGNC Symbol;Acc:HGNC:2348]	-0.50577	0.00992086	-1.41988
338	ENSG00000284976	None	None	-0.506738	0.0188754	-1.42083
287	ENSG00000106070	GRB10	growth factor receptor bound protein 10 [Source:HGNC Symbol;Acc:HGNC:4564]	-0.509964	0.0152758	-1.42401
758	ENSG00000178233	TMEM151B	transmembrane protein 151B [Source:HGNC Symbol;Acc:HGNC:21315]	-0.510865	0.0493472	-1.4249
670	ENSG00000150054	MPP7	membrane palmitoylated protein 7 [Source:HGNC Symbol;Acc:HGNC:26542]	-0.516029	0.0436426	-1.43001
262	ENSG00000135999	EPC2	enhancer of polycomb homolog 2 [Source:HGNC Symbol;Acc:HGNC:24543]	-0.520999	0.0129008	-1.43495
402	ENSG00000120053	GOT1	glutamic-oxaloacetic transaminase 1 [Source:HGNC Symbol;Acc:HGNC:4432]	-0.521929	0.0236201	-1.43587
512	ENSG00000189308	LIN54	lin-54 DREAM MuvB core complex component [Source:HGNC Symbol;Acc:HGNC:25397]	-0.530532	0.0318153	-1.44446
254	ENSG00000187605	TET3	tet methylcytosine dioxygenase 3 [Source:HGNC Symbol;Acc:HGNC:28313]	-0.531497	0.0124164	-1.44543
187	ENSG00000159399	HK2	hexokinase 2 [Source:HGNC Symbol;Acc:HGNC:4923]	-0.537664	0.00783214	-1.45162
597	ENSG00000143367	TUFT1	tuftelin 1 [Source:HGNC Symbol;Acc:HGNC:12422]	-0.538911	0.0383555	-1.45288
514	ENSG00000148339	SLC25A25	solute carrier family 25 member 25 [Source:HGNC Symbol;Acc:HGNC:20663]	-0.542229	0.0319664	-1.45622
502	ENSG00000066135	KDM4A	lysine demethylase 4A [Source:HGNC Symbol;Acc:HGNC:22978]	-0.54975	0.0313034	-1.46383
274	ENSG00000152409	JMY	junction mediating and regulatory protein, p53 cofactor [Source:HGNC Symbol;Acc:HGNC:28916]	-0.552125	0.0141144	-1.46624
708	ENSG00000163884	KLF15	Kruppel like factor 15 [Source:HGNC Symbol;Acc:HGNC:14536]	-0.559946	0.0460173	-1.47421
691	ENSG00000178685	PARP10	poly(ADP-ribose) polymerase family member 10 [Source:HGNC Symbol;Acc:HGNC:25895]	-0.566458	0.0450322	-1.48088
237	ENSG00000156030	MIDEAS	mitotic deacetylase associated SANT domain protein [Source:HGNC Symbol;Acc:HGNC:19853]	-0.569208	0.0113472	-1.48371
679	ENSG00000226752	CUTALP	cutA divalent cation tolerance homolog-like, pseudogene [Source:HGNC Symbol;Acc:HGNC:27367]	-0.57395	0.044191	-1.48859
611	ENSG00000131459	GFPT2	glutamine-fructose-6-phosphate transaminase 2 [Source:HGNC Symbol;Acc:HGNC:4242]	-0.583614	0.0392607	-1.4986
427	ENSG00000181852	RNF41	ring finger protein 41 [Source:HGNC Symbol;Acc:HGNC:18401]	-0.583693	0.0250942	-1.49868
228	ENSG00000104980	TIMM44	translocase of inner mitochondrial membrane 44 [Source:HGNC Symbol;Acc:HGNC:17316]	-0.59177	0.0108737	-1.50709
573	ENSG00000251664	PCDHA12	protocadherin alpha 12 [Source:HGNC Symbol;Acc:HGNC:8666]	-0.59236	0.0368451	-1.50771
206	ENSG00000172732	MUS81	MUS81 structure-specific endonuclease subunit [Source:HGNC Symbol;Acc:HGNC:29814]	-0.593957	0.00922268	-1.50938
727	ENSG00000256304	None	None	-0.594157	0.0469823	-1.50959
731	ENSG00000133111	RFXAP	regulatory factor X associated protein [Source:HGNC Symbol;Acc:HGNC:9988]	-0.597837	0.047486	-1.51345
558	ENSG00000166199	ALKBH3	alkB homolog 3, alpha-ketoglutaratedependent dioxygenase [Source:HGNC Symbol;Acc:HGNC:30141]	-0.59924	0.035541	-1.51492
666	ENSG00000133134	BEX2	brain expressed X-linked 2 [Source:HGNC Symbol;Acc:HGNC:30933]	-0.603039	0.0433931	-1.51891
326	ENSG00000219626	FAM228B	family with sequence similarity 228 member B [Source:HGNC Symbol;Acc:HGNC:24736]	-0.603905	0.0180581	-1.51983
669	ENSG00000185869	ZNF829	zinc finger protein 829 [Source:HGNC Symbol;Acc:HGNC:34032]	-0.615838	0.0436085	-1.53245
746	ENSG00000178381	ZFAND2A	zinc finger AN1-type containing 2A [Source:HGNC Symbol;Acc:HGNC:28073]	-0.616175	0.0482892	-1.53281
629	ENSG00000167920	TMEM99	transmembrane protein 99 (putative) [Source:HGNC Symbol;Acc:HGNC:28305]	-0.620622	0.0407708	-1.53754
235	ENSG00000169862	CTNND2	catenin delta 2 [Source:HGNC Symbol;Acc:HGNC:2516]	-0.62177	0.0112064	-1.53876
706	ENSG00000178607	ERN1	endoplasmic reticulum to nucleus signaling 1 [Source:HGNC Symbol;Acc:HGNC:3449]	-0.624804	0.0458413	-1.542
663	ENSG00000155970	MICU3	mitochondrial calcium uptake family member 3 [Source:HGNC Symbol;Acc:HGNC:27820]	-0.635829	0.0431307	-1.55383
452	ENSG00000176473	WDR25	WD repeat domain 25 [Source:HGNC Symbol;Acc:HGNC:21064]	-0.636607	0.0276992	-1.55467
567	ENSG00000120129	DUSP1	dual specificity phosphatase 1 [Source:HGNC Symbol;Acc:HGNC:3064]	-0.644886	0.0365084	-1.56362
529	ENSG00000111879	FAM184A	family with sequence similarity 184 member A [Source:HGNC Symbol;Acc:HGNC:20991]	-0.644894	0.0331889	-1.56362
696	ENSG00000079215	SLC1A3	solute carrier family 1 member 3 [Source:HGNC Symbol;Acc:HGNC:10941]	-0.645773	0.0452401	-1.56458
458	ENSG00000168003	SLC3A2	solute carrier family 3 member 2 [Source:HGNC Symbol;Acc:HGNC:11026]	-0.646538	0.0278968	-1.56541
121	ENSG00000138162	TACC2	transforming acidic coiled-coil containing protein 2 [Source:HGNC Symbol;Acc:HGNC:11523]	-0.647191	0.00417083	-1.56612
438	ENSG00000006652	IFRD1	interferon related developmental regulator 1 [Source:HGNC Symbol;Acc:HGNC:5456]	-0.649004	0.0261932	-1.56809
448	ENSG00000114861	FOXP1	forkhead box P1 [Source:HGNC Symbol;Acc:HGNC:3823]	-0.655193	0.0272776	-1.57483
621	ENSG00000204934	ATP6V0E2-AS1	ATP6V0E2 antisense RNA 1 [Source:HGNC Symbol;Acc:HGNC:44180]	-0.671639	0.0399741	-1.59288
289	ENSG00000163629	PTPN13	protein tyrosine phosphatase non-receptor type 13 [Source:HGNC Symbol;Acc:HGNC:9646]	-0.671752	0.015466	-1.59301
57	ENSG00000139737	SLAIN1	SLAIN motif family member 1 [Source:HGNC Symbol;Acc:HGNC:26387]	-0.673969	0.00144415	-1.59546
334	ENSG00000145391	SETD7	SET domain containing 7, histone lysine methyltransferase [Source:HGNC Symbol;Acc:HGNC:30412]	-0.674429	0.0187883	-1.59596
181	ENSG00000033030	ZCCHC8	zinc finger CCHC-type containing 8 [Source:HGNC Symbol;Acc:HGNC:25265]	-0.675829	0.0076	-1.59751
661	ENSG00000169570	DTWD2	DTW domain containing 2 [Source:HGNC Symbol;Acc:HGNC:19334]	-0.680874	0.0430474	-1.60311
423	ENSG00000179818	PCBP1-AS1	PCBP1 antisense RNA 1 [Source:HGNC Symbol;Acc:HGNC:42948]	-0.682078	0.0248046	-1.60445
751	ENSG00000166337	TAF10	TATA-box binding protein associated factor 10 [Source:HGNC Symbol;Acc:HGNC:11543]	-0.684565	0.0488569	-1.60722
717	ENSG00000021300	PLEKHB1	pleckstrin homology domain containing B1 [Source:HGNC Symbol;Acc:HGNC:19079]	-0.684605	0.0464665	-1.60726
411	ENSG00000111266	DUSP16	dual specificity phosphatase 16 [Source:HGNC Symbol;Acc:HGNC:17909]	-0.689471	0.0241943	-1.61269
550	ENSG00000117477	CCDC181	coiled-coil domain containing 181 [Source:HGNC Symbol;Acc:HGNC:28051]	-0.689588	0.0349086	-1.61282
641	ENSG00000065060	UHRF1BP1	UHRF1 binding protein 1 [Source:HGNC Symbol;Acc:HGNC:21216]	-0.69475	0.0419913	-1.6186
349	ENSG00000056487	PHF21B	PHD finger protein 21B [Source:HGNC Symbol;Acc:HGNC:25161]	-0.697117	0.019397	-1.62126
440	ENSG00000174365	SNHG11	small nucleolar RNA host gene 11 [Source:HGNC Symbol;Acc:HGNC:25046]	-0.697249	0.0265941	-1.62141
602	ENSG00000125772	GPCPD1	glycerophosphocholine phosphodiesterase 1 [Source:HGNC Symbol;Acc:HGNC:26957]	-0.697366	0.0386702	-1.62154
636	ENSG00000244165	P2RY11	purinergic receptor P2Y11 [Source:HGNC Symbol;Acc:HGNC:8540]	-0.702207	0.0417895	-1.62699
217	ENSG00000164989	CCDC171	coiled-coil domain containing 171 [Source:HGNC Symbol;Acc:HGNC:29828]	-0.706918	0.0097874	-1.63231
408	ENSG00000137941	TTLL7	tubulin tyrosine ligase like 7 [Source:HGNC Symbol;Acc:HGNC:26242]	-0.707179	0.0239399	-1.63261
71	ENSG00000071243	ING3	inhibitor of growth family member 3 [Source:HGNC Symbol;Acc:HGNC:14587]	-0.711458	0.0020313	-1.63746
506	ENSG00000237686	None	None	-0.715619	0.0315031	-1.64219
570	ENSG00000146733	PSPH	phosphoserine phosphatase [Source:HGNC Symbol;Acc:HGNC:9577]	-0.724696	0.0366107	-1.65255
565	ENSG00000106105	GARS1	glycyl-tRNA synthetase 1 [Source:HGNC Symbol;Acc:HGNC:4162]	-0.727149	0.0364321	-1.65537
119	ENSG00000135749	PCNX2	pecanex 2 [Source:HGNC Symbol;Acc:HGNC:8736]	-0.727455	0.00406435	-1.65572
473	ENSG00000101695	RNF125	ring finger protein 125 [Source:HGNC Symbol;Acc:HGNC:21150]	-0.727716	0.0291616	-1.65602
380	ENSG00000250565	ATP6V1E2	ATPase H+ transporting V1 subunit E2 [Source:HGNC Symbol;Acc:HGNC:18125]	-0.730403	0.0220153	-1.6591
718	ENSG00000120594	PLXDC2	plexin domain containing 2 [Source:HGNC Symbol;Acc:HGNC:21013]	-0.731677	0.0464721	-1.66057
416	ENSG00000107338	SHB	SH2 domain containing adaptor protein B [Source:HGNC Symbol;Acc:HGNC:10838]	-0.734382	0.0244826	-1.66368
750	ENSG00000141965	FEM1A	fem-1 homolog A [Source:HGNC Symbol;Acc:HGNC:16934]	-0.736008	0.0487837	-1.66556
633	ENSG00000254838	GVINP1	GTPase, very large interferon inducible pseudogene 1 [Source:HGNC Symbol;Acc:HGNC:25813]	-0.74299	0.041191	-1.67364
406	ENSG00000183044	ABAT	4-aminobutyrate aminotransferase [Source:HGNC Symbol;Acc:HGNC:23]	-0.744581	0.0237986	-1.67549
698	ENSG00000166963	MAP1A	microtubule associated protein 1A [Source:HGNC Symbol;Acc:HGNC:6835]	-0.746608	0.0453188	-1.67784
648	ENSG00000142871	CCN1	cellular communication network factor 1 [Source:HGNC Symbol;Acc:HGNC:2654]	-0.748527	0.0423036	-1.68008
536	ENSG00000143469	SYT14	synaptotagmin 14 [Source:HGNC Symbol;Acc:HGNC:23143]	-0.750478	0.0338117	-1.68235
77	ENSG00000167522	ANKRD11	ankyrin repeat domain 11 [Source:HGNC Symbol;Acc:HGNC:21316]	-0.753631	0.00237241	-1.68603
247	ENSG00000140830	TXNL4B	thioredoxin like 4B [Source:HGNC Symbol;Acc:HGNC:26041]	-0.754142	0.0120619	-1.68663
172	ENSG00000131149	GSE1	Gse1 coiled-coil protein [Source:HGNC Symbol;Acc:HGNC:28979]	-0.76193	0.00691276	-1.69576
656	ENSG00000179314	WSCD1	WSC domain containing 1 [Source:HGNC Symbol;Acc:HGNC:29060]	-0.763344	0.0427043	-1.69742
461	ENSG00000211459	MT-RNR1	mitochondrially encoded 12S rRNA [Source:HGNC Symbol;Acc:HGNC:7470]	-0.773395	0.0280855	-1.70929
545	ENSG00000171132	PRKCE	protein kinase C epsilon [Source:HGNC Symbol;Acc:HGNC:9401]	-0.780988	0.0344229	-1.71831
283	ENSG00000118263	KLF7	Kruppel like factor 7 [Source:HGNC Symbol;Acc:HGNC:6350]	-0.781694	0.0147619	-1.71915
521	ENSG00000100292	HMOX1	heme oxygenase 1 [Source:HGNC Symbol;Acc:HGNC:5013]	-0.783149	0.0322572	-1.72088
264	ENSG00000080823	MOK	MOK protein kinase [Source:HGNC Symbol;Acc:HGNC:9833]	-0.783991	0.0129669	-1.72189
159	ENSG00000121653	MAPK8IP1	mitogen-activated protein kinase 8 interacting protein 1 [Source:HGNC Symbol;Acc:HGNC:6882]	-0.784093	0.00617532	-1.72201
320	ENSG00000139187	KLRG1	killer cell lectin like receptor G1 [Source:HGNC Symbol;Acc:HGNC:6380]	-0.787778	0.0176757	-1.72641
433	ENSG00000061337	LZTS1	leucine zipper tumor suppressor 1 [Source:HGNC Symbol;Acc:HGNC:13861]	-0.788477	0.0255804	-1.72725
410	ENSG00000119547	ONECUT2	one cut homeobox 2 [Source:HGNC Symbol;Acc:HGNC:8139]	-0.789056	0.0241439	-1.72794
531	ENSG00000257122	RRN3P3	RRN3 pseudogene 3 [Source:HGNC Symbol;Acc:HGNC:37620]	-0.794895	0.0332715	-1.73495
382	ENSG00000198948	MFAP3L	microfibril associated protein 3 like [Source:HGNC Symbol;Acc:HGNC:29083]	-0.800319	0.0222113	-1.74149
588	ENSG00000135069	PSAT1	phosphoserine aminotransferase 1 [Source:HGNC Symbol;Acc:HGNC:19129]	-0.804229	0.0378043	-1.74621
709	ENSG00000176809	LRRC37A3	leucine rich repeat containing 37 member A3 [Source:HGNC Symbol;Acc:HGNC:32427]	-0.811795	0.0460547	-1.75539
166	ENSG00000101098	RIMS4	regulating synaptic membrane exocytosis 4 [Source:HGNC Symbol;Acc:HGNC:16183]	-0.812295	0.00660203	-1.756
584	ENSG00000123965	PMS2P5	PMS1 homolog 2, mismatch repair system component pseudogene 5 [Source:HGNC Symbol;Acc:HGNC:9130]	-0.816174	0.0375363	-1.76073
721	ENSG00000224420	ADM5	adrenomedullin 5 (putative) [Source:HGNC Symbol;Acc:HGNC:27293]	-0.816211	0.0465992	-1.76078
305	ENSG00000149150	SLC43A1	solute carrier family 43 member 1 [Source:HGNC Symbol;Acc:HGNC:9225]	-0.820964	0.0165594	-1.76659
118	ENSG00000196756	SNHG17	small nucleolar RNA host gene 17 [Source:HGNC Symbol;Acc:HGNC:48600]	-0.821598	0.00401307	-1.76736
690	ENSG00000074935	TUBE1	tubulin epsilon 1 [Source:HGNC Symbol;Acc:HGNC:20775]	-0.821837	0.0450149	-1.76765
470	ENSG00000245694	CRNDE	colorectal neoplasia differentially expressed [Source:HGNC Symbol;Acc:HGNC:37078]	-0.822178	0.0288514	-1.76807
719	ENSG00000188739	RBM34	RNA binding motif protein 34 [Source:HGNC Symbol;Acc:HGNC:28965]	-0.828021	0.0464867	-1.77525
258	ENSG00000197989	SNHG12	small nucleolar RNA host gene 12 [Source:HGNC Symbol;Acc:HGNC:30062]	-0.829385	0.0127122	-1.77693
533	ENSG00000100889	PCK2	phosphoenolpyruvate carboxykinase 2, mitochondrial [Source:HGNC Symbol;Acc:HGNC:8725]	-0.831214	0.0335536	-1.77918
163	ENSG00000132510	KDM6B	lysine demethylase 6B [Source:HGNC Symbol;Acc:HGNC:29012]	-0.834875	0.00651783	-1.7837
307	ENSG00000138835	RGS3	regulator of G protein signaling 3 [Source:HGNC Symbol;Acc:HGNC:9999]	-0.839483	0.0166543	-1.78941
572	ENSG00000117016	RIMS3	regulating synaptic membrane exocytosis 3 [Source:HGNC Symbol;Acc:HGNC:21292]	-0.841948	0.0367695	-1.79247
61	ENSG00000196700	ZNF512B	zinc finger protein 512B [Source:HGNC Symbol;Acc:HGNC:29212]	-0.84597	0.00162255	-1.79747
571	ENSG00000185015	CA13	carbonic anhydrase 13 [Source:HGNC Symbol;Acc:HGNC:14914]	-0.84887	0.0366247	-1.80109
447	ENSG00000140600	SH3GL3	SH3 domain containing GRB2 like 3, endophilin A3 [Source:HGNC Symbol;Acc:HGNC:10832]	-0.85824	0.0272609	-1.81283
212	ENSG00000135540	NHSL1	NHS like 1 [Source:HGNC Symbol;Acc:HGNC:21021]	-0.860548	0.00942581	-1.81573
650	ENSG00000183935	HTR7P1	5-hydroxytryptamine receptor 7 pseudogene 1 [Source:HGNC Symbol;Acc:HGNC:30411]	-0.864093	0.0423806	-1.82019
761	ENSG00000227354	RBM26-AS1	RBM26 antisense RNA 1 [Source:HGNC Symbol;Acc:HGNC:39805]	-0.864866	0.0496389	-1.82117
201	ENSG00000114019	AMOTL2	angiomotin like 2 [Source:HGNC Symbol;Acc:HGNC:17812]	-0.872168	0.00875362	-1.83041
186	ENSG00000188158	NHS	NHS actin remodeling regulator [Source:HGNC Symbol;Acc:HGNC:7820]	-0.876026	0.00783134	-1.83531
232	ENSG00000125845	BMP2	bone morphogenetic protein 2 [Source:HGNC Symbol;Acc:HGNC:1069]	-0.88258	0.0110985	-1.84367
242	ENSG00000143195	ILDR2	immunoglobulin like domain containing receptor 2 [Source:HGNC Symbol;Acc:HGNC:18131]	-0.888142	0.0116578	-1.85079
528	ENSG00000255717	SNHG1	small nucleolar RNA host gene 1 [Source:HGNC Symbol;Acc:HGNC:32688]	-0.889546	0.0330332	-1.85259
745	ENSG00000230091	TMEM254-AS1	TMEM254 antisense RNA 1 [Source:HGNC Symbol;Acc:HGNC:27340]	-0.890038	0.0482361	-1.85323
267	ENSG00000087258	GNAO1	G protein subunit alpha o1 [Source:HGNC Symbol;Acc:HGNC:4389]	-0.897215	0.013327	-1.86247
311	ENSG00000229043	None	None	-0.897636	0.0171065	-1.86301
508	ENSG00000251192	ZNF674	zinc finger protein 674 [Source:HGNC Symbol;Acc:HGNC:17625]	-0.898464	0.0315987	-1.86408
93	ENSG00000100219	XBP1	X-box binding protein 1 [Source:HGNC Symbol;Acc:HGNC:12801]	-0.907456	0.00290633	-1.87574
105	ENSG00000153879	CEBPG	CCAAT enhancer binding protein gamma [Source:HGNC Symbol;Acc:HGNC:1837]	-0.909818	0.00343682	-1.87881
723	ENSG00000197238	H4C11	H4 clustered histone 11 [Source:HGNC Symbol;Acc:HGNC:4785]	-0.91225	0.0467046	-1.88198
419	ENSG00000226049	TLK2P1	tousled like kinase 2 pseudogene 1 [Source:HGNC Symbol;Acc:HGNC:18048]	-0.920427	0.0246186	-1.89268
634	ENSG00000166405	RIC3	RIC3 acetylcholine receptor chaperone [Source:HGNC Symbol;Acc:HGNC:30338]	-0.933321	0.0414532	-1.90967
671	ENSG00000103257	SLC7A5	solute carrier family 7 member 5 [Source:HGNC Symbol;Acc:HGNC:11063]	-0.936965	0.0436842	-1.9145
685	ENSG00000229334	None	None	-0.937566	0.0447672	-1.91529
513	ENSG00000065911	MTHFD2	methylenetetrahydrofolate dehydrogenase (NADP+ dependent) 2, methenyltetrahydrofolate cyclohydrolase [Source:HGNC Symbol;Acc:HGNC:7434]	-0.940786	0.0319336	-1.91957
400	ENSG00000224411	HSP90AA2P	heat shock protein 90 alpha family class A member 2, pseudogene [Source:HGNC Symbol;Acc:HGNC:5256]	-0.948641	0.0235469	-1.93005
351	ENSG00000168356	SCN11A	sodium voltage-gated channel alpha subunit 11 [Source:HGNC Symbol;Acc:HGNC:10583]	-0.951064	0.0194901	-1.9333
194	ENSG00000223804	None	None	-0.957276	0.00814724	-1.94164
500	ENSG00000154134	ROBO3	roundabout guidance receptor 3 [Source:HGNC Symbol;Acc:HGNC:13433]	-0.957787	0.0311821	-1.94233
714	ENSG00000104450	SPAG1	sperm associated antigen 1 [Source:HGNC Symbol;Acc:HGNC:11212]	-0.959151	0.0461994	-1.94417
613	ENSG00000174951	FUT1	fucosyltransferase 1 (H blood group) [Source:HGNC Symbol;Acc:HGNC:4012]	-0.96144	0.0392938	-1.94725
332	ENSG00000184922	FMNL1	formin like 1 [Source:HGNC Symbol;Acc:HGNC:1212]	-0.963986	0.0186678	-1.95069
662	ENSG00000265778	None	None	-0.97041	0.043095	-1.9594
123	ENSG00000165449	SLC16A9	solute carrier family 16 member 9 [Source:HGNC Symbol;Acc:HGNC:23520]	-0.971463	0.00421636	-1.96083
726	ENSG00000226124	FTCDNL1	formiminotransferase cyclodeaminase N-terminal like [Source:HGNC Symbol;Acc:HGNC:48661]	-0.975963	0.0469314	-1.96695
331	ENSG00000159915	ZNF233	zinc finger protein 233 [Source:HGNC Symbol;Acc:HGNC:30946]	-0.983253	0.0186278	-1.97692
439	ENSG00000137801	THBS1	thrombospondin 1 [Source:HGNC Symbol;Acc:HGNC:11785]	-0.985324	0.0264763	-1.97976
399	ENSG00000132141	CCT6B	chaperonin containing TCP1 subunit 6B [Source:HGNC Symbol;Acc:HGNC:1621]	-0.992011	0.0235109	-1.98896
355	ENSG00000157693	TMEM268	transmembrane protein 268 [Source:HGNC Symbol;Acc:HGNC:24513]	-0.994691	0.0198051	-1.99265
538	ENSG00000279141	None	None	-1.00264	0.0339435	-2.00366
352	ENSG00000141655	TNFRSF11A	TNF receptor superfamily member 11a [Source:HGNC Symbol;Acc:HGNC:11908]	-1.00799	0.0195646	-2.01111
482	ENSG00000185742	C11orf87	chromosome 11 open reading frame 87 [Source:HGNC Symbol;Acc:HGNC:33788]	-1.01222	0.0296098	-2.01701
684	ENSG00000143867	OSR1	odd-skipped related transcription factor 1 [Source:HGNC Symbol;Acc:HGNC:8111]	-1.01529	0.0446682	-2.0213
174	ENSG00000139514	SLC7A1	solute carrier family 7 member 1 [Source:HGNC Symbol;Acc:HGNC:11057]	-1.02043	0.00707966	-2.02853
652	ENSG00000152822	GRM1	glutamate metabotropic receptor 1 [Source:HGNC Symbol;Acc:HGNC:4593]	-1.0221	0.0424297	-2.03088
85	ENSG00000145362	ANK2	ankyrin 2 [Source:HGNC Symbol;Acc:HGNC:493]	-1.02576	0.00268368	-2.03604
66	ENSG00000087074	PPP1R15A	protein phosphatase 1 regulatory subunit 15A [Source:HGNC Symbol;Acc:HGNC:14375]	-1.03134	0.00192315	-2.04392
612	ENSG00000204815	TTC25	tetratricopeptide repeat domain 25 [Source:HGNC Symbol;Acc:HGNC:25280]	-1.03316	0.0392695	-2.04651
590	ENSG00000121101	TEX14	testis expressed 14, intercellular bridge forming factor [Source:HGNC Symbol;Acc:HGNC:11737]	-1.03921	0.0378431	-2.0551
256	ENSG00000078487	ZCWPW1	zinc finger CW-type and PWWP domain containing 1 [Source:HGNC Symbol;Acc:HGNC:23486]	-1.04075	0.012525	-2.0573
386	ENSG00000116761	CTH	cystathionine gamma-lyase [Source:HGNC Symbol;Acc:HGNC:2501]	-1.04093	0.0226713	-2.05755
404	ENSG00000003400	CASP10	caspase 10 [Source:HGNC Symbol;Acc:HGNC:1500]	-1.04478	0.0236426	-2.06304
336	ENSG00000226200	SGMS1-AS1	SGMS1 antisense RNA 1 [Source:HGNC Symbol;Acc:HGNC:49683]	-1.04651	0.0188267	-2.06552
403	ENSG00000275457	None	None	-1.04812	0.0236246	-2.06783
522	ENSG00000101104	PABPC1L	poly(A) binding protein cytoplasmic 1 like [Source:HGNC Symbol;Acc:HGNC:15797]	-1.04898	0.0323135	-2.06907
509	ENSG00000233822	H2BC15	H2B clustered histone 15 [Source:HGNC Symbol;Acc:HGNC:4749]	-1.05971	0.0316085	-2.08451
160	ENSG00000079156	OSBPL6	oxysterol binding protein like 6 [Source:HGNC Symbol;Acc:HGNC:16388]	-1.06129	0.00620771	-2.0868
488	ENSG00000246763	RGMB-AS1	RGMB antisense RNA 1 [Source:HGNC Symbol;Acc:HGNC:48666]	-1.06498	0.0299523	-2.09214
310	ENSG00000240694	PNMA2	PNMA family member 2 [Source:HGNC Symbol;Acc:HGNC:9159]	-1.0651	0.017066	-2.09232
130	ENSG00000173406	DAB1	DAB adaptor protein 1 [Source:HGNC Symbol;Acc:HGNC:2661]	-1.07048	0.00462114	-2.10013
136	ENSG00000008735	MAPK8IP2	mitogen-activated protein kinase 8 interacting protein 2 [Source:HGNC Symbol;Acc:HGNC:6883]	-1.07373	0.0049527	-2.10487
299	ENSG00000197191	CYSRT1	cysteine rich tail 1 [Source:HGNC Symbol;Acc:HGNC:30529]	-1.07632	0.0162904	-2.10864
344	ENSG00000245498	None	None	-1.07779	0.0191247	-2.1108
165	ENSG00000272556	GTF2IP13	general transcription factor IIi pseudogene 13 [Source:HGNC Symbol;Acc:HGNC:51725]	-1.08915	0.00658713	-2.12749
757	ENSG00000236154	None	None	-1.09074	0.0492348	-2.12983
373	ENSG00000112715	VEGFA	vascular endothelial growth factor A [Source:HGNC Symbol;Acc:HGNC:12680]	-1.09482	0.021514	-2.13587
126	ENSG00000273142	LINC02604	long intergenic non-protein coding RNA 2604 [Source:HGNC Symbol;Acc:HGNC:53972]	-1.09974	0.0043733	-2.14316
301	ENSG00000139767	SRRM4	serine/arginine repetitive matrix 4 [Source:HGNC Symbol;Acc:HGNC:29389]	-1.10087	0.0164843	-2.14484
454	ENSG00000163467	TSACC	TSSK6 activating cochaperone [Source:HGNC Symbol;Acc:HGNC:30636]	-1.10513	0.0277382	-2.15119
566	ENSG00000235374	SSR4P1	signal sequence receptor subunit 4 pseudogene 1 [Source:HGNC Symbol;Acc:HGNC:23131]	-1.1084	0.0364349	-2.15606
238	ENSG00000255310	None	None	-1.11242	0.0113883	-2.16209
102	ENSG00000104381	GDAP1	ganglioside induced differentiation associated protein 1 [Source:HGNC Symbol;Acc:HGNC:15968]	-1.11453	0.00317679	-2.16525
754	ENSG00000267541	MTCO2P2	MT-CO2 pseudogene 2 [Source:HGNC Symbol;Acc:HGNC:25354]	-1.13194	0.0490596	-2.19153
495	ENSG00000236423	LINC01134	long intergenic non-protein coding RNA 1134 [Source:HGNC Symbol;Acc:HGNC:49449]	-1.13292	0.0310157	-2.19302
356	ENSG00000137877	SPTBN5	spectrin beta, non-erythrocytic 5 [Source:HGNC Symbol;Acc:HGNC:15680]	-1.14095	0.0199341	-2.20526
368	ENSG00000224738	None	None	-1.14414	0.0210193	-2.21014
519	ENSG00000099866	MADCAM1	mucosal vascular addressin cell adhesion molecule 1 [Source:HGNC Symbol;Acc:HGNC:6765]	-1.14596	0.0322412	-2.21293
112	ENSG00000119900	OGFRL1	opioid growth factor receptor like 1 [Source:HGNC Symbol;Acc:HGNC:21378]	-1.14655	0.003759	-2.21384
391	ENSG00000151117	TMEM86A	transmembrane protein 86A [Source:HGNC Symbol;Acc:HGNC:26890]	-1.15124	0.0230109	-2.22104
702	ENSG00000147852	VLDLR	very low density lipoprotein receptor [Source:HGNC Symbol;Acc:HGNC:12698]	-1.15334	0.0455784	-2.22428
101	ENSG00000204442	FAM155A	family with sequence similarity 155 member A [Source:HGNC Symbol;Acc:HGNC:33877]	-1.15569	0.00317434	-2.22791
493	ENSG00000233723	LINC01122	long intergenic non-protein coding RNA 1122 [Source:HGNC Symbol;Acc:HGNC:49267]	-1.16099	0.0307136	-2.23611
643	ENSG00000178623	GPR35	G protein-coupled receptor 35 [Source:HGNC Symbol;Acc:HGNC:4492]	-1.16448	0.0420684	-2.24153
615	ENSG00000163377	TAFA4	TAFA chemokine like family member 4 [Source:HGNC Symbol;Acc:HGNC:21591]	-1.16486	0.0396391	-2.24211
180	ENSG00000164088	PPM1M	protein phosphatase, Mg2+/Mn2+ dependent 1M [Source:HGNC Symbol;Acc:HGNC:26506]	-1.16597	0.00759039	-2.24384
300	ENSG00000104899	AMH	anti-Mullerian hormone [Source:HGNC Symbol;Acc:HGNC:464]	-1.17367	0.0163469	-2.25584
189	ENSG00000184809	B3GALT5-AS1	B3GALT5 antisense RNA 1 [Source:HGNC Symbol;Acc:HGNC:16424]	-1.17375	0.00801019	-2.25597
107	ENSG00000111912	NCOA7	nuclear receptor coactivator 7 [Source:HGNC Symbol;Acc:HGNC:21081]	-1.18672	0.00354112	-2.27634
275	ENSG00000105538	RASIP1	Ras interacting protein 1 [Source:HGNC Symbol;Acc:HGNC:24716]	-1.19021	0.0142399	-2.28186
660	ENSG00000158406	H4C8	H4 clustered histone 8 [Source:HGNC Symbol;Acc:HGNC:4788]	-1.19464	0.0429164	-2.28887
214	ENSG00000155961	RAB39B	RAB39B, member RAS oncogene family [Source:HGNC Symbol;Acc:HGNC:16499]	-1.19852	0.00951894	-2.29504
65	ENSG00000140105	WARS1	tryptophanyl-tRNA synthetase 1 [Source:HGNC Symbol;Acc:HGNC:12729]	-1.2044	0.00187953	-2.30441
168	ENSG00000186472	PCLO	piccolo presynaptic cytomatrix protein [Source:HGNC Symbol;Acc:HGNC:13406]	-1.21198	0.00677746	-2.31655
327	ENSG00000165633	VSTM4	V-set and transmembrane domain containing 4 [Source:HGNC Symbol;Acc:HGNC:26470]	-1.22051	0.0180891	-2.33028
676	ENSG00000020577	SAMD4A	sterile alpha motif domain containing 4A [Source:HGNC Symbol;Acc:HGNC:23023]	-1.22196	0.0441415	-2.33263
347	ENSG00000108309	RUNDC3A	RUN domain containing 3A [Source:HGNC Symbol;Acc:HGNC:16984]	-1.22219	0.0192404	-2.33301
46	ENSG00000188042	ARL4C	ADP ribosylation factor like GTPase 4C [Source:HGNC Symbol;Acc:HGNC:698]	-1.22544	0.00086099	-2.33826
90	ENSG00000166123	GPT2	glutamic--pyruvic transaminase 2 [Source:HGNC Symbol;Acc:HGNC:18062]	-1.22629	0.002802	-2.33964
421	ENSG00000154529	CNTNAP3B	contactin associated protein family member 3B [Source:HGNC Symbol;Acc:HGNC:32035]	-1.2264	0.0246423	-2.33982
80	ENSG00000155980	KIF5A	kinesin family member 5A [Source:HGNC Symbol;Acc:HGNC:6323]	-1.2269	0.00254228	-2.34064
141	ENSG00000198756	COLGALT2	collagen beta(1-O)galactosyltransferase 2 [Source:HGNC Symbol;Acc:HGNC:16790]	-1.22871	0.00519226	-2.34357
303	ENSG00000235092	ID2-AS1	ID2 antisense RNA 1 [Source:HGNC Symbol;Acc:HGNC:51103]	-1.22875	0.0165265	-2.34364
579	ENSG00000177301	KCNA2	potassium voltage-gated channel subfamily A member 2 [Source:HGNC Symbol;Acc:HGNC:6220]	-1.23357	0.0369843	-2.35148
193	ENSG00000203739	None	None	-1.23641	0.00813629	-2.35612
313	ENSG00000261342	None	None	-1.23923	0.0171542	-2.36073
158	ENSG00000277459	None	None	-1.23953	0.00610883	-2.36122
610	ENSG00000167676	PLIN4	perilipin 4 [Source:HGNC Symbol;Acc:HGNC:29393]	-1.24901	0.039247	-2.37678
451	ENSG00000214575	CPEB1	cytoplasmic polyadenylation element binding protein 1 [Source:HGNC Symbol;Acc:HGNC:21744]	-1.25363	0.0276438	-2.38441
192	ENSG00000229214	LINC00242	long intergenic non-protein coding RNA 242 [Source:HGNC Symbol;Acc:HGNC:21249]	-1.26387	0.00808469	-2.40139
468	ENSG00000223820	CFL1P1	cofilin 1 pseudogene 1 [Source:HGNC Symbol;Acc:HGNC:28560]	-1.26604	0.0286674	-2.40501
681	ENSG00000246308	None	None	-1.26693	0.0442989	-2.40649
383	ENSG00000257557	PPP1R12A-AS1	PPP1R12A antisense RNA 1 [Source:HGNC Symbol;Acc:HGNC:51903]	-1.26884	0.0222662	-2.40968
594	ENSG00000279821	None	None	-1.26995	0.0382328	-2.41154
229	ENSG00000075426	FOSL2	FOS like 2, AP-1 transcription factor subunit [Source:HGNC Symbol;Acc:HGNC:3798]	-1.27077	0.0108888	-2.41291
236	ENSG00000186594	MIR22HG	MIR22 host gene [Source:HGNC Symbol;Acc:HGNC:28219]	-1.2799	0.0112208	-2.42822
244	ENSG00000212123	PRR22	proline rich 22 [Source:HGNC Symbol;Acc:HGNC:28354]	-1.28306	0.0117395	-2.43354
227	ENSG00000196517	SLC6A9	solute carrier family 6 member 9 [Source:HGNC Symbol;Acc:HGNC:11056]	-1.29166	0.0108296	-2.4481
393	ENSG00000141682	PMAIP1	phorbol-12-myristate-13-acetate-induced protein 1 [Source:HGNC Symbol;Acc:HGNC:9108]	-1.29686	0.0231173	-2.45694
484	ENSG00000137825	ITPKA	inositol-trisphosphate 3-kinase A [Source:HGNC Symbol;Acc:HGNC:6178]	-1.2989	0.0297589	-2.46041
26	ENSG00000183778	B3GALT5	beta-1,3-galactosyltransferase 5 [Source:HGNC Symbol;Acc:HGNC:920]	-1.30525	0.000300135	-2.47126
276	ENSG00000273802	H2BC8	H2B clustered histone 8 [Source:HGNC Symbol;Acc:HGNC:4746]	-1.30942	0.0143002	-2.47842
694	ENSG00000153823	PID1	phosphotyrosine interaction domain containing 1 [Source:HGNC Symbol;Acc:HGNC:26084]	-1.31552	0.0452212	-2.48891
542	ENSG00000138622	HCN4	hyperpolarization activated cyclic nucleotide gated potassium channel 4 [Source:HGNC Symbol;Acc:HGNC:16882]	-1.32637	0.0343545	-2.50771
120	ENSG00000051108	HERPUD1	homocysteine inducible ER protein with ubiquitin like domain 1 [Source:HGNC Symbol;Acc:HGNC:13744]	-1.33589	0.00416948	-2.52431
323	ENSG00000146094	DOK3	docking protein 3 [Source:HGNC Symbol;Acc:HGNC:24583]	-1.33672	0.0179371	-2.52577
154	ENSG00000274026	FAM27E3	family with sequence similarity 27 member E3 [Source:HGNC Symbol;Acc:HGNC:28655]	-1.33919	0.00578013	-2.53008
218	ENSG00000080709	KCNN2	potassium calcium-activated channel subfamily N member 2 [Source:HGNC Symbol;Acc:HGNC:6291]	-1.3649	0.00980024	-2.57558
748	ENSG00000148926	ADM	adrenomedullin [Source:HGNC Symbol;Acc:HGNC:259]	-1.37209	0.0485054	-2.58846
392	ENSG00000259562	None	None	-1.37529	0.02303	-2.5942
379	ENSG00000233750	CICP27	capicua transcriptional repressor pseudogene 27 [Source:HGNC Symbol;Acc:HGNC:48835]	-1.40013	0.0219047	-2.63925
183	ENSG00000280239	None	None	-1.40591	0.00774612	-2.64984
415	ENSG00000220201	ZGLP1	zinc finger GATA like protein 1 [Source:HGNC Symbol;Acc:HGNC:37245]	-1.40926	0.0244608	-2.656
604	ENSG00000280193	None	None	-1.41654	0.0388824	-2.66944
94	ENSG00000128283	CDC42EP1	CDC42 effector protein 1 [Source:HGNC Symbol;Acc:HGNC:17014]	-1.42411	0.0029206	-2.68349
346	ENSG00000145700	ANKRD31	ankyrin repeat domain 31 [Source:HGNC Symbol;Acc:HGNC:26853]	-1.43509	0.0192271	-2.704
145	ENSG00000007314	SCN4A	sodium voltage-gated channel alpha subunit 4 [Source:HGNC Symbol;Acc:HGNC:10591]	-1.44555	0.00530487	-2.72367
446	ENSG00000130513	GDF15	growth differentiation factor 15 [Source:HGNC Symbol;Acc:HGNC:30142]	-1.45124	0.0271869	-2.73443
478	ENSG00000248971	KRT8P46	keratin 8 pseudogene 46 [Source:HGNC Symbol;Acc:HGNC:39880]	-1.45947	0.0293568	-2.75007
178	ENSG00000172575	RASGRP1	RAS guanyl releasing protein 1 [Source:HGNC Symbol;Acc:HGNC:9878]	-1.46287	0.00727125	-2.75656
491	ENSG00000253438	PCAT1	prostate cancer associated transcript 1 [Source:HGNC Symbol;Acc:HGNC:43022]	-1.46359	0.0306457	-2.75793
282	ENSG00000228412	LNC-LBCS	lncRNA bladder and prostate cancer suppressor, hnRNPK interacting [Source:HGNC Symbol;Acc:HGNC:54418]	-1.46582	0.0146745	-2.7622
253	ENSG00000280870	None	None	-1.46888	0.0124017	-2.76806
202	ENSG00000136367	ZFHX2	zinc finger homeobox 2 [Source:HGNC Symbol;Acc:HGNC:20152]	-1.4705	0.00880403	-2.77118
97	ENSG00000130294	KIF1A	kinesin family member 1A [Source:HGNC Symbol;Acc:HGNC:888]	-1.48571	0.00301513	-2.80056
647	ENSG00000101638	ST8SIA5	ST8 alpha-N-acetyl-neuraminide alpha-2,8-sialyltransferase 5 [Source:HGNC Symbol;Acc:HGNC:17827]	-1.50745	0.0421751	-2.84306
38	ENSG00000071242	RPS6KA2	ribosomal protein S6 kinase A2 [Source:HGNC Symbol;Acc:HGNC:10431]	-1.51181	0.000604086	-2.85167
357	ENSG00000124215	CDH26	cadherin 26 [Source:HGNC Symbol;Acc:HGNC:15902]	-1.51453	0.0200145	-2.85705
224	ENSG00000170959	DCDC1	doublecortin domain containing 1 [Source:HGNC Symbol;Acc:HGNC:20625]	-1.51865	0.0105071	-2.86522
152	ENSG00000062282	DGAT2	diacylglycerol O-acyltransferase 2 [Source:HGNC Symbol;Acc:HGNC:16940]	-1.52068	0.0057547	-2.86927
359	ENSG00000261490	None	None	-1.52154	0.0201468	-2.87098
117	ENSG00000107731	UNC5B	unc-5 netrin receptor B [Source:HGNC Symbol;Acc:HGNC:12568]	-1.5233	0.00397098	-2.87448
699	ENSG00000184060	ADAP2	ArfGAP with dual PH domains 2 [Source:HGNC Symbol;Acc:HGNC:16487]	-1.52489	0.045396	-2.87765
734	ENSG00000165521	EML5	EMAP like 5 [Source:HGNC Symbol;Acc:HGNC:18197]	-1.52767	0.0476902	-2.8832
42	ENSG00000075643	MOCOS	molybdenum cofactor sulfurase [Source:HGNC Symbol;Acc:HGNC:18234]	-1.53686	0.000763967	-2.90162
424	ENSG00000198929	NOS1AP	nitric oxide synthase 1 adaptor protein [Source:HGNC Symbol;Acc:HGNC:16859]	-1.54249	0.0248156	-2.91296
309	ENSG00000239887	C1orf226	chromosome 1 open reading frame 226 [Source:HGNC Symbol;Acc:HGNC:34351]	-1.54627	0.0167929	-2.92062
272	ENSG00000164344	KLKB1	kallikrein B1 [Source:HGNC Symbol;Acc:HGNC:6371]	-1.54892	0.013971	-2.92597
199	ENSG00000124635	H2BC11	H2B clustered histone 11 [Source:HGNC Symbol;Acc:HGNC:4761]	-1.55146	0.00842125	-2.93113
171	ENSG00000204428	LY6G5C	lymphocyte antigen 6 family member G5C [Source:HGNC Symbol;Acc:HGNC:13932]	-1.55351	0.00686851	-2.9353
333	ENSG00000130518	IQCN	IQ motif containing N [Source:HGNC Symbol;Acc:HGNC:29350]	-1.55899	0.0186982	-2.94648
371	ENSG00000178201	VN1R1	vomeronasal 1 receptor 1 [Source:HGNC Symbol;Acc:HGNC:13548]	-1.55901	0.0213532	-2.94652
687	ENSG00000178297	TMPRSS9	transmembrane serine protease 9 [Source:HGNC Symbol;Acc:HGNC:30079]	-1.56726	0.0447809	-2.96341
248	ENSG00000174343	CHRNA9	cholinergic receptor nicotinic alpha 9 subunit [Source:HGNC Symbol;Acc:HGNC:14079]	-1.57186	0.0121123	-2.97288
111	ENSG00000187486	KCNJ11	potassium inwardly rectifying channel subfamily J member 11 [Source:HGNC Symbol;Acc:HGNC:6257]	-1.58011	0.00371777	-2.98993
270	ENSG00000182866	LCK	LCK proto-oncogene, Src family tyrosine kinase [Source:HGNC Symbol;Acc:HGNC:6524]	-1.58839	0.0137766	-3.00713
191	ENSG00000263006	ROCK1P1	Rho associated coiled-coil containing protein kinase 1 pseudogene 1 [Source:HGNC Symbol;Acc:HGNC:37832]	-1.59113	0.00806202	-3.01285
177	ENSG00000272894	None	None	-1.60045	0.00722959	-3.03238
260	ENSG00000166257	SCN3B	sodium voltage-gated channel beta subunit 3 [Source:HGNC Symbol;Acc:HGNC:20665]	-1.61128	0.0127676	-3.05523
340	ENSG00000267750	RUNDC3A-AS1	RUNDC3A antisense RNA 1 [Source:HGNC Symbol;Acc:HGNC:51344]	-1.61513	0.0190086	-3.0634
266	ENSG00000280143	None	None	-1.62355	0.0133077	-3.08132
580	ENSG00000137252	HCRTR2	hypocretin receptor 2 [Source:HGNC Symbol;Acc:HGNC:4849]	-1.62523	0.0372625	-3.08492
60	ENSG00000180573	H2AC6	H2A clustered histone 6 [Source:HGNC Symbol;Acc:HGNC:4733]	-1.63101	0.00158894	-3.0973
444	ENSG00000266439	RN7SL493P	RNA, 7SL, cytoplasmic 493, pseudogene [Source:HGNC Symbol;Acc:HGNC:46509]	-1.67883	0.0268432	-3.20168
110	ENSG00000156427	FGF18	fibroblast growth factor 18 [Source:HGNC Symbol;Acc:HGNC:3674]	-1.69377	0.00366975	-3.235
144	ENSG00000226648	PLCG1-AS1	PLCG1 antisense RNA 1 [Source:HGNC Symbol;Acc:HGNC:40450]	-1.69421	0.00529905	-3.23601
109	ENSG00000187796	CARD9	caspase recruitment domain family member 9 [Source:HGNC Symbol;Acc:HGNC:16391]	-1.70074	0.00360809	-3.25068
106	ENSG00000130234	ACE2	angiotensin I converting enzyme 2 [Source:HGNC Symbol;Acc:HGNC:13557]	-1.70305	0.00353762	-3.25589
456	ENSG00000140522	RLBP1	retinaldehyde binding protein 1 [Source:HGNC Symbol;Acc:HGNC:10024]	-1.70383	0.0278763	-3.25766
557	ENSG00000278766	None	None	-1.70437	0.0355389	-3.25887
707	ENSG00000129467	ADCY4	adenylate cyclase 4 [Source:HGNC Symbol;Acc:HGNC:235]	-1.7122	0.0459048	-3.2766
322	ENSG00000283757	None	None	-1.72025	0.01784	-3.29493
76	ENSG00000250802	ZBED3-AS1	ZBED3 antisense RNA 1 [Source:HGNC Symbol;Acc:HGNC:44188]	-1.73758	0.00234441	-3.33476
463	ENSG00000246095	LINC01096	long intergenic non-protein coding RNA 1096 [Source:HGNC Symbol;Acc:HGNC:27739]	-1.75029	0.0284044	-3.36426
397	ENSG00000172572	PDE3A	phosphodiesterase 3A [Source:HGNC Symbol;Acc:HGNC:8778]	-1.75069	0.0234889	-3.36519
146	ENSG00000228960	OR2A9P	olfactory receptor family 2 subfamily A member 9 pseudogene [Source:HGNC Symbol;Acc:HGNC:8236]	-1.7922	0.00546393	-3.46342
243	ENSG00000168209	DDIT4	DNA damage inducible transcript 4 [Source:HGNC Symbol;Acc:HGNC:24944]	-1.79931	0.0117342	-3.48054
278	ENSG00000185112	FAM43A	family with sequence similarity 43 member A [Source:HGNC Symbol;Acc:HGNC:26888]	-1.80135	0.0143684	-3.48546
490	ENSG00000215458	AATBC	apoptosis associated transcript in bladder cancer [Source:HGNC Symbol;Acc:HGNC:51526]	-1.80215	0.0305934	-3.4874
589	ENSG00000119138	KLF9	Kruppel like factor 9 [Source:HGNC Symbol;Acc:HGNC:1123]	-1.80321	0.0378298	-3.48996
51	ENSG00000129159	KCNC1	potassium voltage-gated channel subfamily C member 1 [Source:HGNC Symbol;Acc:HGNC:6233]	-1.80975	0.00108937	-3.50582
83	ENSG00000064655	EYA2	EYA transcriptional coactivator and phosphatase 2 [Source:HGNC Symbol;Acc:HGNC:3520]	-1.83876	0.00259135	-3.57702
265	ENSG00000175197	DDIT3	DNA damage inducible transcript 3 [Source:HGNC Symbol;Acc:HGNC:2726]	-1.83877	0.013198	-3.57706
607	ENSG00000232871	SEC1P	secretory blood group 1, pseudogene [Source:HGNC Symbol;Acc:HGNC:44149]	-1.84035	0.038952	-3.58097
288	ENSG00000162461	SLC25A34	solute carrier family 25 member 34 [Source:HGNC Symbol;Acc:HGNC:27653]	-1.85464	0.0154289	-3.61662
91	ENSG00000100604	CHGA	chromogranin A [Source:HGNC Symbol;Acc:HGNC:1929]	-1.85568	0.00280417	-3.61922
281	ENSG00000122035	RASL11A	RAS like family 11 member A [Source:HGNC Symbol;Acc:HGNC:23802]	-1.87734	0.0145131	-3.67398
175	ENSG00000205212	CCDC144NL	CCDC144A N-terminal pseudogene [Source:HGNC Symbol;Acc:HGNC:33735]	-1.88375	0.00708019	-3.69032
577	ENSG00000188993	LRRC66	leucine rich repeat containing 66 [Source:HGNC Symbol;Acc:HGNC:34299]	-1.88568	0.036975	-3.69528
720	ENSG00000171724	VAT1L	vesicle amine transport 1 like [Source:HGNC Symbol;Acc:HGNC:29315]	-1.88585	0.0465084	-3.69571
388	ENSG00000227036	LINC00511	long intergenic non-protein coding RNA 511 [Source:HGNC Symbol;Acc:HGNC:43564]	-1.89634	0.0228766	-3.72266
252	ENSG00000277449	CEBPB-AS1	CEBPB antisense RNA 1 [Source:HGNC Symbol;Acc:HGNC:51226]	-1.89709	0.0122952	-3.72462
261	ENSG00000204396	VWA7	von Willebrand factor A domain containing 7 [Source:HGNC Symbol;Acc:HGNC:13939]	-1.89812	0.0127717	-3.72727
198	ENSG00000118407	FILIP1	filamin A interacting protein 1 [Source:HGNC Symbol;Acc:HGNC:21015]	-1.90246	0.00837343	-3.7385
353	ENSG00000171786	NHLH1	nescient helix-loop-helix 1 [Source:HGNC Symbol;Acc:HGNC:7817]	-1.90674	0.0195671	-3.74961
742	ENSG00000109424	UCP1	uncoupling protein 1 [Source:HGNC Symbol;Acc:HGNC:12517]	-1.94151	0.048054	-3.84108
125	ENSG00000174564	IL20RB	interleukin 20 receptor subunit beta [Source:HGNC Symbol;Acc:HGNC:6004]	-1.9466	0.00436579	-3.85464
599	ENSG00000143127	ITGA10	integrin subunit alpha 10 [Source:HGNC Symbol;Acc:HGNC:6135]	-1.95759	0.0383857	-3.88414
517	ENSG00000136250	AOAH	acyloxyacyl hydrolase [Source:HGNC Symbol;Acc:HGNC:548]	-1.96366	0.0321919	-3.9005
304	ENSG00000230149	None	None	-1.96877	0.0165334	-3.91433
84	ENSG00000172216	CEBPB	CCAAT enhancer binding protein beta [Source:HGNC Symbol;Acc:HGNC:1834]	-2.00223	0.00259259	-4.00619
209	ENSG00000183770	FOXL2	forkhead box L2 [Source:HGNC Symbol;Acc:HGNC:1092]	-2.00226	0.00926845	-4.00628
39	ENSG00000184788	SATL1	spermidine/spermine N1-acetyl transferase like 1 [Source:HGNC Symbol;Acc:HGNC:27992]	-2.00373	0.000635573	-4.01034
30	ENSG00000169136	ATF5	activating transcription factor 5 [Source:HGNC Symbol;Acc:HGNC:790]	-2.00534	0.000380945	-4.01483
98	ENSG00000155816	FMN2	formin 2 [Source:HGNC Symbol;Acc:HGNC:14074]	-2.0136	0.00301562	-4.03789
190	ENSG00000128165	ADM2	adrenomedullin 2 [Source:HGNC Symbol;Acc:HGNC:28898]	-2.02597	0.0080434	-4.07265
480	ENSG00000145198	VWA5B2	von Willebrand factor A domain containing 5B2 [Source:HGNC Symbol;Acc:HGNC:25144]	-2.04553	0.0294823	-4.12824
469	ENSG00000167619	TMEM145	transmembrane protein 145 [Source:HGNC Symbol;Acc:HGNC:26912]	-2.05187	0.0288309	-4.14643
99	ENSG00000130766	SESN2	sestrin 2 [Source:HGNC Symbol;Acc:HGNC:20746]	-2.05296	0.00310962	-4.14957
231	ENSG00000175318	GRAMD2A	GRAM domain containing 2A [Source:HGNC Symbol;Acc:HGNC:27287]	-2.0551	0.0110921	-4.15573
526	ENSG00000176842	IRX5	iroquois homeobox 5 [Source:HGNC Symbol;Acc:HGNC:14361]	-2.05865	0.032792	-4.16597
554	ENSG00000272405	None	None	-2.06545	0.0353668	-4.18565
563	ENSG00000231698	None	None	-2.06769	0.0360655	-4.19214
430	ENSG00000271662	None	None	-2.07007	0.0255017	-4.19907
79	ENSG00000177606	JUN	Jun proto-oncogene, AP-1 transcription factor subunit [Source:HGNC Symbol;Acc:HGNC:6204]	-2.07265	0.00253336	-4.2066
70	ENSG00000130222	GADD45G	growth arrest and DNA damage inducible gamma [Source:HGNC Symbol;Acc:HGNC:4097]	-2.10021	0.00199623	-4.28771
398	ENSG00000140873	ADAMTS18	ADAM metallopeptidase with thrombospondin type 1 motif 18 [Source:HGNC Symbol;Acc:HGNC:17110]	-2.10262	0.0235108	-4.29488
211	ENSG00000100033	PRODH	proline dehydrogenase 1 [Source:HGNC Symbol;Acc:HGNC:9453]	-2.13277	0.00933978	-4.38559
139	ENSG00000105523	FAM83E	family with sequence similarity 83 member E [Source:HGNC Symbol;Acc:HGNC:25972]	-2.18396	0.00510268	-4.54398
69	ENSG00000197415	VEPH1	ventricular zone expressed PH domain containing 1 [Source:HGNC Symbol;Acc:HGNC:25735]	-2.18618	0.00198895	-4.55098
157	ENSG00000136010	ALDH1L2	aldehyde dehydrogenase 1 family member L2 [Source:HGNC Symbol;Acc:HGNC:26777]	-2.19807	0.00608797	-4.58866
197	ENSG00000099994	SUSD2	sushi domain containing 2 [Source:HGNC Symbol;Acc:HGNC:30667]	-2.20032	0.00835948	-4.59582
9	ENSG00000141582	CBX4	chromobox 4 [Source:HGNC Symbol;Acc:HGNC:1554]	-2.20065	2.81426e-05	-4.59687
364	ENSG00000163803	PLB1	phospholipase B1 [Source:HGNC Symbol;Acc:HGNC:30041]	-2.21725	0.0204374	-4.65005
216	ENSG00000125740	FOSB	FosB proto-oncogene, AP-1 transcription factor subunit [Source:HGNC Symbol;Acc:HGNC:3797]	-2.21743	0.00978208	-4.65064
28	ENSG00000248774	None	None	-2.22434	0.00031235	-4.67298
381	ENSG00000137672	TRPC6	transient receptor potential cation channel subfamily C member 6 [Source:HGNC Symbol;Acc:HGNC:12338]	-2.22471	0.0220972	-4.67416
96	ENSG00000196878	LAMB3	laminin subunit beta 3 [Source:HGNC Symbol;Acc:HGNC:6490]	-2.24137	0.0029831	-4.72845
294	ENSG00000162989	KCNJ3	potassium inwardly rectifying channel subfamily J member 3 [Source:HGNC Symbol;Acc:HGNC:6264]	-2.27039	0.0158138	-4.82452
764	ENSG00000181215	C4orf50	chromosome 4 open reading frame 50 [Source:HGNC Symbol;Acc:HGNC:33766]	-2.29806	0.0499616	-4.91796
273	ENSG00000261504	LINC01686	long intergenic non-protein coding RNA 1686 [Source:HGNC Symbol;Acc:HGNC:27643]	-2.30926	0.0139909	-4.9563
53	ENSG00000115902	SLC1A4	solute carrier family 1 member 4 [Source:HGNC Symbol;Acc:HGNC:10942]	-2.31664	0.00124453	-4.98171
82	ENSG00000235447	TRAPPC13P1	trafficking protein particle complex 13 pseudogene 1 [Source:HGNC Symbol;Acc:HGNC:50347]	-2.33062	0.0025795	-5.03022
113	ENSG00000134042	MRO	maestro [Source:HGNC Symbol;Acc:HGNC:24121]	-2.334	0.00391567	-5.042
342	ENSG00000150051	MKX	mohawk homeobox [Source:HGNC Symbol;Acc:HGNC:23729]	-2.33938	0.0190588	-5.06087
259	ENSG00000183423	LRIT3	leucine rich repeat, Ig-like and transmembrane domains 3 [Source:HGNC Symbol;Acc:HGNC:24783]	-2.36324	0.0127529	-5.14525
104	ENSG00000114757	PEX5L	peroxisomal biogenesis factor 5 like [Source:HGNC Symbol;Acc:HGNC:30024]	-2.37471	0.00327501	-5.1863
62	ENSG00000141052	MYOCD	myocardin [Source:HGNC Symbol;Acc:HGNC:16067]	-2.37775	0.00177921	-5.19727
343	ENSG00000172403	SYNPO2	synaptopodin 2 [Source:HGNC Symbol;Acc:HGNC:17732]	-2.38648	0.0190627	-5.22881
156	ENSG00000111834	RSPH4A	radial spoke head component 4A [Source:HGNC Symbol;Acc:HGNC:21558]	-2.40042	0.00601277	-5.27956
153	ENSG00000184545	DUSP8	dual specificity phosphatase 8 [Source:HGNC Symbol;Acc:HGNC:3074]	-2.40072	0.00575918	-5.28065
58	ENSG00000152137	HSPB8	heat shock protein family B (small) member 8 [Source:HGNC Symbol;Acc:HGNC:30171]	-2.41664	0.0014857	-5.33927
196	ENSG00000146151	HMGCLL1	3-hydroxymethyl-3-methylglutaryl-CoA lyase like 1 [Source:HGNC Symbol;Acc:HGNC:21359]	-2.42177	0.00829919	-5.35829
10	ENSG00000163694	RBM47	RNA binding motif protein 47 [Source:HGNC Symbol;Acc:HGNC:30358]	-2.4279	5.18139e-05	-5.3811
47	ENSG00000162772	ATF3	activating transcription factor 3 [Source:HGNC Symbol;Acc:HGNC:785]	-2.44713	0.000924067	-5.45331
67	ENSG00000259319	None	None	-2.44764	0.00197309	-5.45523
230	ENSG00000262484	CCER2	coiled-coil glutamate rich protein 2 [Source:HGNC Symbol;Acc:HGNC:44662]	-2.44835	0.0109549	-5.4579
345	ENSG00000267677	None	None	-2.47148	0.0192245	-5.54612
245	ENSG00000185518	SV2B	synaptic vesicle glycoprotein 2B [Source:HGNC Symbol;Acc:HGNC:16874]	-2.47367	0.0117824	-5.55454
407	ENSG00000101096	NFATC2	nuclear factor of activated T cells 2 [Source:HGNC Symbol;Acc:HGNC:7776]	-2.4965	0.0238401	-5.64313
472	ENSG00000204661	C5orf60	chromosome 5 open reading frame 60 [Source:HGNC Symbol;Acc:HGNC:27753]	-2.50341	0.0291409	-5.67026
12	ENSG00000172164	SNTB1	syntrophin beta 1 [Source:HGNC Symbol;Acc:HGNC:11168]	-2.50579	5.84674e-05	-5.67962
457	ENSG00000277196	None	None	-2.50881	0.0278917	-5.69149
19	ENSG00000168398	BDKRB2	bradykinin receptor B2 [Source:HGNC Symbol;Acc:HGNC:1030]	-2.51865	0.000189862	-5.73044
587	ENSG00000235750	KIAA0040	KIAA0040 [Source:HGNC Symbol;Acc:HGNC:28950]	-2.51905	0.0376995	-5.73205
143	ENSG00000271714	None	None	-2.55428	0.00524167	-5.87375
581	ENSG00000138100	TRIM54	tripartite motif containing 54 [Source:HGNC Symbol;Acc:HGNC:16008]	-2.55884	0.0372805	-5.89232
34	ENSG00000168672	LRATD2	LRAT domain containing 2 [Source:HGNC Symbol;Acc:HGNC:24166]	-2.57973	0.000422567	-5.9783
127	ENSG00000182264	IZUMO1	izumo sperm-egg fusion 1 [Source:HGNC Symbol;Acc:HGNC:28539]	-2.60261	0.00438606	-6.07386
378	ENSG00000116016	EPAS1	endothelial PAS domain protein 1 [Source:HGNC Symbol;Acc:HGNC:3374]	-2.61928	0.0218369	-6.14444
200	ENSG00000111981	ULBP1	UL16 binding protein 1 [Source:HGNC Symbol;Acc:HGNC:14893]	-2.63826	0.0086808	-6.22581
95	ENSG00000169252	ADRB2	adrenoceptor beta 2 [Source:HGNC Symbol;Acc:HGNC:286]	-2.66958	0.00293421	-6.36244
138	ENSG00000128965	CHAC1	ChaC glutathione specific gamma-glutamylcyclotransferase 1 [Source:HGNC Symbol;Acc:HGNC:28680]	-2.71332	0.00504193	-6.5583
72	ENSG00000146592	CREB5	cAMP responsive element binding protein 5 [Source:HGNC Symbol;Acc:HGNC:16844]	-2.71904	0.00205819	-6.58435
169	ENSG00000198796	ALPK2	alpha kinase 2 [Source:HGNC Symbol;Acc:HGNC:20565]	-2.74225	0.00682865	-6.69115
449	ENSG00000133488	SEC14L4	SEC14 like lipid binding 4 [Source:HGNC Symbol;Acc:HGNC:20627]	-2.74243	0.0274769	-6.69194
20	ENSG00000101255	TRIB3	tribbles pseudokinase 3 [Source:HGNC Symbol;Acc:HGNC:16228]	-2.75686	0.000201093	-6.75923
5	ENSG00000143333	RGS16	regulator of G protein signaling 16 [Source:HGNC Symbol;Acc:HGNC:9997]	-2.79754	1.52631e-05	-6.95254
161	ENSG00000109819	PPARGC1A	PPARG coactivator 1 alpha [Source:HGNC Symbol;Acc:HGNC:9237]	-2.84011	0.00625643	-7.16074
54	ENSG00000078081	LAMP3	lysosomal associated membrane protein 3 [Source:HGNC Symbol;Acc:HGNC:14582]	-2.84849	0.00128074	-7.20245
173	ENSG00000152936	LMNTD1	lamin tail domain containing 1 [Source:HGNC Symbol;Acc:HGNC:26683]	-2.84913	0.00691975	-7.20567
203	ENSG00000165105	RASEF	RAS and EF-hand domain containing [Source:HGNC Symbol;Acc:HGNC:26464]	-2.86679	0.00903512	-7.29442
24	ENSG00000064989	CALCRL	calcitonin receptor like receptor [Source:HGNC Symbol;Acc:HGNC:16709]	-2.96232	0.000275209	-7.79375
1	ENSG00000154319	FAM167A	family with sequence similarity 167 member A [Source:HGNC Symbol;Acc:HGNC:15549]	-2.9826	9.57862e-07	-7.9041
43	ENSG00000163082	SGPP2	sphingosine-1-phosphate phosphatase 2 [Source:HGNC Symbol;Acc:HGNC:19953]	-3.01661	0.000794304	-8.09266
37	ENSG00000151012	SLC7A11	solute carrier family 7 member 11 [Source:HGNC Symbol;Acc:HGNC:11059]	-3.02529	0.000570767	-8.14147
292	ENSG00000205085	FAM71F2	family with sequence similarity 71 member F2 [Source:HGNC Symbol;Acc:HGNC:27998]	-3.0274	0.0156659	-8.15342
124	ENSG00000236404	VLDLR-AS1	VLDLR antisense RNA 1 [Source:HGNC Symbol;Acc:HGNC:49621]	-3.0307	0.00427819	-8.17207
52	ENSG00000139988	RDH12	retinol dehydrogenase 12 [Source:HGNC Symbol;Acc:HGNC:19977]	-3.0308	0.00119213	-8.17261
22	ENSG00000157890	MEGF11	multiple EGF like domains 11 [Source:HGNC Symbol;Acc:HGNC:29635]	-3.0376	0.000254194	-8.21124
128	ENSG00000176971	FIBIN	fin bud initiation factor homolog [Source:HGNC Symbol;Acc:HGNC:33747]	-3.07402	0.00450721	-8.42115
736	ENSG00000058335	RASGRF1	Ras protein specific guanine nucleotide releasing factor 1 [Source:HGNC Symbol;Acc:HGNC:9875]	-3.16538	0.0477995	-8.97168
624	ENSG00000070731	ST6GALNAC2	ST6 N-acetylgalactosaminide alpha-2,6-sialyltransferase 2 [Source:HGNC Symbol;Acc:HGNC:10867]	-3.17109	0.0403232	-9.00725
686	ENSG00000256969	None	None	-3.17615	0.0447768	-9.03893
631	ENSG00000140465	CYP1A1	cytochrome P450 family 1 subfamily A member 1 [Source:HGNC Symbol;Acc:HGNC:2595]	-3.18084	0.0409689	-9.06837
632	ENSG00000145113	MUC4	mucin 4, cell surface associated [Source:HGNC Symbol;Acc:HGNC:7514]	-3.18118	0.0411219	-9.07046
638	ENSG00000106823	ECM2	extracellular matrix protein 2 [Source:HGNC Symbol;Acc:HGNC:3154]	-3.18294	0.0419595	-9.08157
642	ENSG00000272491	None	None	-3.18307	0.0420212	-9.08236
657	ENSG00000121594	CD80	CD80 molecule [Source:HGNC Symbol;Acc:HGNC:1700]	-3.18457	0.0427669	-9.0918
625	ENSG00000237187	NR2F1-AS1	NR2F1 antisense RNA 1 [Source:HGNC Symbol;Acc:HGNC:48622]	-3.18467	0.0404335	-9.09244
747	ENSG00000197815	None	None	-3.20966	0.0484788	-9.25131
677	ENSG00000276231	PIK3R6	phosphoinositide-3-kinase regulatory subunit 6 [Source:HGNC Symbol;Acc:HGNC:27101]	-3.21284	0.0441598	-9.27171
17	ENSG00000170500	LONRF2	LON peptidase N-terminal domain and ring finger 2 [Source:HGNC Symbol;Acc:HGNC:24788]	-3.29527	0.000113105	-9.81691
14	ENSG00000135116	HRK	harakiri, BCL2 interacting protein [Source:HGNC Symbol;Acc:HGNC:5185]	-3.34806	9.09601e-05	-10.1828
142	ENSG00000108932	SLC16A6	solute carrier family 16 member 6 [Source:HGNC Symbol;Acc:HGNC:10927]	-3.47233	0.00522159	-11.0988
341	ENSG00000156218	ADAMTSL3	ADAMTS like 3 [Source:HGNC Symbol;Acc:HGNC:14633]	-3.54495	0.0190545	-11.6717
337	ENSG00000122025	FLT3	fms related receptor tyrosine kinase 3 [Source:HGNC Symbol;Acc:HGNC:3765]	-3.5503	0.018855	-11.7151
350	ENSG00000274317	LINC02334	long intergenic non-protein coding RNA 2334 [Source:HGNC Symbol;Acc:HGNC:53254]	-3.55081	0.0194311	-11.7192
330	ENSG00000229150	CRYGEP	crystallin gamma E, pseudogene [Source:HGNC Symbol;Acc:HGNC:2412]	-3.55402	0.018456	-11.7453
316	ENSG00000117791	MTARC2	mitochondrial amidoxime reducing component 2 [Source:HGNC Symbol;Acc:HGNC:26064]	-3.56043	0.0174682	-11.7976
35	ENSG00000104413	ESRP1	epithelial splicing regulatory protein 1 [Source:HGNC Symbol;Acc:HGNC:25966]	-3.56628	0.000456985	-11.8456
365	ENSG00000099960	SLC7A4	solute carrier family 7 member 4 [Source:HGNC Symbol;Acc:HGNC:11062]	-3.5692	0.0205195	-11.8696
564	ENSG00000169583	CLIC3	chloride intracellular channel 3 [Source:HGNC Symbol;Acc:HGNC:2064]	-3.5792	0.0364198	-11.9521
56	ENSG00000175868	CALCB	calcitonin related polypeptide beta [Source:HGNC Symbol;Acc:HGNC:1438]	-3.58965	0.00136901	-12.039
503	ENSG00000171873	ADRA1D	adrenoceptor alpha 1D [Source:HGNC Symbol;Acc:HGNC:280]	-3.64336	0.0313233	-12.4957
11	ENSG00000147642	SYBU	syntabulin [Source:HGNC Symbol;Acc:HGNC:26011]	-3.68453	5.22628e-05	-12.8575
205	ENSG00000124839	RAB17	RAB17, member RAS oncogene family [Source:HGNC Symbol;Acc:HGNC:16523]	-3.84758	0.00910942	-14.3958
208	ENSG00000162444	RBP7	retinol binding protein 7 [Source:HGNC Symbol;Acc:HGNC:30316]	-3.85293	0.00925777	-14.4493
215	ENSG00000132518	GUCY2D	guanylate cyclase 2D, retinal [Source:HGNC Symbol;Acc:HGNC:4689]	-3.85514	0.00953538	-14.4714
73	ENSG00000221963	APOL6	apolipoprotein L6 [Source:HGNC Symbol;Acc:HGNC:14870]	-3.85823	0.00222723	-14.5026
210	ENSG00000183117	CSMD1	CUB and Sushi multiple domains 1 [Source:HGNC Symbol;Acc:HGNC:14026]	-3.8744	0.00928937	-14.666
18	ENSG00000157765	SLC34A2	solute carrier family 34 member 2 [Source:HGNC Symbol;Acc:HGNC:11020]	-3.88477	0.000156717	-14.7718
246	ENSG00000267034	None	None	-3.88608	0.0118184	-14.7852
23	ENSG00000206262	FOXL2NB	FOXL2 neighbor [Source:HGNC Symbol;Acc:HGNC:34428]	-3.8863	0.00025893	-14.7874
257	ENSG00000204571	KRTAP5-11	keratin associated protein 5-11 [Source:HGNC Symbol;Acc:HGNC:23606]	-3.88722	0.0126349	-14.7968
170	ENSG00000233930	KRTAP5-AS1	KRTAP5-1/KRTAP5-2 antisense RNA 1 [Source:HGNC Symbol;Acc:HGNC:27877]	-3.95977	0.00685302	-15.56
25	ENSG00000124194	GDAP1L1	ganglioside induced differentiation associated protein 1 like 1 [Source:HGNC Symbol;Acc:HGNC:4213]	-4.04671	0.000284533	-16.5266
116	ENSG00000285205	None	None	-4.09627	0.00396005	-17.1041
50	ENSG00000139269	INHBE	inhibin subunit beta E [Source:HGNC Symbol;Acc:HGNC:24029]	-4.09886	0.00103648	-17.1348
31	ENSG00000113739	STC2	stanniocalcin 2 [Source:HGNC Symbol;Acc:HGNC:11374]	-4.18867	0.000390024	-18.2354
75	ENSG00000145861	C1QTNF2	C1q and TNF related 2 [Source:HGNC Symbol;Acc:HGNC:14325]	-4.30982	0.00228319	-19.8328
64	ENSG00000162878	PKDCC	protein kinase domain containing, cytoplasmic [Source:HGNC Symbol;Acc:HGNC:25123]	-4.3282	0.0018716	-20.0872
3	ENSG00000135842	NIBAN1	niban apoptosis regulator 1 [Source:HGNC Symbol;Acc:HGNC:16784]	-4.34625	1.11757e-05	-20.34
8	ENSG00000142405	NLRP12	NLR family pyrin domain containing 12 [Source:HGNC Symbol;Acc:HGNC:22938]	-4.37399	2.60503e-05	-20.735
6	ENSG00000188573	FBLL1	fibrillarin like 1 [Source:HGNC Symbol;Acc:HGNC:35458]	-4.66877	1.59839e-05	-25.4355
27	ENSG00000157554	ERG	ETS transcription factor ERG [Source:HGNC Symbol;Acc:HGNC:3446]	-4.67617	0.000302825	-25.5662
44	ENSG00000105499	PLA2G4C	phospholipase A2 group IVC [Source:HGNC Symbol;Acc:HGNC:9037]	-4.69842	0.00083903	-25.9637
132	ENSG00000105550	FGF21	fibroblast growth factor 21 [Source:HGNC Symbol;Acc:HGNC:3678]	-4.79174	0.00474251	-27.6987
13	ENSG00000167995	BEST1	bestrophin 1 [Source:HGNC Symbol;Acc:HGNC:12703]	-4.85767	7.7311e-05	-28.9937
48	ENSG00000115112	TFCP2L1	transcription factor CP2 like 1 [Source:HGNC Symbol;Acc:HGNC:17925]	-4.88411	0.000932821	-29.5301
21	ENSG00000115008	IL1A	interleukin 1 alpha [Source:HGNC Symbol;Acc:HGNC:5991]	-4.9939	0.000212042	-31.8651
15	ENSG00000111452	ADGRD1	adhesion G protein-coupled receptor D1 [Source:HGNC Symbol;Acc:HGNC:19893]	-5.03529	9.87246e-05	-32.7924
4	ENSG00000165125	TRPV6	transient receptor potential cation channel subfamily V member 6 [Source:HGNC Symbol;Acc:HGNC:14006]	-5.1398	1.48135e-05	-35.2561
7	ENSG00000156804	FBXO32	F-box protein 32 [Source:HGNC Symbol;Acc:HGNC:16731]	-5.16475	2.12241e-05	-35.8711
41	ENSG00000272512	None	None	-5.18512	0.000758446	-36.3811
2	ENSG00000123329	ARHGAP9	Rho GTPase activating protein 9 [Source:HGNC Symbol;Acc:HGNC:14130]	-5.3723	9.04903e-06	-41.4213
29	ENSG00000163285	GABRG1	gamma-aminobutyric acid type A receptor subunit gamma1 [Source:HGNC Symbol;Acc:HGNC:4086]	-5.50148	0.000372168	-45.3013
36	ENSG00000180871	CXCR2	C-X-C motif chemokine receptor 2 [Source:HGNC Symbol;Acc:HGNC:6027]	-5.61339	0.000547463	-48.9551
33	ENSG00000176046	NUPR1	nuclear protein 1, transcriptional regulator [Source:HGNC Symbol;Acc:HGNC:29990]	-5.80617	0.000413122	-55.9542

## Sheet: Neur_TCDDvsDMSO
Differentially expressed genes TCDD/DMSO (p < 0.05)
nr	Ensembl	name	description	logFC	PValue	FC
1	ENSG00000140465	CYP1A1	cytochrome P450 family 1 subfamily A member 1 [Source:HGNC Symbol;Acc:HGNC:2595]	5.11998	1.40168e-30	34.7751
14	ENSG00000186510	CLCNKA	chloride voltage-gated channel Ka [Source:HGNC Symbol;Acc:HGNC:2026]	4.42905	0.00186071	21.5416
20	ENSG00000120093	HOXB3	homeobox B3 [Source:HGNC Symbol;Acc:HGNC:5114]	4.03719	0.00520079	16.4178
7	ENSG00000173917	HOXB2	homeobox B2 [Source:HGNC Symbol;Acc:HGNC:5113]	3.98591	7.48635e-05	15.8445
69	ENSG00000227906	SNAP25-AS1	SNAP25 antisense RNA 1 [Source:HGNC Symbol;Acc:HGNC:44312]	3.82208	0.0212225	14.1436
55	ENSG00000101292	PROKR2	prokineticin receptor 2 [Source:HGNC Symbol;Acc:HGNC:15836]	3.82193	0.0154119	14.1422
37	ENSG00000092607	TBX15	T-box transcription factor 15 [Source:HGNC Symbol;Acc:HGNC:11594]	3.79398	0.0117749	13.8708
33	ENSG00000143171	RXRG	retinoid X receptor gamma [Source:HGNC Symbol;Acc:HGNC:10479]	3.79023	0.010805	13.8348
34	ENSG00000237316	None	None	3.78883	0.0111853	13.8213
49	ENSG00000285051	SLC7A14-AS1	SLC7A14 antisense RNA 1 [Source:HGNC Symbol;Acc:HGNC:54092]	3.76741	0.0146778	13.6177
87	ENSG00000284720	None	None	3.51199	0.0245676	11.4081
77	ENSG00000163131	CTSS	cathepsin S [Source:HGNC Symbol;Acc:HGNC:2545]	3.50527	0.0231109	11.3551
116	ENSG00000176782	DEFB104A	defensin beta 104A [Source:HGNC Symbol;Acc:HGNC:18115]	3.50343	0.0321608	11.3406
71	ENSG00000178965	ERICH3	glutamate rich 3 [Source:HGNC Symbol;Acc:HGNC:25346]	3.50101	0.0214207	11.3217
80	ENSG00000168658	VWA3B	von Willebrand factor A domain containing 3B [Source:HGNC Symbol;Acc:HGNC:28385]	3.49706	0.0238553	11.2907
85	ENSG00000272491	None	None	3.49262	0.0242774	11.256
98	ENSG00000244067	GSTA2	glutathione S-transferase alpha 2 [Source:HGNC Symbol;Acc:HGNC:4627]	3.47571	0.027293	11.1249
171	ENSG00000121594	CD80	CD80 molecule [Source:HGNC Symbol;Acc:HGNC:1700]	3.12812	0.0498276	8.74297
164	ENSG00000231689	LINC01090	long intergenic non-protein coding RNA 1090 [Source:HGNC Symbol;Acc:HGNC:49201]	3.12023	0.0484411	8.69528
19	ENSG00000103241	FOXF1	forkhead box F1 [Source:HGNC Symbol;Acc:HGNC:3809]	3.00426	0.00485348	8.02364
12	ENSG00000161405	IKZF3	IKAROS family zinc finger 3 [Source:HGNC Symbol;Acc:HGNC:13178]	2.9303	0.000997312	7.62268
2	ENSG00000138061	CYP1B1	cytochrome P450 family 1 subfamily B member 1 [Source:HGNC Symbol;Acc:HGNC:2597]	2.92538	1.18035e-09	7.59674
21	ENSG00000256258	None	None	2.87654	0.00596253	7.34388
95	ENSG00000105509	HAS1	hyaluronan synthase 1 [Source:HGNC Symbol;Acc:HGNC:4818]	2.5567	0.0267818	5.88361
11	ENSG00000243896	OR2A7	olfactory receptor family 2 subfamily A member 7 [Source:HGNC Symbol;Acc:HGNC:8234]	2.40754	0.000910459	5.30568
128	ENSG00000232352	SEMA3B-AS1	SEMA3B antisense RNA 1 (head to head) [Source:HGNC Symbol;Acc:HGNC:49096]	2.31689	0.0363554	4.98256
115	ENSG00000279419	None	None	2.08399	0.0319855	4.23979
142	ENSG00000273340	MICE	MHC class I polypeptide-related sequence E (pseudogene) [Source:HGNC Symbol;Acc:HGNC:7094]	2.06838	0.0418448	4.19415
4	ENSG00000063438	AHRR	aryl-hydrocarbon receptor repressor [Source:HGNC Symbol;Acc:HGNC:346]	1.98089	2.15646e-06	3.94738
13	ENSG00000121207	LRAT	lecithin retinol acyltransferase [Source:HGNC Symbol;Acc:HGNC:6685]	1.94475	0.00128699	3.8497
104	ENSG00000258636	None	None	1.92286	0.0283032	3.79174
114	ENSG00000180353	HCLS1	hematopoietic cell-specific Lyn substrate 1 [Source:HGNC Symbol;Acc:HGNC:4844]	1.9047	0.031709	3.7443
156	ENSG00000282221	None	None	1.89585	0.0462366	3.72142
84	ENSG00000131771	PPP1R1B	protein phosphatase 1 regulatory inhibitor subunit 1B [Source:HGNC Symbol;Acc:HGNC:9287]	1.8867	0.0242072	3.69788
30	ENSG00000242575	None	None	1.87354	0.0102483	3.6643
28	ENSG00000282390	None	None	1.85258	0.00979294	3.61144
58	ENSG00000119121	TRPM6	transient receptor potential cation channel subfamily M member 6 [Source:HGNC Symbol;Acc:HGNC:17995]	1.85132	0.0178337	3.60829
61	ENSG00000282048	None	None	1.82654	0.0184166	3.54686
59	ENSG00000258317	None	None	1.82474	0.0181249	3.54244
47	ENSG00000282556	None	None	1.81193	0.0145233	3.51113
40	ENSG00000079102	RUNX1T1	RUNX1 partner transcriptional co-repressor 1 [Source:HGNC Symbol;Acc:HGNC:1535]	1.758	0.0129125	3.38228
27	ENSG00000005421	PON1	paraoxonase 1 [Source:HGNC Symbol;Acc:HGNC:9204]	1.75575	0.00949844	3.37701
52	ENSG00000178522	AMBN	ameloblastin [Source:HGNC Symbol;Acc:HGNC:452]	1.71559	0.0150008	3.28432
38	ENSG00000250742	LINC02381	long intergenic non-protein coding RNA 2381 [Source:HGNC Symbol;Acc:HGNC:53304]	1.71038	0.0121536	3.27248
111	ENSG00000205089	CCNI2	cyclin I family member 2 [Source:HGNC Symbol;Acc:HGNC:33869]	1.63987	0.0308448	3.11637
91	ENSG00000249853	HS3ST5	heparan sulfate-glucosamine 3-sulfotransferase 5 [Source:HGNC Symbol;Acc:HGNC:19419]	1.62013	0.0259201	3.07403
120	ENSG00000132938	MTUS2	microtubule associated scaffold protein 2 [Source:HGNC Symbol;Acc:HGNC:20595]	1.60253	0.0337218	3.03676
105	ENSG00000171116	HSFX1	heat shock transcription factor family, X-linked 1 [Source:HGNC Symbol;Acc:HGNC:29603]	1.57014	0.0291044	2.96934
153	ENSG00000088386	SLC15A1	solute carrier family 15 member 1 [Source:HGNC Symbol;Acc:HGNC:10920]	1.57006	0.0454453	2.96917
6	ENSG00000141738	GRB7	growth factor receptor bound protein 7 [Source:HGNC Symbol;Acc:HGNC:4567]	1.50515	2.04367e-05	2.83854
74	ENSG00000267541	MTCO2P2	MT-CO2 pseudogene 2 [Source:HGNC Symbol;Acc:HGNC:25354]	1.49102	0.022175	2.81087
90	ENSG00000232973	CYP1B1-AS1	CYP1B1 antisense RNA 1 [Source:HGNC Symbol;Acc:HGNC:28543]	1.46421	0.0254293	2.75912
113	ENSG00000156395	SORCS3	sortilin related VPS10 domain containing receptor 3 [Source:HGNC Symbol;Acc:HGNC:16699]	1.45704	0.0316516	2.74545
173	ENSG00000125872	LRRN4	leucine rich repeat neuronal 4 [Source:HGNC Symbol;Acc:HGNC:16208]	1.42701	0.0499673	2.68889
101	ENSG00000139329	LUM	lumican [Source:HGNC Symbol;Acc:HGNC:6724]	1.41367	0.0276659	2.66414
10	ENSG00000198768	APCDD1L	APC down-regulated 1 like [Source:HGNC Symbol;Acc:HGNC:26892]	1.37988	0.000718376	2.60246
76	ENSG00000239713	APOBEC3G	apolipoprotein B mRNA editing enzyme catalytic subunit 3G [Source:HGNC Symbol;Acc:HGNC:17357]	1.37795	0.0227492	2.59899
9	ENSG00000139508	SLC46A3	solute carrier family 46 member 3 [Source:HGNC Symbol;Acc:HGNC:27501]	1.37254	0.000677124	2.58926
48	ENSG00000231890	DARS-AS1	DARS antisense RNA 1 [Source:HGNC Symbol;Acc:HGNC:40170]	1.36836	0.014667	2.58176
5	ENSG00000110148	CCKBR	cholecystokinin B receptor [Source:HGNC Symbol;Acc:HGNC:1571]	1.29272	2.25858e-06	2.44989
145	ENSG00000183971	NPW	neuropeptide W [Source:HGNC Symbol;Acc:HGNC:30509]	1.28779	0.0432411	2.44154
31	ENSG00000273284	None	None	1.23315	0.0107786	2.3508
24	ENSG00000167772	ANGPTL4	angiopoietin like 4 [Source:HGNC Symbol;Acc:HGNC:16039]	1.22397	0.00757921	2.33589
3	ENSG00000163659	TIPARP	TCDD inducible poly(ADP-ribose) polymerase [Source:HGNC Symbol;Acc:HGNC:23696]	1.18275	6.96414e-09	2.27009
79	ENSG00000174460	ZCCHC12	zinc finger CCHC-type containing 12 [Source:HGNC Symbol;Acc:HGNC:27273]	1.16876	0.0236809	2.24818
102	ENSG00000196407	THEM5	thioesterase superfamily member 5 [Source:HGNC Symbol;Acc:HGNC:26755]	1.16851	0.027695	2.24779
63	ENSG00000154655	L3MBTL4	L3MBTL histone methyl-lysine binding protein 4 [Source:HGNC Symbol;Acc:HGNC:26677]	1.16039	0.0192828	2.23518
123	ENSG00000164749	HNF4G	hepatocyte nuclear factor 4 gamma [Source:HGNC Symbol;Acc:HGNC:5026]	1.15837	0.034087	2.23205
118	ENSG00000284606	None	None	1.15011	0.0333276	2.21931
89	ENSG00000187534	PRR13P5	proline rich 13 pseudogene 5 [Source:HGNC Symbol;Acc:HGNC:50618]	1.11991	0.0253479	2.17334
138	ENSG00000151789	ZNF385D	zinc finger protein 385D [Source:HGNC Symbol;Acc:HGNC:26191]	1.10031	0.0410882	2.14401
106	ENSG00000198771	RCSD1	RCSD domain containing 1 [Source:HGNC Symbol;Acc:HGNC:28310]	1.01475	0.029133	2.02055
23	ENSG00000240875	LINC00886	long intergenic non-protein coding RNA 886 [Source:HGNC Symbol;Acc:HGNC:48572]	1.01371	0.00751879	2.0191
148	ENSG00000230772	VN1R108P	vomeronasal 1 receptor 108 pseudogene [Source:HGNC Symbol;Acc:HGNC:37432]	1.00532	0.0441295	2.00739
78	ENSG00000152380	FAM151B	family with sequence similarity 151 member B [Source:HGNC Symbol;Acc:HGNC:33716]	0.995983	0.0235253	1.99444
150	ENSG00000277879	None	None	0.992373	0.0450069	1.98945
43	ENSG00000076641	PAG1	phosphoprotein membrane anchor with glycosphingolipid microdomains 1 [Source:HGNC Symbol;Acc:HGNC:30043]	0.985697	0.0138038	1.98027
131	ENSG00000116183	PAPPA2	pappalysin 2 [Source:HGNC Symbol;Acc:HGNC:14615]	0.980167	0.0382318	1.97269
154	ENSG00000251400	ALDH7A1P1	aldehyde dehydrogenase 7 family member A1 pseudogene 1 [Source:HGNC Symbol;Acc:HGNC:878]	0.961493	0.0455736	1.94732
147	ENSG00000081052	COL4A4	collagen type IV alpha 4 chain [Source:HGNC Symbol;Acc:HGNC:2206]	0.960098	0.0441256	1.94544
51	ENSG00000168675	LDLRAD4	low density lipoprotein receptor class A domain containing 4 [Source:HGNC Symbol;Acc:HGNC:1224]	0.957927	0.0147478	1.94252
163	ENSG00000058404	CAMK2B	calcium/calmodulin dependent protein kinase II beta [Source:HGNC Symbol;Acc:HGNC:1461]	0.930729	0.0481189	1.90624
127	ENSG00000205002	AARD	alanine and arginine rich domain containing protein [Source:HGNC Symbol;Acc:HGNC:33842]	0.926214	0.0354397	1.90028
86	ENSG00000152377	SPOCK1	SPARC (osteonectin), cwcv and kazal like domains proteoglycan 1 [Source:HGNC Symbol;Acc:HGNC:11251]	0.907187	0.0245485	1.87539
96	ENSG00000183273	CCDC60	coiled-coil domain containing 60 [Source:HGNC Symbol;Acc:HGNC:28610]	0.87858	0.0271811	1.83856
158	ENSG00000230896	None	None	0.875196	0.0468107	1.83426
122	ENSG00000135324	MRAP2	melanocortin 2 receptor accessory protein 2 [Source:HGNC Symbol;Acc:HGNC:21232]	0.816532	0.0340483	1.76117
39	ENSG00000119681	LTBP2	latent transforming growth factor beta binding protein 2 [Source:HGNC Symbol;Acc:HGNC:6715]	0.791113	0.0122539	1.73041
44	ENSG00000170955	CAVIN3	caveolae associated protein 3 [Source:HGNC Symbol;Acc:HGNC:9400]	0.789686	0.0138611	1.7287
140	ENSG00000105642	KCNN1	potassium calcium-activated channel subfamily N member 1 [Source:HGNC Symbol;Acc:HGNC:6290]	0.781553	0.0415658	1.71898
53	ENSG00000196154	S100A4	S100 calcium binding protein A4 [Source:HGNC Symbol;Acc:HGNC:10494]	0.778037	0.0150178	1.7148
132	ENSG00000048545	GUCA1A	guanylate cyclase activator 1A [Source:HGNC Symbol;Acc:HGNC:4678]	0.774538	0.0384439	1.71064
172	ENSG00000103184	SEC14L5	SEC14 like lipid binding 5 [Source:HGNC Symbol;Acc:HGNC:29032]	0.734694	0.0499515	1.66404
64	ENSG00000159212	CLIC6	chloride intracellular channel 6 [Source:HGNC Symbol;Acc:HGNC:2065]	0.734161	0.0195398	1.66343
73	ENSG00000135929	CYP27A1	cytochrome P450 family 27 subfamily A member 1 [Source:HGNC Symbol;Acc:HGNC:2605]	0.726109	0.0221501	1.65417
22	ENSG00000165795	NDRG2	NDRG family member 2 [Source:HGNC Symbol;Acc:HGNC:14460]	0.72466	0.00737716	1.65251
110	ENSG00000005471	ABCB4	ATP binding cassette subfamily B member 4 [Source:HGNC Symbol;Acc:HGNC:45]	0.67647	0.0306069	1.59822
149	ENSG00000186026	ZNF284	zinc finger protein 284 [Source:HGNC Symbol;Acc:HGNC:13078]	0.667727	0.0447912	1.58857
139	ENSG00000139160	ETFBKMT	electron transfer flavoprotein subunit beta lysine methyltransferase [Source:HGNC Symbol;Acc:HGNC:28739]	0.660178	0.0412273	1.58028
165	ENSG00000184271	POU6F1	POU class 6 homeobox 1 [Source:HGNC Symbol;Acc:HGNC:9224]	0.639949	0.048608	1.55827
46	ENSG00000165194	PCDH19	protocadherin 19 [Source:HGNC Symbol;Acc:HGNC:14270]	0.60738	0.0145031	1.52349
103	ENSG00000124788	ATXN1	ataxin 1 [Source:HGNC Symbol;Acc:HGNC:10548]	0.599387	0.027887	1.51507
50	ENSG00000164951	PDP1	pyruvate dehyrogenase phosphatase catalytic subunit 1 [Source:HGNC Symbol;Acc:HGNC:9279]	0.574989	0.0146969	1.48967
129	ENSG00000109819	PPARGC1A	PPARG coactivator 1 alpha [Source:HGNC Symbol;Acc:HGNC:9237]	0.565447	0.0371985	1.47985
83	ENSG00000108821	COL1A1	collagen type I alpha 1 chain [Source:HGNC Symbol;Acc:HGNC:2197]	0.539176	0.0241093	1.45314
15	ENSG00000163870	TPRA1	transmembrane protein adipocyte associated 1 [Source:HGNC Symbol;Acc:HGNC:30413]	0.529471	0.00243191	1.4434
75	ENSG00000112425	EPM2A	EPM2A glucan phosphatase, laforin [Source:HGNC Symbol;Acc:HGNC:3413]	0.505198	0.022187	1.41932
56	ENSG00000141741	MIEN1	migration and invasion enhancer 1 [Source:HGNC Symbol;Acc:HGNC:28230]	0.500351	0.0156973	1.41456
82	ENSG00000104998	IL27RA	interleukin 27 receptor subunit alpha [Source:HGNC Symbol;Acc:HGNC:17290]	0.465079	0.0240895	1.38039
146	ENSG00000054277	OPN3	opsin 3 [Source:HGNC Symbol;Acc:HGNC:14007]	0.441535	0.0438201	1.35805
137	ENSG00000102804	TSC22D1	TSC22 domain family member 1 [Source:HGNC Symbol;Acc:HGNC:16826]	0.427459	0.0402909	1.34486
107	ENSG00000156521	TYSND1	trypsin domain containing 1 [Source:HGNC Symbol;Acc:HGNC:28531]	0.382944	0.0294365	1.304
109	ENSG00000151131	C12orf45	chromosome 12 open reading frame 45 [Source:HGNC Symbol;Acc:HGNC:28628]	0.340515	0.03056	1.26621
151	ENSG00000167700	MFSD3	major facilitator superfamily domain containing 3 [Source:HGNC Symbol;Acc:HGNC:25157]	0.337085	0.0451117	1.2632
126	ENSG00000130119	GNL3L	G protein nucleolar 3 like [Source:HGNC Symbol;Acc:HGNC:25553]	-0.459012	0.0354127	-1.3746
125	ENSG00000170381	SEMA3E	semaphorin 3E [Source:HGNC Symbol;Acc:HGNC:10727]	-0.56795	0.035307	-1.48242
159	ENSG00000066382	MPPED2	metallophosphoesterase domain containing 2 [Source:HGNC Symbol;Acc:HGNC:1180]	-0.640101	0.0471313	-1.55844
108	ENSG00000260219	CD2BP2-DT	CD2BP2 divergent transcript [Source:HGNC Symbol;Acc:HGNC:53029]	-0.668987	0.0300957	-1.58996
166	ENSG00000141506	PIK3R5	phosphoinositide-3-kinase regulatory subunit 5 [Source:HGNC Symbol;Acc:HGNC:30035]	-0.722278	0.0487868	-1.64979
66	ENSG00000167281	RBFOX3	RNA binding fox-1 homolog 3 [Source:HGNC Symbol;Acc:HGNC:27097]	-0.799371	0.0205351	-1.74034
119	ENSG00000203362	POLH-AS1	POLH antisense RNA 1 [Source:HGNC Symbol;Acc:HGNC:40459]	-0.811471	0.0334586	-1.755
26	ENSG00000197406	DIO3	iodothyronine deiodinase 3 [Source:HGNC Symbol;Acc:HGNC:2885]	-0.81589	0.00948035	-1.76038
167	ENSG00000169418	NPR1	natriuretic peptide receptor 1 [Source:HGNC Symbol;Acc:HGNC:7943]	-0.831674	0.0490169	-1.77975
143	ENSG00000158856	DMTN	dematin actin binding protein [Source:HGNC Symbol;Acc:HGNC:3382]	-0.83794	0.041982	-1.7875
168	ENSG00000095587	TLL2	tolloid like 2 [Source:HGNC Symbol;Acc:HGNC:11844]	-0.841612	0.0492207	-1.79205
100	ENSG00000260686	None	None	-0.884237	0.0274754	-1.84579
124	ENSG00000151572	ANO4	anoctamin 4 [Source:HGNC Symbol;Acc:HGNC:23837]	-0.917801	0.0347284	-1.88923
136	ENSG00000250539	KRT8P33	keratin 8 pseudogene 33 [Source:HGNC Symbol;Acc:HGNC:39867]	-1.00066	0.0400188	-2.00091
141	ENSG00000228906	None	None	-1.0356	0.0417487	-2.04996
169	ENSG00000284681	None	None	-1.04166	0.0494595	-2.0586
65	ENSG00000269906	None	None	-1.08597	0.0200389	-2.1228
88	ENSG00000197165	SULT1A2	sulfotransferase family 1A member 2 [Source:HGNC Symbol;Acc:HGNC:11454]	-1.09953	0.0247798	-2.14285
16	ENSG00000204335	SP5	Sp5 transcription factor [Source:HGNC Symbol;Acc:HGNC:14529]	-1.1127	0.00272463	-2.16251
35	ENSG00000224383	PRR29	proline rich 29 [Source:HGNC Symbol;Acc:HGNC:25673]	-1.11339	0.0115482	-2.16353
36	ENSG00000112562	SMOC2	SPARC related modular calcium binding 2 [Source:HGNC Symbol;Acc:HGNC:20323]	-1.15376	0.0116845	-2.22493
81	ENSG00000173083	HPSE	heparanase [Source:HGNC Symbol;Acc:HGNC:5164]	-1.1808	0.0239506	-2.26703
117	ENSG00000188859	FAM78B	family with sequence similarity 78 member B [Source:HGNC Symbol;Acc:HGNC:13495]	-1.24779	0.0332521	-2.37478
57	ENSG00000274012	RN7SL2	RNA component of signal recognition particle 7SL2 [Source:HGNC Symbol;Acc:HGNC:23134]	-1.32691	0.0159464	-2.50864
18	ENSG00000184144	CNTN2	contactin 2 [Source:HGNC Symbol;Acc:HGNC:2172]	-1.3653	0.00444805	-2.57631
135	ENSG00000181215	C4orf50	chromosome 4 open reading frame 50 [Source:HGNC Symbol;Acc:HGNC:33766]	-1.41259	0.0394693	-2.66214
121	ENSG00000260455	NBAT1	neuroblastoma associated transcript 1 [Source:HGNC Symbol;Acc:HGNC:49075]	-1.42193	0.0338617	-2.67943
133	ENSG00000142319	SLC6A3	solute carrier family 6 member 3 [Source:HGNC Symbol;Acc:HGNC:11049]	-1.44246	0.0385294	-2.71784
42	ENSG00000152977	ZIC1	Zic family member 1 [Source:HGNC Symbol;Acc:HGNC:12872]	-1.49425	0.013412	-2.81717
161	ENSG00000100122	CRYBB1	crystallin beta B1 [Source:HGNC Symbol;Acc:HGNC:2397]	-1.50615	0.0475925	-2.84052
112	ENSG00000271833	None	None	-1.59135	0.0311519	-3.01331
93	ENSG00000260314	MRC1	mannose receptor C-type 1 [Source:HGNC Symbol;Acc:HGNC:7228]	-1.6255	0.0263864	-3.08549
134	ENSG00000266235	MIR3176	microRNA 3176 [Source:HGNC Symbol;Acc:HGNC:38345]	-1.65702	0.0389482	-3.15364
54	ENSG00000164089	ETNPPL	ethanolamine-phosphate phospho-lyase [Source:HGNC Symbol;Acc:HGNC:14404]	-1.87504	0.015266	-3.66812
32	ENSG00000160255	ITGB2	integrin subunit beta 2 [Source:HGNC Symbol;Acc:HGNC:6155]	-1.96367	0.0107845	-3.90053
92	ENSG00000282033	None	None	-1.96844	0.0262357	-3.91344
17	ENSG00000100604	CHGA	chromogranin A [Source:HGNC Symbol;Acc:HGNC:1929]	-2.06432	0.00374134	-4.18236
68	ENSG00000285128	None	None	-2.18145	0.0211334	-4.5361
130	ENSG00000248596	None	None	-2.44084	0.0381168	-5.42959
99	ENSG00000132026	RTBDN	retbindin [Source:HGNC Symbol;Acc:HGNC:30310]	-2.48138	0.0274551	-5.58432
155	ENSG00000255367	None	None	-3.16662	0.046216	-8.97943
152	ENSG00000273489	None	None	-3.1752	0.0454144	-9.033
144	ENSG00000211689	TRGC1	T cell receptor gamma constant 1 [Source:HGNC Symbol;Acc:HGNC:12275]	-3.18724	0.0420706	-9.10864
162	ENSG00000236345	SCAT8	S-phase cancer associated transcript 8 [Source:HGNC Symbol;Acc:HGNC:40967]	-3.19301	0.0476954	-9.14517
157	ENSG00000276707	None	None	-3.20369	0.0467196	-9.21314
160	ENSG00000180044	C3orf80	chromosome 3 open reading frame 80 [Source:HGNC Symbol;Acc:HGNC:40048]	-3.2054	0.0472927	-9.22403
170	ENSG00000141096	DPEP3	dipeptidase 3 [Source:HGNC Symbol;Acc:HGNC:23029]	-3.2121	0.0497597	-9.26699
45	ENSG00000123329	ARHGAP9	Rho GTPase activating protein 9 [Source:HGNC Symbol;Acc:HGNC:14130]	-3.35131	0.0144613	-10.2058
94	ENSG00000137727	ARHGAP20	Rho GTPase activating protein 20 [Source:HGNC Symbol;Acc:HGNC:18357]	-3.52086	0.0266039	-11.4785
72	ENSG00000244541	LINC01213	long intergenic non-protein coding RNA 1213 [Source:HGNC Symbol;Acc:HGNC:49648]	-3.52449	0.0220517	-11.5074
60	ENSG00000115956	PLEK	pleckstrin [Source:HGNC Symbol;Acc:HGNC:9070]	-3.54485	0.01837	-11.6709
70	ENSG00000266835	GAPLINC	gastric adenocarcinoma associated, positive CD44 regulator, long intergenic non-coding RNA [Source:HGNC Symbol;Acc:HGNC:51308]	-3.55105	0.0213442	-11.7212
62	ENSG00000243811	APOBEC3D	apolipoprotein B mRNA editing enzyme catalytic subunit 3D [Source:HGNC Symbol;Acc:HGNC:17354]	-3.56048	0.019234	-11.798
67	ENSG00000235602	POU5F1P3	POU class 5 homeobox 1 pseudogene 3 [Source:HGNC Symbol;Acc:HGNC:9222]	-3.56084	0.0208777	-11.801
97	ENSG00000185056	C5orf47	chromosome 5 open reading frame 47 [Source:HGNC Symbol;Acc:HGNC:27026]	-3.57421	0.0272373	-11.9109
41	ENSG00000011083	SLC6A7	solute carrier family 6 member 7 [Source:HGNC Symbol;Acc:HGNC:11054]	-3.81644	0.013067	-14.0884
29	ENSG00000171303	KCNK3	potassium two pore domain channel subfamily K member 3 [Source:HGNC Symbol;Acc:HGNC:6278]	-3.87928	0.0100805	-14.7156
25	ENSG00000102878	HSF4	heat shock transcription factor 4 [Source:HGNC Symbol;Acc:HGNC:5227]	-4.06052	0.00771814	-16.6854
8	ENSG00000106038	EVX1	even-skipped homeobox 1 [Source:HGNC Symbol;Acc:HGNC:3506]	-4.63705	0.000549356	-24.8823
