# Supplementary material for: Impact of AHR Ligand TCDD on Human Embryonic Stem Cells and Early Differentiation
Source: Int J Mol Sci. 2020 Nov 28;21(23):9052. doi: 10.3390/ijms21239052 (PMC7731104; doi:10.3390/ijms21239052)
Supplement: Supplementary file 1 [file ijms-21-09052-s001.zip › Supplementary File S2.xlsx]

## Sheet: RNA-seq overlapping genes
Differentially expressed overlapping genes (RNA-seq)
ENSG00000229153	Endo and Meso	upregulated	ENSG00000229153	EPHA1-AS1	EPHA1 antisense RNA 1 [Source:HGNC Symbol;Acc:HGNC:27799]
ENSG00000280614	hESC and Endo	upregulated	ENSG00000280614	Lnc-KCNE1B-155	None
ENSG00000102271	hESC and Meso	upregulated	ENSG00000102271	KLHL4	kelch like family member 4 [Source:HGNC Symbol;Acc:HGNC:6355]
ENSG00000183807	hESC and Meso	upregulated	ENSG00000183807	FAM162B	family with sequence similarity 162 member B [Source:HGNC Symbol;Acc:HGNC:21549]
ENSG00000063438	hESC and Neur	upregulated	ENSG00000063438	AHRR	aryl-hydrocarbon receptor repressor [Source:HGNC Symbol;Acc:HGNC:346]
ENSG00000110148	hESC and Neur	upregulated	ENSG00000110148	CCKBR	cholecystokinin B receptor [Source:HGNC Symbol;Acc:HGNC:1571]
ENSG00000138061	hESC and Neur	upregulated	ENSG00000138061	CYP1B1	cytochrome P450 family 1 subfamily B member 1 [Source:HGNC Symbol;Acc:HGNC:2597]
ENSG00000140465	hESC and Neur	upregulated	ENSG00000140465	CYP1A1	cytochrome P450 family 1 subfamily A member 1 [Source:HGNC Symbol;Acc:HGNC:2595]
ENSG00000163659	hESC and Neur	upregulated	ENSG00000163659	TIPARP	TCDD inducible poly(ADP-ribose) polymerase [Source:HGNC Symbol;Acc:HGNC:23696]
ENSG00000164951	hESC and Neur	upregulated	ENSG00000164951	PDP1	pyruvate dehyrogenase phosphatase catalytic subunit 1 [Source:HGNC Symbol;Acc:HGNC:9279]
ENSG00000170955	hESC and Neur	upregulated	ENSG00000170955	CAVIN3	caveolae associated protein 3 [Source:HGNC Symbol;Acc:HGNC:9400]
ENSG00000240875	hESC and Neur	upregulated	ENSG00000240875	LINC00886	long intergenic non-protein coding RNA 886 [Source:HGNC Symbol;Acc:HGNC:48572]
ENSG00000256258	hESC and Neur	upregulated	ENSG00000256258	Lnc-DDX51-8	None
ENSG00000279419	hESC and Neur	upregulated	ENSG00000279419	None	None
ENSG00000121207	hESC, Meso, Neur	upregulated	ENSG00000121207	LRAT	lecithin retinol acyltransferase [Source:HGNC Symbol;Acc:HGNC:6685]
ENSG00000108821	Meso and Neur	upregulated	ENSG00000108821	COL1A1	collagen type I alpha 1 chain [Source:HGNC Symbol;Acc:HGNC:2197]
ENSG00000131771	Meso and Neur	upregulated	ENSG00000131771	PPP1R1B	protein phosphatase 1 regulatory inhibitor subunit 1B [Source:HGNC Symbol;Acc:HGNC:9287]
ENSG00000273284	Meso and Neur	upregulated	ENSG00000273284	Lnc-TWSG1-2	None
ENSG00000273802	Endo and Meso	downregulated	ENSG00000273802	H2BC8	H2B clustered histone 8 [Source:HGNC Symbol;Acc:HGNC:4746]
ENSG00000137727	Endo and Neur	downregulated	ENSG00000137727	ARHGAP20	Rho GTPase activating protein 20 [Source:HGNC Symbol;Acc:HGNC:18357]
ENSG00000142319	Endo and Neur	downregulated	ENSG00000142319	SLC6A3	solute carrier family 6 member 3 [Source:HGNC Symbol;Acc:HGNC:11049]
ENSG00000171303	Endo and Neur	downregulated	ENSG00000171303	KCNK3	potassium two pore domain channel subfamily K member 3 [Source:HGNC Symbol;Acc:HGNC:6278]
ENSG00000184844	hESC and Endo	downregulated	ENSG00000184844	CYCSP45	CYCS pseudogene 45 [Source:HGNC Symbol;Acc:HGNC:24419]
ENSG00000100604	Meso and Neur	downregulated	ENSG00000100604	CHGA	chromogranin A [Source:HGNC Symbol;Acc:HGNC:1929]
ENSG00000123329	Meso and Neur	downregulated	ENSG00000123329	ARHGAP9	Rho GTPase activating protein 9 [Source:HGNC Symbol;Acc:HGNC:14130]
ENSG00000181215	Meso and Neur	downregulated	ENSG00000181215	C4orf50	chromosome 4 open reading frame 50 [Source:HGNC Symbol;Acc:HGNC:33766]

## Sheet: hESC_DMSOvsTCDD+ChIP
Differentially expressed genes (RNA-seq) associated with AHR binding (ChIP-seq) and changes in chromatin accessibility (ATAC-seq) in hESCs (DMSO vs TCDD treatment)
nr	Ensembl	name	name	description	logFC	logCPM	LR	PValue	FDR	FC	Bound in hESCs	Bound in Endo	Bound in Neur	Bound sum	Diferentially accessible in 3 reps
21	ENSG00000075884	ARHGAP15_	ARHGAP15	Rho GTPase activating protein 15 [Source:HGNC Symbol;Acc:HGNC:21030]	4.40705	0.724887	9.92674	0.00162895	1	21.2155				0
18	ENSG00000280614	None_	None	None	4.37359	1.23382	10.4407	0.00123269	1	20.7292				0
37	ENSG00000019186	CYP24A1_	CYP24A1	cytochrome P450 family 24 subfamily A member 1 [Source:HGNC Symbol;Acc:HGNC:2602]	3.9886	-1.01167	7.13145	0.00757436	1	15.8741				0
2	ENSG00000140465	CYP1A1_	CYP1A1	cytochrome P450 family 1 subfamily A member 1 [Source:HGNC Symbol;Acc:HGNC:2595]	3.32301	4.0977	42.1656	8.3864e-11	7.63078e-07	10.0075	1			1
3	ENSG00000184302	SIX6_	SIX6	SIX homeobox 6 [Source:HGNC Symbol;Acc:HGNC:10892]	3.23751	3.86515	41.0353	1.49502e-10	9.06877e-07	9.43166	1			1
115	ENSG00000154330	PGM5_	PGM5	phosphoglucomutase 5 [Source:HGNC Symbol;Acc:HGNC:8908]	3.10693	2.5783	3.89431	0.0484498	1	8.61549				0
6	ENSG00000121207	LRAT_	LRAT	lecithin retinol acyltransferase [Source:HGNC Symbol;Acc:HGNC:6685]	3.09916	5.94275	24.4453	7.64507e-07	0.00231875	8.5692	1			1	1
96	ENSG00000256258	None_	None	None	3.0973	0.484197	4.17489	0.0410272	1	8.55813				0
99	ENSG00000165556	CDX2_	CDX2	caudal type homeobox 2 [Source:HGNC Symbol;Acc:HGNC:1806]	3.09519	5.65683	4.1308	0.0421094	1	8.54564				0
105	ENSG00000154162	CDH12_	CDH12	cadherin 12 [Source:HGNC Symbol;Acc:HGNC:1751]	3.0894	-0.138501	3.96648	0.0464148	1	8.51145				0
106	ENSG00000258422	None_	None	None	3.08169	-0.288786	3.95778	0.0466552	1	8.46604				0
4	ENSG00000258670	None_	None	None	2.7956	0.787399	32.7522	1.04688e-08	4.76276e-05	6.94321				0
63	ENSG00000225953	SATB2-AS1_	SATB2-AS1	SATB2 antisense RNA 1 [Source:HGNC Symbol;Acc:HGNC:26490]	2.76387	-1.16892	5.08036	0.0241984	1	6.79217				0
49	ENSG00000274330	None_	None	None	2.62344	0.145439	5.72369	0.0167375	1	6.16217				0
28	ENSG00000013725	CD6_	CD6	CD6 molecule [Source:HGNC Symbol;Acc:HGNC:1691]	2.6195	-1.25147	7.85284	0.0050741	1	6.14535				0
54	ENSG00000279419	None_	None	None	2.60871	-0.0410797	5.52921	0.0187015	1	6.09958				0
8	ENSG00000185105	MYADML2_	MYADML2	myeloid associated differentiation marker like 2 [Source:HGNC Symbol;Acc:HGNC:34548]	2.43332	-0.199304	21.4344	3.66136e-06	0.00832868	5.40135	1			1
97	ENSG00000127249	ATP13A4_	ATP13A4	ATPase 13A4 [Source:HGNC Symbol;Acc:HGNC:25422]	2.42755	-0.533777	4.13603	0.0419794	1	5.37978				0
1	ENSG00000163659	TIPARP_	TIPARP	TCDD inducible poly(ADP-ribose) polymerase [Source:HGNC Symbol;Acc:HGNC:23696]	2.26762	5.41575	104.818	1.33884e-24	2.43643e-20	4.81528	1	1		2	1
13	ENSG00000147485	PXDNL_	PXDNL	peroxidasin like [Source:HGNC Symbol;Acc:HGNC:26359]	2.17757	0.229657	14.4532	0.000143684	0.201136	4.5239	1			1
67	ENSG00000170374	SP7_	SP7	Sp7 transcription factor [Source:HGNC Symbol;Acc:HGNC:17321]	2.15359	1.5249	4.87339	0.0272738	1	4.44935				0
95	ENSG00000248409	None_	None	None	2.14639	-0.129505	4.17904	0.0409268	1	4.42718				0
9	ENSG00000240875	LINC00886_	LINC00886	long intergenic non-protein coding RNA 886 [Source:HGNC Symbol;Acc:HGNC:48572]	2.07471	0.391033	21.037	4.50506e-06	0.00910923	4.21261				0	1
109	ENSG00000236373	LINC02653_	LINC02653	long intergenic non-protein coding RNA 2653 [Source:HGNC Symbol;Acc:HGNC:54138]	2.06849	-1.38815	3.92781	0.0474938	1	4.19449				0
86	ENSG00000128254	C22orf24_	C22orf24	chromosome 22 open reading frame 24 [Source:HGNC Symbol;Acc:HGNC:23051]	2.02091	-0.68529	4.29968	0.0381196	1	4.05839				0
25	ENSG00000136542	GALNT5_	GALNT5	polypeptide N-acetylgalactosaminyltransferase 5 [Source:HGNC Symbol;Acc:HGNC:4127]	2.01464	-0.306526	9.42014	0.00214615	1	4.0408	1			1
5	ENSG00000248329	APELA_	APELA	apelin receptor early endogenous ligand [Source:HGNC Symbol;Acc:HGNC:48925]	1.86476	5.36768	28.8931	7.64864e-08	0.00027838	3.64206				0
12	ENSG00000121454	LHX4_	LHX4	LIM homeobox 4 [Source:HGNC Symbol;Acc:HGNC:21734]	1.86253	2.75728	17.3159	3.16534e-05	0.0480024	3.63645	1			1
62	ENSG00000128284	APOL3_	APOL3	apolipoprotein L3 [Source:HGNC Symbol;Acc:HGNC:14868]	1.84834	0.166744	5.1116	0.0237664	1	3.60085	1			1
91	ENSG00000120457	KCNJ5_	KCNJ5	potassium inwardly rectifying channel subfamily J member 5 [Source:HGNC Symbol;Acc:HGNC:6266]	1.64741	3.9698	4.21423	0.0400862	1	3.13271				0
36	ENSG00000151962	RBM46_	RBM46	RNA binding motif protein 46 [Source:HGNC Symbol;Acc:HGNC:28401]	1.62372	-0.90471	7.28255	0.00696275	1	3.08168				0
30	ENSG00000136099	PCDH8_	PCDH8	protocadherin 8 [Source:HGNC Symbol;Acc:HGNC:8660]	1.59334	0.402536	7.70925	0.00549386	1	3.01748	1			1
45	ENSG00000272341	None_	None	None	1.56897	-0.354581	6.24627	0.0124455	1	2.96692				0
53	ENSG00000172824	CES4A_	CES4A	carboxylesterase 4A [Source:HGNC Symbol;Acc:HGNC:26741]	1.54358	-0.0238238	5.54365	0.0185478	1	2.91518				0
111	ENSG00000227370	None_	None	None	1.53899	-0.568453	3.9098	0.0480053	1	2.90591				0
87	ENSG00000261534	None_	None	None	1.52118	-0.443373	4.29229	0.0382855	1	2.87026				0
51	ENSG00000260808	None_	None	None	1.50217	1.9182	5.60509	0.0179084	1	2.83269				0
66	ENSG00000181722	ZBTB20_	ZBTB20	zinc finger and BTB domain containing 20 [Source:HGNC Symbol;Acc:HGNC:13503]	1.46983	-0.366141	4.93193	0.0263649	1	2.7699				0
68	ENSG00000078401	EDN1_	EDN1	endothelin 1 [Source:HGNC Symbol;Acc:HGNC:3176]	1.46498	2.51685	4.82789	0.0280029	1	2.76061				0
70	ENSG00000250091	DNAH10OS_	DNAH10OS	dynein axonemal heavy chain 10 opposite strand [Source:HGNC Symbol;Acc:HGNC:37121]	1.45137	1.41002	4.7757	0.0288641	1	2.73468				0
23	ENSG00000138061	CYP1B1_	CYP1B1	cytochrome P450 family 1 subfamily B member 1 [Source:HGNC Symbol;Acc:HGNC:2597]	1.44968	4.8478	9.56624	0.00198189	1	2.73147	1			1
72	ENSG00000198739	LRRTM3_	LRRTM3	leucine rich repeat transmembrane neuronal 3 [Source:HGNC Symbol;Acc:HGNC:19410]	1.36977	-1.09868	4.71756	0.0298561	1	2.5843	1			1
7	ENSG00000138161	CUZD1_	CUZD1	CUB and zona pellucida like domains 1 [Source:HGNC Symbol;Acc:HGNC:17937]	1.34726	4.91726	22.921	1.68796e-06	0.00438822	2.54429	1			1
11	ENSG00000048540	LMO3_	LMO3	LIM domain only 3 [Source:HGNC Symbol;Acc:HGNC:6643]	1.34367	3.79511	17.6108	2.7105e-05	0.0448416	2.53796				0
33	ENSG00000138083	SIX3_	SIX3	SIX homeobox 3 [Source:HGNC Symbol;Acc:HGNC:10889]	1.29722	5.30427	7.53502	0.00605111	1	2.45754	1			1
32	ENSG00000152779	SLC16A12_	SLC16A12	solute carrier family 16 member 12 [Source:HGNC Symbol;Acc:HGNC:23094]	1.26628	2.88036	7.53572	0.00604874	1	2.40541	1			1
61	ENSG00000131746	TNS4_	TNS4	tensin 4 [Source:HGNC Symbol;Acc:HGNC:24352]	1.24863	1.57789	5.1375	0.0234143	1	2.37616				0
15	ENSG00000121101	TEX14_	TEX14	testis expressed 14, intercellular bridge forming factor [Source:HGNC Symbol;Acc:HGNC:11737]	1.23433	0.626616	11.2974	0.000776164	0.941642	2.35271				0
50	ENSG00000230510	PPP5D1_	PPP5D1	PPP5 tetratricopeptide repeat domain containing 1 [Source:HGNC Symbol;Acc:HGNC:44209]	1.19213	-0.705148	5.65955	0.0173605	1	2.2849				0
17	ENSG00000259439	LINC01833_	LINC01833	long intergenic non-protein coding RNA 1833 [Source:HGNC Symbol;Acc:HGNC:52644]	1.18993	4.64102	10.4457	0.00122934	1	2.28142				0
26	ENSG00000063438	AHRR_	AHRR	aryl-hydrocarbon receptor repressor [Source:HGNC Symbol;Acc:HGNC:346]	1.17694	0.874216	8.52538	0.00350228	1	2.26097	1			1
29	ENSG00000158856	DMTN_	DMTN	dematin actin binding protein [Source:HGNC Symbol;Acc:HGNC:3382]	1.12005	3.69698	7.76791	0.00531827	1	2.17355				0
41	ENSG00000227640	SOX21-AS1_	SOX21-AS1	SOX21 antisense divergent transcript 1 [Source:HGNC Symbol;Acc:HGNC:39807]	1.11138	3.56407	6.58932	0.0102592	1	2.16053				0
44	ENSG00000271862	None_	None	None	1.10857	-0.697686	6.33714	0.0118235	1	2.15632				0
113	ENSG00000110195	FOLR1_	FOLR1	folate receptor alpha [Source:HGNC Symbol;Acc:HGNC:3791]	1.088	2.58871	3.90481	0.0481481	1	2.1258				0
93	ENSG00000273706	LHX1_	LHX1	LIM homeobox 1 [Source:HGNC Symbol;Acc:HGNC:6593]	1.06723	5.57471	4.20522	0.0402998	1	2.09541		1		1
94	ENSG00000280087	None_	None	None	1.06675	-0.250839	4.20072	0.0404068	1	2.0947				0
19	ENSG00000170955	CAVIN3_	CAVIN3	caveolae associated protein 3 [Source:HGNC Symbol;Acc:HGNC:9400]	1.03499	4.72843	10.2429	0.00137209	1	2.0491				0
98	ENSG00000165621	OXGR1_	OXGR1	oxoglutarate receptor 1 [Source:HGNC Symbol;Acc:HGNC:4531]	1.02169	0.0640923	4.1342	0.042025	1	2.0303				0
79	ENSG00000143318	CASQ1_	CASQ1	calsequestrin 1 [Source:HGNC Symbol;Acc:HGNC:1512]	0.961488	-0.426436	4.43213	0.0352684	1	1.94732	1			1
20	ENSG00000162878	PKDCC_	PKDCC	protein kinase domain containing, cytoplasmic [Source:HGNC Symbol;Acc:HGNC:25123]	0.958324	6.59928	10.1451	0.00144682	1	1.94305				0
103	ENSG00000183807	FAM162B_	FAM162B	family with sequence similarity 162 member B [Source:HGNC Symbol;Acc:HGNC:21549]	0.947778	-0.201713	4.03737	0.0445031	1	1.9289				0
82	ENSG00000163666	HESX1_	HESX1	HESX homeobox 1 [Source:HGNC Symbol;Acc:HGNC:4877]	0.929092	2.44811	4.38013	0.0363603	1	1.90408				0
10	ENSG00000069667	RORA_	RORA	RAR related orphan receptor A [Source:HGNC Symbol;Acc:HGNC:10258]	0.928546	5.40881	17.7764	2.48448e-05	0.0448416	1.90336	1			1
84	ENSG00000174827	PDZK1_	PDZK1	PDZ domain containing 1 [Source:HGNC Symbol;Acc:HGNC:8821]	0.912963	4.29822	4.34888	0.0370334	1	1.88291				0
34	ENSG00000112561	TFEB_	TFEB	transcription factor EB [Source:HGNC Symbol;Acc:HGNC:11753]	0.879048	0.951747	7.53069	0.00606568	1	1.83916				0
88	ENSG00000171246	NPTX1_	NPTX1	neuronal pentraxin 1 [Source:HGNC Symbol;Acc:HGNC:7952]	0.871867	5.41119	4.28755	0.0383925	1	1.83003				0
92	ENSG00000133640	LRRIQ1_	LRRIQ1	leucine rich repeats and IQ motif containing 1 [Source:HGNC Symbol;Acc:HGNC:25708]	0.821594	1.58749	4.20723	0.040252	1	1.76736				0
74	ENSG00000100234	TIMP3_	TIMP3	TIMP metallopeptidase inhibitor 3 [Source:HGNC Symbol;Acc:HGNC:11822]	0.809072	5.40522	4.56982	0.0325399	1	1.75208				0
14	ENSG00000130558	OLFM1_	OLFM1	olfactomedin 1 [Source:HGNC Symbol;Acc:HGNC:17187]	0.801724	4.87391	11.9733	0.000539674	0.701499	1.74318				0
22	ENSG00000164951	PDP1_	PDP1	pyruvate dehyrogenase phosphatase catalytic subunit 1 [Source:HGNC Symbol;Acc:HGNC:9279]	0.733046	5.50233	9.67108	0.00187192	1	1.66214	1			1
27	ENSG00000088992	TESC_	TESC	tescalcin [Source:HGNC Symbol;Acc:HGNC:26065]	0.729125	4.166	8.45093	0.00364858	1	1.65763	1			1
40	ENSG00000110148	CCKBR_	CCKBR	cholecystokinin B receptor [Source:HGNC Symbol;Acc:HGNC:1571]	0.716372	8.27827	6.60861	0.0101487	1	1.64305	1			1
81	ENSG00000114812	VIPR1_	VIPR1	vasoactive intestinal peptide receptor 1 [Source:HGNC Symbol;Acc:HGNC:12694]	0.714943	2.79959	4.4092	0.0357457	1	1.64142				0
57	ENSG00000140284	SLC27A2_	SLC27A2	solute carrier family 27 member 2 [Source:HGNC Symbol;Acc:HGNC:10996]	0.673003	2.22815	5.31121	0.0211886	1	1.59439	1			1
76	ENSG00000165495	PKNOX2_	PKNOX2	PBX/knotted 1 homeobox 2 [Source:HGNC Symbol;Acc:HGNC:16714]	0.602216	3.64411	4.52519	0.0333993	1	1.51805	1			1
64	ENSG00000134030	CTIF_	CTIF	cap binding complex dependent translation initiation factor [Source:HGNC Symbol;Acc:HGNC:23925]	0.499665	5.17324	4.95335	0.0260402	1	1.41388	1			1
89	ENSG00000185920	PTCH1_	PTCH1	patched 1 [Source:HGNC Symbol;Acc:HGNC:9585]	0.477155	6.31901	4.24522	0.039361	1	1.392				0
16	ENSG00000112685	EXOC2_	EXOC2	exocyst complex component 2 [Source:HGNC Symbol;Acc:HGNC:24968]	0.463721	6.22342	10.6594	0.00109516	1	1.37909	1			1	1
47	ENSG00000079691	CARMIL1_	CARMIL1	capping protein regulator and myosin 1 linker 1 [Source:HGNC Symbol;Acc:HGNC:21581]	0.408984	5.0943	5.84173	0.0156504	1	1.32775				0
69	ENSG00000134569	LRP4_	LRP4	LDL receptor related protein 4 [Source:HGNC Symbol;Acc:HGNC:6696]	0.381967	5.80873	4.80775	0.028332	1	1.30312	1			1
114	ENSG00000213015	ZNF580_	ZNF580	zinc finger protein 580 [Source:HGNC Symbol;Acc:HGNC:29473]	0.379595	4.15071	3.90193	0.0482308	1	1.30098				0
48	ENSG00000068650	ATP11A_	ATP11A	ATPase phospholipid transporting 11A [Source:HGNC Symbol;Acc:HGNC:13552]	0.373223	7.36805	5.76929	0.0163086	1	1.29524				0
102	ENSG00000103034	NDRG4_	NDRG4	NDRG family member 4 [Source:HGNC Symbol;Acc:HGNC:14466]	0.36921	6.50077	4.0999	0.0428856	1	1.29165				0
78	ENSG00000102271	KLHL4_	KLHL4	kelch like family member 4 [Source:HGNC Symbol;Acc:HGNC:6355]	0.340968	5.1304	4.46807	0.0345339	1	1.26661				0
77	ENSG00000048740	CELF2_	CELF2	CUGBP Elav-like family member 2 [Source:HGNC Symbol;Acc:HGNC:2550]	0.305847	6.33286	4.50567	0.0337828	1	1.23614				0
59	ENSG00000108557	RAI1_	RAI1	retinoic acid induced 1 [Source:HGNC Symbol;Acc:HGNC:9834]	-0.488763	5.74243	5.19635	0.0226344	1	-1.40324				0
56	ENSG00000067840	PDZD4_	PDZD4	PDZ domain containing 4 [Source:HGNC Symbol;Acc:HGNC:21167]	-0.53092	5.99791	5.42073	0.0198991	1	-1.44485				0
118	ENSG00000274070	CASTOR2_	CASTOR2	cytosolic arginine sensor for mTORC1 subunit 2 [Source:HGNC Symbol;Acc:HGNC:37073]	-0.572582	2.55444	3.85597	0.0495694	1	-1.48718				0
101	ENSG00000280287	None_	None	None	-0.750801	1.67463	4.1094	0.0426454	1	-1.68273				0
85	ENSG00000150636	CCDC102B_	CCDC102B	coiled-coil domain containing 102B [Source:HGNC Symbol;Acc:HGNC:26295]	-0.786718	1.27492	4.30141	0.0380809	1	-1.72515				0
52	ENSG00000243709	LEFTY1_	LEFTY1	left-right determination factor 1 [Source:HGNC Symbol;Acc:HGNC:6552]	-0.797372	8.65366	5.57274	0.0182422	1	-1.73793				0
104	ENSG00000182459	TEX19_	TEX19	testis expressed 19 [Source:HGNC Symbol;Acc:HGNC:33802]	-0.963937	-0.476166	3.97865	0.0460804	1	-1.95063				0
24	ENSG00000156574	NODAL_	NODAL	nodal growth differentiation factor [Source:HGNC Symbol;Acc:HGNC:7865]	-1.02229	6.11819	9.47391	0.00208414	1	-2.03114				0
112	ENSG00000232860	SMG7-AS1_	SMG7-AS1	SMG7 antisense RNA 1 [Source:HGNC Symbol;Acc:HGNC:24518]	-1.06561	0.0443593	3.90553	0.0481275	1	-2.09306				0
90	ENSG00000224848	None_	None	None	-1.06585	-0.472473	4.21634	0.0400365	1	-2.0934				0
55	ENSG00000175505	CLCF1_	CLCF1	cardiotrophin like cytokine factor 1 [Source:HGNC Symbol;Acc:HGNC:17412]	-1.07571	2.10688	5.48548	0.019175	1	-2.10776				0
31	ENSG00000241570	PAQR9-AS1_	PAQR9-AS1	PAQR9 antisense RNA 1 [Source:HGNC Symbol;Acc:HGNC:50861]	-1.18541	-0.0352101	7.64092	0.00570587	1	-2.27428				0
46	ENSG00000204657	OR2H2_	OR2H2	olfactory receptor family 2 subfamily H member 2 [Source:HGNC Symbol;Acc:HGNC:8253]	-1.18922	-0.6251	5.97347	0.0145227	1	-2.28029				0
83	ENSG00000235831	BHLHE40-AS1_	BHLHE40-AS1	BHLHE40 antisense RNA 1 [Source:HGNC Symbol;Acc:HGNC:44471]	-1.20526	0.358394	4.37218	0.0365302	1	-2.3058				0
35	ENSG00000254419	None_	None	None	-1.37602	0.063255	7.4559	0.00632287	1	-2.5955				0
71	ENSG00000184844	CYCSP45_	CYCSP45	CYCS pseudogene 45 [Source:HGNC Symbol;Acc:HGNC:24419]	-1.38501	-1.33249	4.754	0.0292303	1	-2.61174				0
117	ENSG00000199102	MIR302C_	MIR302C	microRNA 302c [Source:HGNC Symbol;Acc:HGNC:31764]	-1.46777	1.76132	3.8769	0.048955	1	-2.76595				0
65	ENSG00000110448	CD5_	CD5	CD5 molecule [Source:HGNC Symbol;Acc:HGNC:1685]	-1.75164	0.975718	4.95067	0.0260806	1	-3.3674				0
110	ENSG00000253641	None_	None	None	-1.91749	0.0678501	3.92277	0.0476362	1	-3.77766				0
107	ENSG00000259024	TVP23C-CDRT4_	TVP23C-CDRT4	TVP23C-CDRT4 readthrough [Source:HGNC Symbol;Acc:HGNC:42961]	-1.92569	-0.887065	3.94475	0.0470177	1	-3.79919				0
75	ENSG00000234883	MIR155HG_	MIR155HG	MIR155 host gene [Source:HGNC Symbol;Acc:HGNC:35460]	-2.06922	-0.0146829	4.53938	0.0331235	1	-4.19658				0
39	ENSG00000175745	NR2F1_	NR2F1	nuclear receptor subfamily 2 group F member 1 [Source:HGNC Symbol;Acc:HGNC:7975]	-2.2169	4.46558	6.96491	0.00831236	1	-4.64895				0
100	ENSG00000204832	ST8SIA6-AS1_	ST8SIA6-AS1	ST8SIA6 antisense RNA 1 [Source:HGNC Symbol;Acc:HGNC:44880]	-2.3517	-0.883396	4.12493	0.0422558	1	-5.10427				0
80	ENSG00000224417	None_	None	None	-2.35419	1.92751	4.42193	0.0354798	1	-5.11307				0
43	ENSG00000099957	P2RX6_	P2RX6	purinergic receptor P2X 6 [Source:HGNC Symbol;Acc:HGNC:8538]	-2.84645	0.108149	6.36185	0.01166	1	-7.19227				0
108	ENSG00000100351	GRAP2_	GRAP2	GRB2 related adaptor protein 2 [Source:HGNC Symbol;Acc:HGNC:4563]	-3.05064	4.12468	3.93219	0.0473702	1	-8.2858				0
116	ENSG00000129514	FOXA1_	FOXA1	forkhead box A1 [Source:HGNC Symbol;Acc:HGNC:5021]	-3.05207	1.88776	3.88462	0.0487304	1	-8.29404				0
73	ENSG00000162641	AKNAD1_	AKNAD1	AKNA domain containing 1 [Source:HGNC Symbol;Acc:HGNC:28398]	-3.42089	-1.38542	4.63063	0.031406	1	-10.71				0
60	ENSG00000112175	BMP5_	BMP5	bone morphogenetic protein 5 [Source:HGNC Symbol;Acc:HGNC:1072]	-3.4215	1.72793	5.14411	0.0233253	1	-10.7146				0
58	ENSG00000141293	SKAP1_	SKAP1	src kinase associated phosphoprotein 1 [Source:HGNC Symbol;Acc:HGNC:15605]	-3.42246	0.863661	5.239	0.022086	1	-10.7217				0
42	ENSG00000250103	PANCR_	PANCR	PITX2 adjacent non-coding RNA [Source:HGNC Symbol;Acc:HGNC:52282]	-3.71662	2.7212	6.54906	0.010494	1	-13.1466				0
38	ENSG00000225194	LINC00092_	LINC00092	long intergenic non-protein coding RNA 92 [Source:HGNC Symbol;Acc:HGNC:31408]	-3.95984	-0.165816	7.11981	0.00762368	1	-15.5607				0
											26	2	0	28
									Upregulated	86	23	1	11	ChIP overlap with upregulated genes
									Downregulated	32	0	0	1	ChIP overlap with downregulated genes

## Sheet: Endo_DMSOvsTCDD+ChIP
Differentially expressed genes (RNA-seq) associated with AHR binding (ChIP-seq) and changes in chromatin accessibility (ATAC-seq) in definitive endoderm cells (DMSO vs TCDD treatment)
nr	Ensembl	name	name	description	logFC	logCPM	LR	PValue	FDR	FC	Bound in hESCs	Bound in Endo	Bound in Neur	Bound sum	Diferentially accessible in 3 reps
65	ENSG00000105550	FGF21_	FGF21	fibroblast growth factor 21 [Source:HGNC Symbol;Acc:HGNC:3678]	4.45398	0.51307	4.86169	0.0274595	1	21.9171				0
15	ENSG00000162624	LHX8_	LHX8	LIM homeobox 8 [Source:HGNC Symbol;Acc:HGNC:28838]	4.42883	-0.71444	7.29891	0.00689965	1	21.5383				0
17	ENSG00000223703	None_	None	None	4.25716	-0.972521	7.16221	0.00744553	1	19.122				0
9	ENSG00000231381	RNF2P1_	RNF2P1	ring finger protein 2 pseudogene 1 [Source:HGNC Symbol;Acc:HGNC:33987]	4.24495	-0.952466	7.75878	0.0053452	1	18.9608				0
26	ENSG00000203706	SERTAD4-AS1_	SERTAD4-AS1	SERTAD4 antisense RNA 1 [Source:HGNC Symbol;Acc:HGNC:32019]	4.00642	-0.396144	6.33474	0.0118395	1	16.0713				0
30	ENSG00000267677	None_	None	None	3.99123	-1.17322	5.87538	0.0153541	1	15.903				0
62	ENSG00000153253	SCN3A_	SCN3A	sodium voltage-gated channel alpha subunit 3 [Source:HGNC Symbol;Acc:HGNC:10590]	3.73403	0.131876	4.90383	0.0267971	1	13.3062				0
63	ENSG00000254365	None_	None	None	3.70765	0.00233296	4.90298	0.0268104	1	13.0651				0
43	ENSG00000261787	TCF24_	TCF24	transcription factor 24 [Source:HGNC Symbol;Acc:HGNC:32275]	3.70537	-0.129983	5.27025	0.0216929	1	13.0445				0
47	ENSG00000254252	RPL7P20_	RPL7P20	ribosomal protein L7 pseudogene 20 [Source:HGNC Symbol;Acc:HGNC:36013]	3.70114	-0.00488647	5.19063	0.0227089	1	13.0063				0
45	ENSG00000151224	MAT1A_	MAT1A	methionine adenosyltransferase 1A [Source:HGNC Symbol;Acc:HGNC:6903]	3.696	1.16651	5.25323	0.0219061	1	12.96				0
52	ENSG00000135439	AGAP2_	AGAP2	ArfGAP with GTPase domain, ankyrin repeat and PH domain 2 [Source:HGNC Symbol;Acc:HGNC:16921]	3.6955	1.00619	5.10741	0.0238239	1	12.9556				0
53	ENSG00000138311	ZNF365_	ZNF365	zinc finger protein 365 [Source:HGNC Symbol;Acc:HGNC:18194]	3.68559	-0.352864	5.07807	0.0242303	1	12.8669				0
122	ENSG00000221818	EBF2_	EBF2	EBF transcription factor 2 [Source:HGNC Symbol;Acc:HGNC:19090]	3.32768	-0.112306	3.88949	0.0485892	1	10.04				0
111	ENSG00000081985	IL12RB2_	IL12RB2	interleukin 12 receptor subunit beta 2 [Source:HGNC Symbol;Acc:HGNC:5972]	3.31932	0.806442	3.97927	0.0460634	1	9.98193				0
120	ENSG00000089041	P2RX7_	P2RX7	purinergic receptor P2X 7 [Source:HGNC Symbol;Acc:HGNC:8537]	3.31905	-0.772298	3.90334	0.0481901	1	9.9801				0
108	ENSG00000275993	SIK1B_	SIK1B	salt inducible kinase 1B (putative) [Source:HGNC Symbol;Acc:HGNC:52389]	3.31483	-0.403358	4.00313	0.0454159	1	9.95093				0
112	ENSG00000204287	HLA-DRA_	HLA-DRA	major histocompatibility complex, class II, DR alpha [Source:HGNC Symbol;Acc:HGNC:4947]	3.31467	-0.0651998	3.97194	0.0462643	1	9.94982				0
115	ENSG00000184574	LPAR5_	LPAR5	lysophosphatidic acid receptor 5 [Source:HGNC Symbol;Acc:HGNC:13307]	3.31242	0.04699	3.93471	0.0472994	1	9.93432				0
125	ENSG00000266835	GAPLINC_	GAPLINC	gastric adenocarcinoma associated, positive CD44 regulator, long intergenic non-coding RNA [Source:HGNC Symbol;Acc:HGNC:51308]	3.31005	-0.526711	3.86469	0.0493123	1	9.91804				0
38	ENSG00000280614	None_	None	None	2.80333	1.23382	5.41145	0.020005	1	6.9805				0
55	ENSG00000135744	AGT_	AGT	angiotensinogen [Source:HGNC Symbol;Acc:HGNC:333]	2.64003	-0.0260589	5.0142	0.0251402	1	6.23345				0
3	ENSG00000228496	None_	None	None	2.60143	-0.578457	10.6736	0.00108674	1	6.06887				0
6	ENSG00000170629	DPY19L2P2_	DPY19L2P2	DPY19L2 pseudogene 2 [Source:HGNC Symbol;Acc:HGNC:21764]	2.45492	1.17305	9.47431	0.00208369	1	5.48284				0
24	ENSG00000260455	NBAT1_	NBAT1	neuroblastoma associated transcript 1 [Source:HGNC Symbol;Acc:HGNC:49075]	2.27608	-0.775442	6.368	0.0116197	1	4.8436				0
8	ENSG00000127329	PTPRB_	PTPRB	protein tyrosine phosphatase receptor type B [Source:HGNC Symbol;Acc:HGNC:9665]	2.2734	0.455203	8.43308	0.00368456	1	4.83461				0
75	ENSG00000262198	None_	None	None	2.24978	-0.957866	4.55131	0.0328936	1	4.75612				0
4	ENSG00000229153	EPHA1-AS1_	EPHA1-AS1	EPHA1 antisense RNA 1 [Source:HGNC Symbol;Acc:HGNC:27799]	2.22062	0.411628	10.0711	0.00150614	1	4.66093				0
67	ENSG00000205336	ADGRG1_	ADGRG1	adhesion G protein-coupled receptor G1 [Source:HGNC Symbol;Acc:HGNC:4512]	2.13051	3.12594	4.79529	0.0285377	1	4.37873				0
82	ENSG00000160471	COX6B2_	COX6B2	cytochrome c oxidase subunit 6B2 [Source:HGNC Symbol;Acc:HGNC:24380]	2.11297	0.843196	4.39632	0.0360166	1	4.3258				0
7	ENSG00000264727	None_	None	None	2.0456	2.43118	9.18376	0.00244172	1	4.12844				0
106	ENSG00000173267	SNCG_	SNCG	synuclein gamma [Source:HGNC Symbol;Acc:HGNC:11141]	1.9781	1.14308	4.0197	0.0449718	1	3.93975				0
12	ENSG00000233718	MYCNOS_	MYCNOS	MYCN opposite strand [Source:HGNC Symbol;Acc:HGNC:16911]	1.70447	0.529494	7.50283	0.00616022	1	3.25908				0
64	ENSG00000127585	FBXL16_	FBXL16	F-box and leucine rich repeat protein 16 [Source:HGNC Symbol;Acc:HGNC:14150]	1.69978	1.82012	4.86832	0.0273541	1	3.24851				0
31	ENSG00000276571	None_	None	None	1.51148	-0.319995	5.84809	0.015594	1	2.85102				0
73	ENSG00000174332	GLIS1_	GLIS1	GLIS family zinc finger 1 [Source:HGNC Symbol;Acc:HGNC:29525]	1.50419	-0.623929	4.58783	0.0321997	1	2.83665				0
89	ENSG00000236924	None_	None	None	1.49659	0.37345	4.29205	0.038291	1	2.82175				0
13	ENSG00000256271	CACNA1C-AS2_	CACNA1C-AS2	CACNA1C antisense RNA 2 [Source:HGNC Symbol;Acc:HGNC:40118]	1.44118	-0.115273	7.40586	0.00650119	1	2.71543				0
70	ENSG00000170989	S1PR1_	S1PR1	sphingosine-1-phosphate receptor 1 [Source:HGNC Symbol;Acc:HGNC:3165]	1.34873	2.87147	4.68664	0.0303981	1	2.54687	1			1
23	ENSG00000235884	LINC00941_	LINC00941	long intergenic non-protein coding RNA 941 [Source:HGNC Symbol;Acc:HGNC:48635]	1.32968	0.0749266	6.51389	0.0107035	1	2.51346				0
74	ENSG00000117971	CHRNB4_	CHRNB4	cholinergic receptor nicotinic beta 4 subunit [Source:HGNC Symbol;Acc:HGNC:1964]	1.26447	0.974315	4.56388	0.032653	1	2.40238				0
72	ENSG00000259562	None_	None	None	1.18793	-0.30063	4.59871	0.0319961	1	2.27825				0
69	ENSG00000103647	CORO2B_	CORO2B	coronin 2B [Source:HGNC Symbol;Acc:HGNC:2256]	1.11631	2.37227	4.73707	0.0295193	1	2.16792				0
126	ENSG00000139973	SYT16_	SYT16	synaptotagmin 16 [Source:HGNC Symbol;Acc:HGNC:23142]	1.00312	1.9683	3.85691	0.0495415	1	2.00434				0
84	ENSG00000213757	RPS3AP20_	RPS3AP20	RPS3A pseudogene 20 [Source:HGNC Symbol;Acc:HGNC:36141]	1.00284	0.354943	4.35483	0.0369042	1	2.00394				0
121	ENSG00000025039	RRAGD_	RRAGD	Ras related GTP binding D [Source:HGNC Symbol;Acc:HGNC:19903]	0.998492	4.15818	3.89761	0.0483549	1	1.99791				0
20	ENSG00000125355	TMEM255A_	TMEM255A	transmembrane protein 255A [Source:HGNC Symbol;Acc:HGNC:26086]	0.99103	1.60919	6.70978	0.00958853	1	1.9876				0
57	ENSG00000217716	RPS10P3_	RPS10P3	ribosomal protein S10 pseudogene 3 [Source:HGNC Symbol;Acc:HGNC:23684]	0.971115	0.803027	4.98392	0.025584	1	1.96035				0
76	ENSG00000237651	C2orf74_	C2orf74	chromosome 2 open reading frame 74 [Source:HGNC Symbol;Acc:HGNC:34439]	0.955749	0.206428	4.54726	0.0329714	1	1.93959				0
107	ENSG00000250896	RNPS1P1_	RNPS1P1	RNA binding protein with serine rich domain 1 pseudogene 1 [Source:HGNC Symbol;Acc:HGNC:39525]	0.779512	0.853155	4.00376	0.045399	1	1.71655				0
123	ENSG00000184898	RBM43_	RBM43	RNA binding motif protein 43 [Source:HGNC Symbol;Acc:HGNC:24790]	0.776564	2.38625	3.88113	0.0488317	1	1.71305				0
11	ENSG00000114854	TNNC1_	TNNC1	troponin C1, slow skeletal and cardiac type [Source:HGNC Symbol;Acc:HGNC:11943]	0.692405	3.91438	7.58677	0.00587983	1	1.61598				0
90	ENSG00000026025	VIM_	VIM	vimentin [Source:HGNC Symbol;Acc:HGNC:12692]	0.614797	8.63402	4.28901	0.0383594	1	1.53134				0
18	ENSG00000136161	RCBTB2_	RCBTB2	RCC1 and BTB domain containing protein 2 [Source:HGNC Symbol;Acc:HGNC:1914]	0.588361	4.65369	6.86257	0.00880196	1	1.50354				0
68	ENSG00000164649	CDCA7L_	CDCA7L	cell division cycle associated 7 like [Source:HGNC Symbol;Acc:HGNC:30777]	0.473724	5.59886	4.74214	0.0294324	1	1.38869	1			1
58	ENSG00000142459	EVI5L_	EVI5L	ecotropic viral integration site 5 like [Source:HGNC Symbol;Acc:HGNC:30464]	-0.414837	4.07895	4.97507	0.0257152	1	-1.33315				0
98	ENSG00000170017	ALCAM_	ALCAM	activated leukocyte cell adhesion molecule [Source:HGNC Symbol;Acc:HGNC:400]	-0.481207	7.13032	4.08987	0.0431411	1	-1.39591				0
93	ENSG00000155966	AFF2_	AFF2	AF4/FMR2 family member 2 [Source:HGNC Symbol;Acc:HGNC:3776]	-0.52591	4.08727	4.19551	0.0405311	1	-1.43984				0
71	ENSG00000148842	CNNM2_	CNNM2	cyclin and CBS domain divalent metal cation transport mediator 2 [Source:HGNC Symbol;Acc:HGNC:103]	-0.533335	4.68714	4.6464	0.0311187	1	-1.44727				0
32	ENSG00000172819	RARG_	RARG	retinoic acid receptor gamma [Source:HGNC Symbol;Acc:HGNC:9866]	-0.546976	5.73197	5.77514	0.0162544	1	-1.46102				0
66	ENSG00000134215	VAV3_	VAV3	vav guanine nucleotide exchange factor 3 [Source:HGNC Symbol;Acc:HGNC:12659]	-0.58189	3.64377	4.81043	0.028288	1	-1.49681				0
79	ENSG00000165215	CLDN3_	CLDN3	claudin 3 [Source:HGNC Symbol;Acc:HGNC:2045]	-0.631107	2.9044	4.479	0.0343138	1	-1.54875				0
101	ENSG00000198892	SHISA4_	SHISA4	shisa family member 4 [Source:HGNC Symbol;Acc:HGNC:27139]	-0.709089	2.34005	4.07383	0.0435524	1	-1.63477				0
81	ENSG00000185664	PMEL_	PMEL	premelanosome protein [Source:HGNC Symbol;Acc:HGNC:10880]	-0.720674	8.34849	4.40688	0.0357942	1	-1.64795				0
124	ENSG00000102755	FLT1_	FLT1	fms related receptor tyrosine kinase 1 [Source:HGNC Symbol;Acc:HGNC:3763]	-0.755382	5.80552	3.86853	0.0491997	1	-1.68808				0
87	ENSG00000213300	HNRNPA3P6_	HNRNPA3P6	heterogeneous nuclear ribonucleoprotein A3 pseudogene 6 [Source:HGNC Symbol;Acc:HGNC:48495]	-0.77605	0.860918	4.31284	0.0378257	1	-1.71244				0
37	ENSG00000179915	NRXN1_	NRXN1	neurexin 1 [Source:HGNC Symbol;Acc:HGNC:8008]	-0.791981	3.95351	5.50253	0.0189889	1	-1.73145				0
21	ENSG00000134853	PDGFRA_	PDGFRA	platelet derived growth factor receptor alpha [Source:HGNC Symbol;Acc:HGNC:8803]	-0.811279	3.55788	6.70478	0.00961547	1	-1.75477				0
48	ENSG00000125388	GRK4_	GRK4	G protein-coupled receptor kinase 4 [Source:HGNC Symbol;Acc:HGNC:4543]	-0.83885	1.65454	5.17898	0.0228617	1	-1.78862				0
33	ENSG00000249421	ADAMTS19-AS1_	ADAMTS19-AS1	ADAMTS19 antisense RNA 1 [Source:HGNC Symbol;Acc:HGNC:40797]	-0.908216	1.29629	5.74399	0.0165452	1	-1.87672				0
118	ENSG00000182329	KIAA2012_	KIAA2012	KIAA2012 [Source:HGNC Symbol;Acc:HGNC:51250]	-0.95055	-0.781872	3.92869	0.0474689	1	-1.93261				0
14	ENSG00000088836	SLC4A11_	SLC4A11	solute carrier family 4 member 11 [Source:HGNC Symbol;Acc:HGNC:16438]	-0.952877	3.25363	7.35044	0.00670462	1	-1.93573				0
50	ENSG00000187595	ZNF385C_	ZNF385C	zinc finger protein 385C [Source:HGNC Symbol;Acc:HGNC:33722]	-0.983432	3.95812	5.16285	0.0230751	1	-1.97716				0
49	ENSG00000165548	TMEM63C_	TMEM63C	transmembrane protein 63C [Source:HGNC Symbol;Acc:HGNC:23787]	-1.02661	1.52704	5.1636	0.0230651	1	-2.03724				0
39	ENSG00000130055	GDPD2_	GDPD2	glycerophosphodiester phosphodiesterase domain containing 2 [Source:HGNC Symbol;Acc:HGNC:25974]	-1.1532	3.35597	5.38184	0.0203474	1	-2.22406				0
114	ENSG00000139192	TAPBPL_	TAPBPL	TAP binding protein like [Source:HGNC Symbol;Acc:HGNC:30683]	-1.16128	0.146516	3.95166	0.0468251	1	-2.23656				0
61	ENSG00000174945	AMZ1_	AMZ1	archaelysin family metallopeptidase 1 [Source:HGNC Symbol;Acc:HGNC:22231]	-1.1788	-0.0559505	4.91835	0.0265729	1	-2.26388				0
92	ENSG00000270325	BNIP3P9_	BNIP3P9	BCL2 interacting protein 3 pseudogene 9 [Source:HGNC Symbol;Acc:HGNC:49689]	-1.18473	0.146924	4.20459	0.0403146	1	-2.2732				0
29	ENSG00000125657	TNFSF9_	TNFSF9	TNF superfamily member 9 [Source:HGNC Symbol;Acc:HGNC:11939]	-1.20778	0.62857	6.01452	0.0141887	1	-2.30982				0
2	ENSG00000131969	ABHD12B_	ABHD12B	abhydrolase domain containing 12B [Source:HGNC Symbol;Acc:HGNC:19837]	-1.2158	4.85921	10.8568	0.000984359	1	-2.3227				0
25	ENSG00000188763	FZD9_	FZD9	frizzled class receptor 9 [Source:HGNC Symbol;Acc:HGNC:4047]	-1.22064	1.71036	6.36439	0.0116433	1	-2.33051				0
103	ENSG00000121361	KCNJ8_	KCNJ8	potassium inwardly rectifying channel subfamily J member 8 [Source:HGNC Symbol;Acc:HGNC:6269]	-1.23373	1.5541	4.04795	0.044225	1	-2.35174				0
27	ENSG00000273486	None_	None	None	-1.29161	0.68566	6.12823	0.013304	1	-2.44801				0
5	ENSG00000187955	COL14A1_	COL14A1	collagen type XIV alpha 1 chain [Source:HGNC Symbol;Acc:HGNC:2191]	-1.33107	4.41047	9.90662	0.00164686	1	-2.5159				0
51	ENSG00000197462	None_	None	None	-1.3502	3.72049	5.11921	0.0236624	1	-2.54948				0
35	ENSG00000049540	ELN_	ELN	elastin [Source:HGNC Symbol;Acc:HGNC:3327]	-1.35998	2.06125	5.5617	0.0183576	1	-2.56682				0
117	ENSG00000138030	KHK_	KHK	ketohexokinase [Source:HGNC Symbol;Acc:HGNC:6315]	-1.45909	1.86398	3.92939	0.0474493	1	-2.74935				0
99	ENSG00000172318	B3GALT1_	B3GALT1	beta-1,3-galactosyltransferase 1 [Source:HGNC Symbol;Acc:HGNC:916]	-1.46744	3.44736	4.0773	0.0434629	1	-2.7653				0
86	ENSG00000101188	NTSR1_	NTSR1	neurotensin receptor 1 [Source:HGNC Symbol;Acc:HGNC:8039]	-1.50021	0.183898	4.33712	0.03729	1	-2.82884				0
36	ENSG00000261780	LINC02582_	LINC02582	long intergenic non-protein coding RNA 2582 [Source:HGNC Symbol;Acc:HGNC:53792]	-1.50752	2.46264	5.50429	0.0189699	1	-2.84321				0
34	ENSG00000165646	SLC18A2_	SLC18A2	solute carrier family 18 member A2 [Source:HGNC Symbol;Acc:HGNC:10935]	-1.51578	1.6512	5.61807	0.0177762	1	-2.85954				0
83	ENSG00000251141	MRPS30-DT_	MRPS30-DT	MRPS30 divergent transcript [Source:HGNC Symbol;Acc:HGNC:53420]	-1.53271	0.227093	4.3904	0.0361419	1	-2.89329				0
22	ENSG00000221164	SNORA11F_	SNORA11F	small nucleolar RNA, H/ACA box 11F [Source:HGNC Symbol;Acc:HGNC:52189]	-1.63024	-0.33743	6.67286	0.0097892	1	-3.09564				0
59	ENSG00000115194	SLC30A3_	SLC30A3	solute carrier family 30 member 3 [Source:HGNC Symbol;Acc:HGNC:11014]	-1.63732	2.42856	4.96755	0.0258273	1	-3.11088				0
77	ENSG00000198959	TGM2_	TGM2	transglutaminase 2 [Source:HGNC Symbol;Acc:HGNC:11778]	-1.65139	1.88958	4.53162	0.0332742	1	-3.14137				0
128	ENSG00000273802	H2BC8_	H2BC8	H2B clustered histone 8 [Source:HGNC Symbol;Acc:HGNC:4746]	-1.79103	-0.143237	3.85074	0.0497239	1	-3.46063				0
91	ENSG00000130643	CALY_	CALY	calcyon neuron specific vesicular protein [Source:HGNC Symbol;Acc:HGNC:17938]	-1.86844	-0.391013	4.24321	0.0394076	1	-3.65138				0
44	ENSG00000111087	GLI1_	GLI1	GLI family zinc finger 1 [Source:HGNC Symbol;Acc:HGNC:4317]	-1.91524	2.79249	5.2613	0.0218048	1	-3.77175				0
88	ENSG00000116711	PLA2G4A_	PLA2G4A	phospholipase A2 group IVA [Source:HGNC Symbol;Acc:HGNC:9035]	-2.02169	2.4953	4.30953	0.0378994	1	-4.06058				0
28	ENSG00000204264	PSMB8_	PSMB8	proteasome 20S subunit beta 8 [Source:HGNC Symbol;Acc:HGNC:9545]	-2.02352	2.36833	6.07745	0.0136919	1	-4.06574				0
85	ENSG00000184844	CYCSP45_	CYCSP45	CYCS pseudogene 45 [Source:HGNC Symbol;Acc:HGNC:24419]	-2.13748	-1.33249	4.35325	0.0369384	1	-4.39992				0
80	ENSG00000137727	ARHGAP20_	ARHGAP20	Rho GTPase activating protein 20 [Source:HGNC Symbol;Acc:HGNC:18357]	-2.29719	-0.804157	4.40806	0.0357694	1	-4.91498				0
60	ENSG00000164076	CAMKV_	CAMKV	CaM kinase like vesicle associated [Source:HGNC Symbol;Acc:HGNC:28788]	-2.48967	4.66494	4.93586	0.026305	1	-5.61651				0
78	ENSG00000137558	PI15_	PI15	peptidase inhibitor 15 [Source:HGNC Symbol;Acc:HGNC:8946]	-2.70783	1.76392	4.51799	0.0335403	1	-6.53339				0
42	ENSG00000156049	GNA14_	GNA14	G protein subunit alpha 14 [Source:HGNC Symbol;Acc:HGNC:4382]	-2.86156	1.10761	5.27636	0.0216169	1	-7.268				0
109	ENSG00000142319	SLC6A3_	SLC6A3	solute carrier family 6 member 3 [Source:HGNC Symbol;Acc:HGNC:11049]	-3.32985	-0.677032	3.99986	0.0455041	1	-10.0551				0
100	ENSG00000181541	MAB21L2_	MAB21L2	mab-21 like 2 [Source:HGNC Symbol;Acc:HGNC:6758]	-3.33782	5.03198	4.07557	0.0435075	1	-10.1108				0
104	ENSG00000232480	TGFB2-AS1_	TGFB2-AS1	TGFB2 antisense RNA 1 (head to head) [Source:HGNC Symbol;Acc:HGNC:50628]	-3.34127	-0.84928	4.04491	0.0443047	1	-10.135				0
97	ENSG00000182040	USH1G_	USH1G	USH1 protein network component sans [Source:HGNC Symbol;Acc:HGNC:16356]	-3.34176	0.345911	4.09984	0.0428873	1	-10.1384				0
95	ENSG00000138161	CUZD1_	CUZD1	CUB and zona pellucida like domains 1 [Source:HGNC Symbol;Acc:HGNC:17937]	-3.34486	4.91726	4.13878	0.0419114	1	-10.1602	1			1
96	ENSG00000186867	QRFPR_	QRFPR	pyroglutamylated RFamide peptide receptor [Source:HGNC Symbol;Acc:HGNC:15565]	-3.34548	0.914102	4.10164	0.0428415	1	-10.1646				0
102	ENSG00000279137	None_	None	None	-3.34568	1.5878	4.06656	0.0437403	1	-10.166				0
110	ENSG00000171303	KCNK3_	KCNK3	potassium two pore domain channel subfamily K member 3 [Source:HGNC Symbol;Acc:HGNC:6278]	-3.34605	-0.595089	3.99975	0.0455069	1	-10.1686				0
94	ENSG00000163132	MSX1_	MSX1	msh homeobox 1 [Source:HGNC Symbol;Acc:HGNC:7391]	-3.35477	6.00454	4.13927	0.0418992	1	-10.2303				0
113	ENSG00000253661	ZFHX4-AS1_	ZFHX4-AS1	ZFHX4 antisense RNA 1 [Source:HGNC Symbol;Acc:HGNC:44165]	-3.35481	-0.605028	3.96433	0.0464739	1	-10.2306				0
119	ENSG00000150637	CD226_	CD226	CD226 molecule [Source:HGNC Symbol;Acc:HGNC:16961]	-3.35493	1.57004	3.90554	0.0481272	1	-10.2314				0
105	ENSG00000013725	CD6_	CD6	CD6 molecule [Source:HGNC Symbol;Acc:HGNC:1691]	-3.35795	-1.25147	4.03916	0.044456	1	-10.2528				0
127	ENSG00000280322	None_	None	None	-3.35851	1.42775	3.85574	0.0495761	1	-10.2568				0
116	ENSG00000147036	LANCL3_	LANCL3	LanC like 3 [Source:HGNC Symbol;Acc:HGNC:24767]	-3.36479	-0.280412	3.9301	0.0474291	1	-10.3016				0
41	ENSG00000188674	C2orf80_	C2orf80	chromosome 2 open reading frame 80 [Source:HGNC Symbol;Acc:HGNC:34352]	-3.71108	-1.0258	5.30036	0.0213211	1	-13.0962				0
54	ENSG00000119614	VSX2_	VSX2	visual system homeobox 2 [Source:HGNC Symbol;Acc:HGNC:1975]	-3.71607	3.40537	5.03635	0.0248208	1	-13.1416				0
46	ENSG00000184611	KCNH7_	KCNH7	potassium voltage-gated channel subfamily H member 7 [Source:HGNC Symbol;Acc:HGNC:18863]	-3.71946	-0.842818	5.21735	0.0223626	1	-13.1725				0
40	ENSG00000173157	ADAMTS20_	ADAMTS20	ADAM metallopeptidase with thrombospondin type 1 motif 20 [Source:HGNC Symbol;Acc:HGNC:17178]	-3.72095	2.71145	5.36605	0.0205325	1	-13.1861				0
56	ENSG00000170549	IRX1_	IRX1	iroquois homeobox 1 [Source:HGNC Symbol;Acc:HGNC:14358]	-3.74861	1.05074	4.98574	0.025557	1	-13.4414				0
19	ENSG00000274090	None_	None	None	-4.02676	4.00332	6.83095	0.00895918	1	-16.2996				0
10	ENSG00000233834	None_	None	None	-4.28649	0.292006	7.59239	0.00586153	1	-19.5147				0
16	ENSG00000253170	None_	None	None	-4.28959	-0.58672	7.22231	0.00720028	1	-19.5566				0
1	ENSG00000185105	MYADML2_	MYADML2	myeloid associated differentiation marker like 2 [Source:HGNC Symbol;Acc:HGNC:34548]	-4.83851	-0.199304	11.3892	0.000738723	1	-28.6113	1			1
											4	0	0	4
									Upregulated	55	1	0	0	ChIP overlap with upregulated genes
									Downregulated	73	2	0	0	ChIP overlap with downregulated genes

## Sheet: Meso_DMSOvsTCDD+ChIP
Differentially expressed genes (RNA-seq) associated with AHR binding (ChIP-seq) and changes in chromatin accessibility (ATAC-seq) in early mesoderm cells (DMSO vs TCDD treatment)
nr	Ensembl	name	name	description	logFC	logCPM	LR	PValue	FDR	FC	Bound in hESCs	Bound in Endo	Bound in Neur	Bound sum	Diferentially accessible in 3 reps
32	ENSG00000187554	TLR5_	TLR5	toll like receptor 5 [Source:HGNC Symbol;Acc:HGNC:11851]	4.72765	3.04168	12.5578	0.000394557	0.22438	26.4951				0
81	ENSG00000158748	HTR6_	HTR6	5-hydroxytryptamine receptor 6 [Source:HGNC Symbol;Acc:HGNC:5301]	4.41154	-0.758082	9.10701	0.00254631	0.559981	21.2817				0
137	ENSG00000179796	LRRC3B_	LRRC3B	leucine rich repeat containing 3B [Source:HGNC Symbol;Acc:HGNC:28105]	4.24246	1.14557	7.89304	0.00496253	0.659184	18.9282				0
286	ENSG00000163395	IGFN1_	IGFN1	immunoglobulin like and fibronectin type III domain containing 1 [Source:HGNC Symbol;Acc:HGNC:24607]	4.03153	-0.740015	5.91195	0.0150385	0.95689	16.3535				0
155	ENSG00000163817	SLC6A20_	SLC6A20	solute carrier family 6 member 20 [Source:HGNC Symbol;Acc:HGNC:30927]	4.0251	1.20217	7.57679	0.00591246	0.694161	16.2808				0
176	ENSG00000236094	LINC00545_	LINC00545	long intergenic non-protein coding RNA 545 [Source:HGNC Symbol;Acc:HGNC:43680]	4.02454	-0.505268	7.22444	0.00719175	0.7433	16.2745				0
277	ENSG00000254610	None_	None	None	3.78178	-0.450772	5.99376	0.0143566	0.939893	13.754				0
250	ENSG00000184564	SLITRK6_	SLITRK6	SLIT and NTRK like family member 6 [Source:HGNC Symbol;Acc:HGNC:23503]	3.77741	0.78777	6.27726	0.0122297	0.886811	13.7124				0
507	ENSG00000188783	PRELP_	PRELP	proline and arginine rich end leucine rich repeat protein [Source:HGNC Symbol;Acc:HGNC:9357]	3.48956	0.846321	4.62516	0.0315063	1	11.2321				0
504	ENSG00000159387	IRX6_	IRX6	iroquois homeobox 6 [Source:HGNC Symbol;Acc:HGNC:14675]	3.48743	-1.03788	4.63219	0.0313775	1	11.2156				0
422	ENSG00000282022	None_	None	None	3.48618	-0.852439	5.04561	0.0246884	1	11.2058				0
384	ENSG00000115604	IL18R1_	IL18R1	interleukin 18 receptor 1 [Source:HGNC Symbol;Acc:HGNC:5988]	3.48452	3.06598	5.2176	0.0223594	1	11.193				0
420	ENSG00000129514	FOXA1_	FOXA1	forkhead box A1 [Source:HGNC Symbol;Acc:HGNC:5021]	3.48317	1.88776	5.05006	0.0246251	1	11.1825				0
486	ENSG00000186790	FOXE3_	FOXE3	forkhead box E3 [Source:HGNC Symbol;Acc:HGNC:3808]	3.48315	2.95949	4.71402	0.0299176	1	11.1823				0
435	ENSG00000129451	KLK10_	KLK10	kallikrein related peptidase 10 [Source:HGNC Symbol;Acc:HGNC:6358]	3.48195	0.588305	4.96357	0.0258868	1	11.173				0
428	ENSG00000121871	SLITRK3_	SLITRK3	SLIT and NTRK like family member 3 [Source:HGNC Symbol;Acc:HGNC:23501]	3.48106	1.30262	5.01527	0.0251247	1	11.1662				0
516	ENSG00000279314	None_	None	None	3.47889	-1.28668	4.59596	0.0320475	1	11.1494				0
760	ENSG00000162949	CAPN13_	CAPN13	calpain 13 [Source:HGNC Symbol;Acc:HGNC:16663]	3.11237	3.10733	3.85591	0.0495711	1	8.64805				0
740	ENSG00000230805	None_	None	None	3.11175	2.34693	3.9094	0.0480167	1	8.6443				0
743	ENSG00000188505	NCCRP1_	NCCRP1	NCCRP1, F-box associated domain containing [Source:HGNC Symbol;Acc:HGNC:33739]	3.11047	1.50741	3.90645	0.0481012	1	8.63666				0
759	ENSG00000179399	GPC5_	GPC5	glypican 5 [Source:HGNC Symbol;Acc:HGNC:4453]	3.10957	-0.993678	3.85991	0.0494531	1	8.63124				0
733	ENSG00000113763	UNC5A_	UNC5A	unc-5 netrin receptor A [Source:HGNC Symbol;Acc:HGNC:12567]	3.10942	2.99356	3.92392	0.0476039	1	8.63033				0
763	ENSG00000185811	IKZF1_	IKZF1	IKAROS family zinc finger 1 [Source:HGNC Symbol;Acc:HGNC:13176]	3.10865	0.0907674	3.85333	0.0496472	1	8.62573				0
249	ENSG00000100985	MMP9_	MMP9	matrix metallopeptidase 9 [Source:HGNC Symbol;Acc:HGNC:7176]	2.96437	1.33794	6.28442	0.0121804	0.886811	7.80484				0
147	ENSG00000223813	None_	None	None	2.85091	-0.0261588	7.69414	0.00554005	0.683031	7.21453				0
290	ENSG00000137491	SLCO2B1_	SLCO2B1	solute carrier organic anion transporter family member 2B1 [Source:HGNC Symbol;Acc:HGNC:10962]	2.83396	-1.00954	5.85952	0.015493	0.972214	7.1303				0
78	ENSG00000226416	MRPL23-AS1_	MRPL23-AS1	MRPL23 antisense RNA 1 [Source:HGNC Symbol;Acc:HGNC:42812]	2.83188	0.758723	9.21367	0.00240215	0.559981	7.12001				0
49	ENSG00000132854	KANK4_	KANK4	KN motif and ankyrin repeat domains 4 [Source:HGNC Symbol;Acc:HGNC:27263]	2.75587	2.33388	10.8137	0.00100754	0.374188	6.75458				0
434	ENSG00000095932	SMIM24_	SMIM24	small integral membrane protein 24 [Source:HGNC Symbol;Acc:HGNC:37244]	2.74136	0.361286	4.97909	0.0256555	1	6.687				0
241	ENSG00000183145	RIPPLY3_	RIPPLY3	ripply transcriptional repressor 3 [Source:HGNC Symbol;Acc:HGNC:3047]	2.69783	3.42346	6.36609	0.0116321	0.874274	6.48825				0
103	ENSG00000134595	SOX3_	SOX3	SRY-box transcription factor 3 [Source:HGNC Symbol;Acc:HGNC:11199]	2.64511	3.96504	8.65696	0.00325814	0.573064	6.25542				0
441	ENSG00000104892	KLC3_	KLC3	kinesin light chain 3 [Source:HGNC Symbol;Acc:HGNC:20717]	2.54047	0.675185	4.91199	0.0266709	1	5.8178				0
167	ENSG00000183379	SYNDIG1L_	SYNDIG1L	synapse differentiation inducing 1 like [Source:HGNC Symbol;Acc:HGNC:32388]	2.43005	1.21386	7.33757	0.00675281	0.727893	5.38913				0
541	ENSG00000250917	None_	None	None	2.40485	-0.81278	4.48168	0.0342601	1	5.29579				0
268	ENSG00000018236	CNTN1_	CNTN1	contactin 1 [Source:HGNC Symbol;Acc:HGNC:2171]	2.31608	4.39134	6.09441	0.013561	0.920835	4.97979				0
179	ENSG00000131771	PPP1R1B_	PPP1R1B	protein phosphatase 1 regulatory inhibitor subunit 1B [Source:HGNC Symbol;Acc:HGNC:9287]	2.27317	2.05221	7.15357	0.00748149	0.760604	4.83383				0
40	ENSG00000248746	ACTN3_	ACTN3	actinin alpha 3 (gene/pseudogene) [Source:HGNC Symbol;Acc:HGNC:165]	2.26363	4.71088	11.4698	0.000707381	0.321823	4.80198				0
204	ENSG00000088340	FER1L4_	FER1L4	fer-1 like family member 4 (pseudogene) [Source:HGNC Symbol;Acc:HGNC:15801]	2.25528	2.59246	6.81156	0.00905696	0.80499	4.77426				0
280	ENSG00000133454	MYO18B_	MYO18B	myosin XVIIIB [Source:HGNC Symbol;Acc:HGNC:18150]	2.22636	-0.83453	5.97887	0.0144783	0.939893	4.67952				0
219	ENSG00000114654	EFCC1_	EFCC1	EF-hand and coiled-coil domain containing 1 [Source:HGNC Symbol;Acc:HGNC:25692]	2.22317	-0.388641	6.66789	0.00981651	0.815562	4.6692				0
412	ENSG00000241155	ARHGAP31-AS1_	ARHGAP31-AS1	ARHGAP31 antisense RNA 1 [Source:HGNC Symbol;Acc:HGNC:41235]	2.17263	-0.668808	5.07588	0.0242609	1	4.50845				0
122	ENSG00000178343	SHISA3_	SHISA3	shisa family member 3 [Source:HGNC Symbol;Acc:HGNC:25159]	2.1579	0.600763	8.20361	0.00418072	0.623612	4.46266				0
426	ENSG00000101280	ANGPT4_	ANGPT4	angiopoietin 4 [Source:HGNC Symbol;Acc:HGNC:487]	2.1322	-0.204198	5.01961	0.0250617	1	4.38384				0
207	ENSG00000186994	KANK3_	KANK3	KN motif and ankyrin repeat domains 3 [Source:HGNC Symbol;Acc:HGNC:24796]	2.11906	0.329633	6.77476	0.00924562	0.80499	4.34411				0
63	ENSG00000263126	None_	None	None	2.07802	-0.51505	9.75127	0.00179199	0.51763	4.22229				0
108	ENSG00000125730	C3_	C3	complement C3 [Source:HGNC Symbol;Acc:HGNC:1318]	2.07296	4.31876	8.50258	0.00354644	0.597575	4.20749				0
213	ENSG00000273759	None_	None	None	2.06592	-0.352399	6.73	0.00948047	0.807092	4.18702				0
405	ENSG00000228528	None_	None	None	2.03152	-0.69622	5.11858	0.023671	1	4.08835				0
284	ENSG00000241684	ADAMTS9-AS2_	ADAMTS9-AS2	ADAMTS9 antisense RNA 2 [Source:HGNC Symbol;Acc:HGNC:42435]	1.992	-0.630926	5.94173	0.0147865	0.947481	3.97787				0
693	ENSG00000203721	LINC00862_	LINC00862	long intergenic non-protein coding RNA 862 [Source:HGNC Symbol;Acc:HGNC:21901]	1.92456	0.636954	4.01048	0.0452183	1	3.79622				0
701	ENSG00000105668	UPK1A_	UPK1A	uroplakin 1A [Source:HGNC Symbol;Acc:HGNC:12577]	1.92233	-0.147413	3.99733	0.0455725	1	3.79036				0
59	ENSG00000121207	LRAT_	LRAT	lecithin retinol acyltransferase [Source:HGNC Symbol;Acc:HGNC:6685]	1.92175	5.94275	9.97877	0.00158356	0.481924	3.78882	1			1	1
496	ENSG00000125726	CD70_	CD70	CD70 molecule [Source:HGNC Symbol;Acc:HGNC:11937]	1.91987	0.617382	4.64921	0.0310679	1	3.78388				0
335	ENSG00000115138	POMC_	POMC	proopiomelanocortin [Source:HGNC Symbol;Acc:HGNC:9201]	1.91141	0.864474	5.51835	0.018818	1	3.76177				0
692	ENSG00000214290	COLCA2_	COLCA2	colorectal cancer associated 2 [Source:HGNC Symbol;Acc:HGNC:26978]	1.90477	-0.502352	4.01174	0.0451846	1	3.7445				0
114	ENSG00000171522	PTGER4_	PTGER4	prostaglandin E receptor 4 [Source:HGNC Symbol;Acc:HGNC:9596]	1.87802	0.024466	8.32198	0.00391682	0.61764	3.6757				0
89	ENSG00000166816	LDHD_	LDHD	lactate dehydrogenase D [Source:HGNC Symbol;Acc:HGNC:19708]	1.86455	1.45883	8.93271	0.00280108	0.559981	3.64154				0
489	ENSG00000136457	CHAD_	CHAD	chondroadherin [Source:HGNC Symbol;Acc:HGNC:1909]	1.85876	-0.771258	4.68736	0.0303852	1	3.62696				0
86	ENSG00000279529	None_	None	None	1.8003	-0.4718	9.00658	0.0026901	0.559981	3.48292				0
100	ENSG00000007516	BAIAP3_	BAIAP3	BAI1 associated protein 3 [Source:HGNC Symbol;Acc:HGNC:948]	1.78238	2.58186	8.70904	0.00316636	0.566776	3.43994				0
319	ENSG00000162148	PPP1R32_	PPP1R32	protein phosphatase 1 regulatory subunit 32 [Source:HGNC Symbol;Acc:HGNC:28869]	1.76217	1.30669	5.63028	0.0176528	1	3.39207				0
133	ENSG00000179855	GIPC3_	GIPC3	GIPC PDZ domain containing family member 3 [Source:HGNC Symbol;Acc:HGNC:18183]	1.74269	0.665669	7.96989	0.00475619	0.650776	3.34659				0
149	ENSG00000234928	LINC01659_	LINC01659	long intergenic non-protein coding RNA 1659 [Source:HGNC Symbol;Acc:HGNC:52447]	1.74246	-0.741989	7.67019	0.00561407	0.683031	3.34605				0
55	ENSG00000170373	CST1_	CST1	cystatin SN [Source:HGNC Symbol;Acc:HGNC:2473]	1.71911	4.46536	10.2474	0.0013688	0.444881	3.29232				0
394	ENSG00000205959	None_	None	None	1.68304	1.56641	5.15966	0.0231174	1	3.21104				0
409	ENSG00000149654	CDH22_	CDH22	cadherin 22 [Source:HGNC Symbol;Acc:HGNC:13251]	1.65512	0.756187	5.08996	0.0240647	1	3.14949				0
361	ENSG00000143847	PPFIA4_	PPFIA4	PTPRF interacting protein alpha 4 [Source:HGNC Symbol;Acc:HGNC:9248]	1.65072	3.26793	5.39399	0.0202062	1	3.13991				0
593	ENSG00000229153	EPHA1-AS1_	EPHA1-AS1	EPHA1 antisense RNA 1 [Source:HGNC Symbol;Acc:HGNC:27799]	1.64557	0.411628	4.29795	0.0381584	1	3.12872				0
596	ENSG00000166426	CRABP1_	CRABP1	cellular retinoic acid binding protein 1 [Source:HGNC Symbol;Acc:HGNC:2338]	1.63272	6.0385	4.29276	0.0382749	1	3.10097				0
223	ENSG00000271474	None_	None	None	1.60838	0.0573324	6.58011	0.0103124	0.84155	3.04909				0
425	ENSG00000117598	PLPPR5_	PLPPR5	phospholipid phosphatase related 5 [Source:HGNC Symbol;Acc:HGNC:31703]	1.566	1.73809	5.02092	0.0250428	1	2.96082				0
74	ENSG00000169499	PLEKHA2_	PLEKHA2	pleckstrin homology domain containing A2 [Source:HGNC Symbol;Acc:HGNC:14336]	1.55831	2.01888	9.31185	0.00227676	0.553993	2.94509				0
724	ENSG00000270060	None_	None	None	1.5395	-0.335112	3.95308	0.0467858	1	2.90694				0
375	ENSG00000108950	FAM20A_	FAM20A	FAM20A golgi associated secretory pathway pseudokinase [Source:HGNC Symbol;Acc:HGNC:23015]	1.53796	6.72671	5.26233	0.0217918	1	2.90384				0
705	ENSG00000154342	WNT3A_	WNT3A	Wnt family member 3A [Source:HGNC Symbol;Acc:HGNC:15983]	1.53632	-0.700817	3.9906	0.0457548	1	2.90053				0
184	ENSG00000158473	CD1D_	CD1D	CD1d molecule [Source:HGNC Symbol;Acc:HGNC:1637]	1.53483	1.26999	7.08389	0.00777799	0.762188	2.89755				0
520	ENSG00000138769	CDKL2_	CDKL2	cyclin dependent kinase like 2 [Source:HGNC Symbol;Acc:HGNC:1782]	1.53361	0.046872	4.58546	0.0322444	1	2.89509				0
453	ENSG00000148832	PAOX_	PAOX	polyamine oxidase [Source:HGNC Symbol;Acc:HGNC:20837]	1.50999	1.85079	4.84642	0.0277037	1	2.84808				0
16	ENSG00000132749	TESMIN_	TESMIN	testis expressed metallothionein like protein [Source:HGNC Symbol;Acc:HGNC:7446]	1.50012	4.10326	14.9657	0.000109482	0.121075	2.82866				0
501	ENSG00000133110	POSTN_	POSTN	periostin [Source:HGNC Symbol;Acc:HGNC:16953]	1.48984	1.87711	4.63948	0.0312445	1	2.80858				0
377	ENSG00000234546	LNCTAM34A_	LNCTAM34A	long non coding transcriptional activator of miR34a [Source:HGNC Symbol;Acc:HGNC:52548]	1.46882	0.0804774	5.26139	0.0218035	1	2.76795				0
302	ENSG00000272338	None_	None	None	1.45373	-0.301919	5.74638	0.0165227	0.987113	2.73915				0
255	ENSG00000233122	CTAGE7P_	CTAGE7P	CTAGE family member 7, pseudogene [Source:HGNC Symbol;Acc:HGNC:25111]	1.43034	-0.134187	6.24898	0.0124265	0.886811	2.6951				0
68	ENSG00000130303	BST2_	BST2	bone marrow stromal cell antigen 2 [Source:HGNC Symbol;Acc:HGNC:1119]	1.42383	6.28455	9.56809	0.00197988	0.518963	2.68297				0
530	ENSG00000128482	RNF112_	RNF112	ring finger protein 112 [Source:HGNC Symbol;Acc:HGNC:12968]	1.41873	0.853899	4.535	0.0332085	1	2.67351				0
582	ENSG00000156966	B3GNT7_	B3GNT7	UDP-GlcNAc:betaGal beta-1,3-N-acetylglucosaminyltransferase 7 [Source:HGNC Symbol;Acc:HGNC:18811]	1.41197	4.48195	4.33601	0.0373144	1	2.661				0
220	ENSG00000122733	PHF24_	PHF24	PHD finger protein 24 [Source:HGNC Symbol;Acc:HGNC:29180]	1.38963	1.79907	6.6601	0.00985952	0.815562	2.62011				0
437	ENSG00000129244	ATP1B2_	ATP1B2	ATPase Na+/K+ transporting subunit beta 2 [Source:HGNC Symbol;Acc:HGNC:805]	1.38211	3.96864	4.96097	0.0259256	1	2.60649				0
476	ENSG00000196748	CLPSL2_	CLPSL2	colipase like 2 [Source:HGNC Symbol;Acc:HGNC:21250]	1.34333	-0.810965	4.75427	0.0292257	1	2.53737				0
240	ENSG00000231064	None_	None	None	1.34158	1.07257	6.3808	0.0115361	0.874274	2.53429				0
396	ENSG00000183807	FAM162B_	FAM162B	family with sequence similarity 162 member B [Source:HGNC Symbol;Acc:HGNC:21549]	1.32489	-0.201713	5.1509	0.0232343	1	2.50514				0
328	ENSG00000069399	BCL3_	BCL3	BCL3 transcription coactivator [Source:HGNC Symbol;Acc:HGNC:998]	1.32053	0.412346	5.58614	0.0181032	1	2.49758				0
87	ENSG00000250986	LINC02600_	LINC02600	long intergenic non-protein coding RNA 2600 [Source:HGNC Symbol;Acc:HGNC:53177]	1.31151	3.25047	9.0036	0.00269448	0.559981	2.48202				0
195	ENSG00000273284	None_	None	None	1.3005	0.605109	6.97817	0.00825097	0.769594	2.46314				0
525	ENSG00000053747	LAMA3_	LAMA3	laminin subunit alpha 3 [Source:HGNC Symbol;Acc:HGNC:6483]	1.29149	0.465663	4.56011	0.032725	1	2.44781				0
744	ENSG00000139547	RDH16_	RDH16	retinol dehydrogenase 16 [Source:HGNC Symbol;Acc:HGNC:29674]	1.27963	-0.151251	3.90208	0.0482264	1	2.42777				0
534	ENSG00000261136	None_	None	None	1.25786	0.0980177	4.51711	0.0335574	1	2.39141				0
339	ENSG00000172264	MACROD2_	MACROD2	mono-ADP ribosylhydrolase 2 [Source:HGNC Symbol;Acc:HGNC:16126]	1.24866	1.46394	5.51301	0.0188755	1	2.37621				0
88	ENSG00000129991	TNNI3_	TNNI3	troponin I3, cardiac type [Source:HGNC Symbol;Acc:HGNC:11947]	1.24459	2.96358	8.97294	0.00274007	0.559981	2.36951				0
737	ENSG00000183134	PTGDR2_	PTGDR2	prostaglandin D2 receptor 2 [Source:HGNC Symbol;Acc:HGNC:4502]	1.24007	1.56887	3.91254	0.0479271	1	2.3621				0
487	ENSG00000182472	CAPN12_	CAPN12	calpain 12 [Source:HGNC Symbol;Acc:HGNC:13249]	1.23675	4.72651	4.71339	0.0299286	1	2.35666				0
164	ENSG00000001617	SEMA3F_	SEMA3F	semaphorin 3F [Source:HGNC Symbol;Acc:HGNC:10728]	1.21455	5.77652	7.38938	0.00656102	0.723758	2.32068				0
295	ENSG00000168918	INPP5D_	INPP5D	inositol polyphosphate-5-phosphatase D [Source:HGNC Symbol;Acc:HGNC:6079]	1.20702	4.04932	5.81342	0.0159044	0.978927	2.30861				0
148	ENSG00000251095	None_	None	None	1.19411	4.01116	7.68525	0.00556741	0.683031	2.28804				0
658	ENSG00000116132	PRRX1_	PRRX1	paired related homeobox 1 [Source:HGNC Symbol;Acc:HGNC:9142]	1.18994	0.637277	4.10374	0.0427884	1	2.28144				0
182	ENSG00000179344	HLA-DQB1_	HLA-DQB1	major histocompatibility complex, class II, DQ beta 1 [Source:HGNC Symbol;Acc:HGNC:4944]	1.18714	4.8171	7.12254	0.00761206	0.761123	2.277				0
523	ENSG00000225173	None_	None	None	1.17087	-0.122849	4.5775	0.0323944	1	2.25147				0
432	ENSG00000238249	HMGN2P17_	HMGN2P17	high mobility group nucleosomal binding domain 2 pseudogene 17 [Source:HGNC Symbol;Acc:HGNC:39381]	1.16416	0.0639906	4.98507	0.0255669	1	2.24103				0
376	ENSG00000124813	RUNX2_	RUNX2	RUNX family transcription factor 2 [Source:HGNC Symbol;Acc:HGNC:10472]	1.15853	-0.388608	5.2614	0.0218034	1	2.2323				0
574	ENSG00000168412	MTNR1A_	MTNR1A	melatonin receptor 1A [Source:HGNC Symbol;Acc:HGNC:7463]	1.15242	0.14565	4.35569	0.0368855	1	2.22287				0
325	ENSG00000177106	EPS8L2_	EPS8L2	EPS8 like 2 [Source:HGNC Symbol;Acc:HGNC:21296]	1.12676	4.30999	5.59063	0.0180568	1	2.18368				0
576	ENSG00000185272	RBM11_	RBM11	RNA binding motif protein 11 [Source:HGNC Symbol;Acc:HGNC:9897]	1.12456	1.72727	4.35283	0.0369474	1	2.18035				0
450	ENSG00000153902	LGI4_	LGI4	leucine rich repeat LGI family member 4 [Source:HGNC Symbol;Acc:HGNC:18712]	1.11934	1.99873	4.85951	0.0274941	1	2.17248				0
298	ENSG00000224897	POT1-AS1_	POT1-AS1	POT1 antisense RNA 1 [Source:HGNC Symbol;Acc:HGNC:49459]	1.10915	0.642904	5.78476	0.0161657	0.987113	2.15719				0
395	ENSG00000125531	FNDC11_	FNDC11	fibronectin type III domain containing 11 [Source:HGNC Symbol;Acc:HGNC:28764]	1.10294	1.50109	5.15807	0.0231387	1	2.14793				0
45	ENSG00000110002	VWA5A_	VWA5A	von Willebrand factor A domain containing 5A [Source:HGNC Symbol;Acc:HGNC:6658]	1.09522	5.18982	11.1328	0.000848149	0.340615	2.13645				0
713	ENSG00000182459	TEX19_	TEX19	testis expressed 19 [Source:HGNC Symbol;Acc:HGNC:33802]	1.09275	-0.476166	3.97498	0.046181	1	2.1328				0
494	ENSG00000181333	HEPHL1_	HEPHL1	hephaestin like 1 [Source:HGNC Symbol;Acc:HGNC:30477]	1.06986	0.0582766	4.65791	0.0309108	1	2.09922				0
459	ENSG00000178947	SMIM10L2A_	SMIM10L2A	small integral membrane protein 10 like 2A [Source:HGNC Symbol;Acc:HGNC:34499]	1.05272	3.9118	4.8274	0.0280108	1	2.07444				0
269	ENSG00000255284	None_	None	None	1.04262	2.14115	6.08421	0.0136396	0.922724	2.05996				0
222	ENSG00000109107	ALDOC_	ALDOC	aldolase, fructose-bisphosphate C [Source:HGNC Symbol;Acc:HGNC:418]	1.03753	4.71145	6.59329	0.0102364	0.839105	2.05271				0
134	ENSG00000184160	ADRA2C_	ADRA2C	adrenoceptor alpha 2C [Source:HGNC Symbol;Acc:HGNC:283]	1.03243	4.42716	7.95009	0.00480851	0.653024	2.04547				0
510	ENSG00000243749	TMEM35B_	TMEM35B	transmembrane protein 35B [Source:HGNC Symbol;Acc:HGNC:40021]	1.03227	-0.2541	4.61685	0.0316594	1	2.04524				0
115	ENSG00000185585	OLFML2A_	OLFML2A	olfactomedin like 2A [Source:HGNC Symbol;Acc:HGNC:27270]	1.03138	4.64282	8.32194	0.0039169	0.61764	2.04398				0
293	ENSG00000101000	PROCR_	PROCR	protein C receptor [Source:HGNC Symbol;Acc:HGNC:9452]	1.00262	2.27018	5.82535	0.0157968	0.978841	2.00364				0
317	ENSG00000130270	ATP8B3_	ATP8B3	ATPase phospholipid transporting 8B3 [Source:HGNC Symbol;Acc:HGNC:13535]	1.0002	2.35615	5.64291	0.0175261	1	2.00028				0
431	ENSG00000172247	C1QTNF4_	C1QTNF4	C1q and TNF related 4 [Source:HGNC Symbol;Acc:HGNC:14346]	0.997062	1.08282	4.98803	0.0255233	1	1.99593				0
598	ENSG00000163053	SLC16A14_	SLC16A14	solute carrier family 16 member 14 [Source:HGNC Symbol;Acc:HGNC:26417]	0.991597	3.61119	4.28811	0.0383798	1	1.98838				0
315	ENSG00000141542	RAB40B_	RAB40B	RAB40B, member RAS oncogene family [Source:HGNC Symbol;Acc:HGNC:18284]	0.969282	1.53108	5.66656	0.0172913	0.998942	1.95787				0
703	ENSG00000127561	SYNGR3_	SYNGR3	synaptogyrin 3 [Source:HGNC Symbol;Acc:HGNC:11501]	0.965447	3.14006	3.99689	0.0455844	1	1.95267				0
291	ENSG00000181409	AATK_	AATK	apoptosis associated tyrosine kinase [Source:HGNC Symbol;Acc:HGNC:21]	0.961666	1.92817	5.8523	0.0155567	0.972856	1.94756				0
140	ENSG00000108679	LGALS3BP_	LGALS3BP	galectin 3 binding protein [Source:HGNC Symbol;Acc:HGNC:6564]	0.952468	5.63829	7.8236	0.00515683	0.665779	1.93518				0
367	ENSG00000134769	DTNA_	DTNA	dystrobrevin alpha [Source:HGNC Symbol;Acc:HGNC:3057]	0.937039	5.39795	5.34232	0.0208137	1	1.91459				0
622	ENSG00000229980	TOB1-AS1_	TOB1-AS1	TOB1 antisense RNA 1 [Source:HGNC Symbol;Acc:HGNC:44340]	0.931662	0.876957	4.21443	0.0400815	1	1.90747				0
600	ENSG00000214193	SH3D21_	SH3D21	SH3 domain containing 21 [Source:HGNC Symbol;Acc:HGNC:26236]	0.924172	3.35968	4.28614	0.0384242	1	1.89759				0
370	ENSG00000120820	GLT8D2_	GLT8D2	glycosyltransferase 8 domain containing 2 [Source:HGNC Symbol;Acc:HGNC:24890]	0.913774	2.53954	5.30995	0.021204	1	1.88397				0
762	ENSG00000129538	RNASE1_	RNASE1	ribonuclease A family member 1, pancreatic [Source:HGNC Symbol;Acc:HGNC:10044]	0.909838	5.42648	3.85336	0.0496465	1	1.87883				0
135	ENSG00000096433	ITPR3_	ITPR3	inositol 1,4,5-trisphosphate receptor type 3 [Source:HGNC Symbol;Acc:HGNC:6182]	0.906981	5.59733	7.89923	0.00494557	0.659184	1.87512				0
285	ENSG00000114023	FAM162A_	FAM162A	family with sequence similarity 162 member A [Source:HGNC Symbol;Acc:HGNC:17865]	0.901625	5.02748	5.91616	0.0150026	0.95689	1.86817				0
369	ENSG00000183454	GRIN2A_	GRIN2A	glutamate ionotropic receptor NMDA type subunit 2A [Source:HGNC Symbol;Acc:HGNC:4585]	0.895848	3.85585	5.31946	0.0210885	1	1.8607				0
263	ENSG00000167641	PPP1R14A_	PPP1R14A	protein phosphatase 1 regulatory inhibitor subunit 14A [Source:HGNC Symbol;Acc:HGNC:14871]	0.89471	2.24027	6.17585	0.0129506	0.89383	1.85924				0
306	ENSG00000163328	GPR155_	GPR155	G protein-coupled receptor 155 [Source:HGNC Symbol;Acc:HGNC:22951]	0.892287	3.19695	5.73835	0.0165983	0.987113	1.85612				0
485	ENSG00000204472	AIF1_	AIF1	allograft inflammatory factor 1 [Source:HGNC Symbol;Acc:HGNC:352]	0.884389	1.18097	4.72075	0.0298008	1	1.84598				0
608	ENSG00000128340	RAC2_	RAC2	Rac family small GTPase 2 [Source:HGNC Symbol;Acc:HGNC:9802]	0.875969	1.56181	4.25915	0.0390395	1	1.83524				0
609	ENSG00000253308	None_	None	None	0.875401	2.91535	4.25817	0.039062	1	1.83452				0
544	ENSG00000259488	None_	None	None	0.864281	0.267899	4.47652	0.0343637	1	1.82043				0
414	ENSG00000173068	BNC2_	BNC2	basonuclin 2 [Source:HGNC Symbol;Acc:HGNC:30988]	0.85883	4.07903	5.06439	0.0244223	1	1.81357				0
672	ENSG00000253405	EVX1-AS_	EVX1-AS	EVX1 antisense RNA [Source:HGNC Symbol;Acc:HGNC:40223]	0.858772	3.02943	4.06564	0.043764	1	1.81349				0
555	ENSG00000213801	ZNF321P_	ZNF321P	zinc finger protein 321, pseudogene [Source:HGNC Symbol;Acc:HGNC:13827]	0.856358	1.50737	4.42597	0.035396	1	1.81046				0
548	ENSG00000161912	ADCY10P1_	ADCY10P1	ADCY10 pseudogene 1 [Source:HGNC Symbol;Acc:HGNC:44143]	0.855488	3.01774	4.46034	0.0346905	1	1.80937				0
729	ENSG00000164128	NPY1R_	NPY1R	neuropeptide Y receptor Y1 [Source:HGNC Symbol;Acc:HGNC:7956]	0.841435	2.69361	3.93404	0.047318	1	1.79183				0
318	ENSG00000160973	FOXH1_	FOXH1	forkhead box H1 [Source:HGNC Symbol;Acc:HGNC:3814]	0.839182	5.0227	5.63149	0.0176406	1	1.78904				0
695	ENSG00000019505	SYT13_	SYT13	synaptotagmin 13 [Source:HGNC Symbol;Acc:HGNC:14962]	0.836165	4.01925	4.0097	0.0452393	1	1.7853				0
297	ENSG00000099330	OCEL1_	OCEL1	occludin/ELL domain containing 1 [Source:HGNC Symbol;Acc:HGNC:26221]	0.831359	3.21462	5.79604	0.0160623	0.984181	1.77936				0
755	ENSG00000185666	SYN3_	SYN3	synapsin III [Source:HGNC Symbol;Acc:HGNC:11496]	0.829603	2.85191	3.87091	0.0491298	1	1.7772				0
623	ENSG00000198910	L1CAM_	L1CAM	L1 cell adhesion molecule [Source:HGNC Symbol;Acc:HGNC:6470]	0.828593	4.69805	4.2109	0.040165	1	1.77595				0
591	ENSG00000028137	TNFRSF1B_	TNFRSF1B	TNF receptor superfamily member 1B [Source:HGNC Symbol;Acc:HGNC:11917]	0.819654	1.93744	4.30751	0.0379445	1	1.76498				0
354	ENSG00000146376	ARHGAP18_	ARHGAP18	Rho GTPase activating protein 18 [Source:HGNC Symbol;Acc:HGNC:21035]	0.813182	3.54199	5.4414	0.0196649	1	1.75708				0
466	ENSG00000162433	AK4_	AK4	adenylate kinase 4 [Source:HGNC Symbol;Acc:HGNC:363]	0.81103	7.15924	4.78837	0.0286526	1	1.75446	1			1
511	ENSG00000128335	APOL2_	APOL2	apolipoprotein L2 [Source:HGNC Symbol;Acc:HGNC:619]	0.810935	2.97146	4.61124	0.031763	1	1.75435				0
312	ENSG00000126458	RRAS_	RRAS	RAS related [Source:HGNC Symbol;Acc:HGNC:10447]	0.805745	3.52794	5.6842	0.0171184	0.997352	1.74805				0
725	ENSG00000100095	SEZ6L_	SEZ6L	seizure related 6 homolog like [Source:HGNC Symbol;Acc:HGNC:10763]	0.803797	5.22175	3.95204	0.0468145	1	1.74569				0
549	ENSG00000074370	ATP2A3_	ATP2A3	ATPase sarcoplasmic/endoplasmic reticulum Ca2+ transporting 3 [Source:HGNC Symbol;Acc:HGNC:813]	0.801385	3.72208	4.45929	0.0347119	1	1.74277				0
239	ENSG00000142173	COL6A2_	COL6A2	collagen type VI alpha 2 chain [Source:HGNC Symbol;Acc:HGNC:2212]	0.801104	7.6371	6.38556	0.0115052	0.874274	1.74243				0
296	ENSG00000117266	CDK18_	CDK18	cyclin dependent kinase 18 [Source:HGNC Symbol;Acc:HGNC:8751]	0.794441	5.14543	5.81138	0.0159228	0.978927	1.7344				0
225	ENSG00000089723	OTUB2_	OTUB2	OTU deubiquitinase, ubiquitin aldehyde binding 2 [Source:HGNC Symbol;Acc:HGNC:20351]	0.793286	2.7721	6.52818	0.0106178	0.858771	1.73302				0
664	ENSG00000187210	GCNT1_	GCNT1	glucosaminyl (N-acetyl) transferase 1 [Source:HGNC Symbol;Acc:HGNC:4203]	0.791391	7.03754	4.08743	0.0432033	1	1.73074				0
667	ENSG00000026297	RNASET2_	RNASET2	ribonuclease T2 [Source:HGNC Symbol;Acc:HGNC:21686]	0.788692	2.76889	4.07224	0.0435935	1	1.72751				0
680	ENSG00000072682	P4HA2_	P4HA2	prolyl 4-hydroxylase subunit alpha 2 [Source:HGNC Symbol;Acc:HGNC:8547]	0.783825	3.4358	4.04799	0.0442241	1	1.72169				0
464	ENSG00000026508	CD44_	CD44	CD44 molecule (Indian blood group) [Source:HGNC Symbol;Acc:HGNC:1681]	0.777854	4.27028	4.80144	0.028436	1	1.71458				0
752	ENSG00000185885	IFITM1_	IFITM1	interferon induced transmembrane protein 1 [Source:HGNC Symbol;Acc:HGNC:5412]	0.777832	7.62529	3.87966	0.0488744	1	1.71455				0
324	ENSG00000068078	FGFR3_	FGFR3	fibroblast growth factor receptor 3 [Source:HGNC Symbol;Acc:HGNC:3690]	0.77743	5.93482	5.60134	0.0179467	1	1.71407	1			1
151	ENSG00000011638	TMEM159_	TMEM159	transmembrane protein 159 [Source:HGNC Symbol;Acc:HGNC:30136]	0.76519	4.213	7.63915	0.00571147	0.683031	1.69959				0
442	ENSG00000142156	COL6A1_	COL6A1	collagen type VI alpha 1 chain [Source:HGNC Symbol;Acc:HGNC:2211]	0.761611	7.92172	4.90357	0.0268013	1	1.69538				0
443	ENSG00000250337	PURPL_	PURPL	p53 upregulated regulator of p53 levels [Source:HGNC Symbol;Acc:HGNC:48995]	0.757698	4.23616	4.90341	0.0268037	1	1.69079				0
474	ENSG00000187244	BCAM_	BCAM	basal cell adhesion molecule (Lutheran blood group) [Source:HGNC Symbol;Acc:HGNC:6722]	0.75633	5.4806	4.75779	0.0291659	1	1.68919				0
185	ENSG00000164591	MYOZ3_	MYOZ3	myozenin 3 [Source:HGNC Symbol;Acc:HGNC:18565]	0.750621	3.31296	7.08382	0.00777831	0.762188	1.68252				0
131	ENSG00000134574	DDB2_	DDB2	damage specific DNA binding protein 2 [Source:HGNC Symbol;Acc:HGNC:2718]	0.742722	5.46381	7.97884	0.00473274	0.650776	1.67333				0
559	ENSG00000065361	ERBB3_	ERBB3	erb-b2 receptor tyrosine kinase 3 [Source:HGNC Symbol;Acc:HGNC:3431]	0.734462	5.39249	4.40099	0.035918	1	1.66378				0
585	ENSG00000187955	COL14A1_	COL14A1	collagen type XIV alpha 1 chain [Source:HGNC Symbol;Acc:HGNC:2191]	0.727037	4.41047	4.32093	0.0376463	1	1.65524				0
129	ENSG00000168528	SERINC2_	SERINC2	serine incorporator 2 [Source:HGNC Symbol;Acc:HGNC:23231]	0.72523	5.51905	8.06243	0.00451926	0.637532	1.65316				0
592	ENSG00000112773	TENT5A_	TENT5A	terminal nucleotidyltransferase 5A [Source:HGNC Symbol;Acc:HGNC:18345]	0.721802	2.73561	4.30525	0.037995	1	1.64924				0
401	ENSG00000177685	CRACR2B_	CRACR2B	calcium release activated channel regulator 2B [Source:HGNC Symbol;Acc:HGNC:28703]	0.721602	2.99388	5.12605	0.0235693	1	1.64901				0
551	ENSG00000253304	TMEM200B_	TMEM200B	transmembrane protein 200B [Source:HGNC Symbol;Acc:HGNC:33785]	0.719549	4.42212	4.44747	0.0349531	1	1.64667				0
540	ENSG00000196972	SMIM10L2B_	SMIM10L2B	small integral membrane protein 10 like 2B [Source:HGNC Symbol;Acc:HGNC:34500]	0.716087	3.03658	4.48864	0.0341208	1	1.64272				0
467	ENSG00000100031	GGT1_	GGT1	gamma-glutamyltransferase 1 [Source:HGNC Symbol;Acc:HGNC:4250]	0.709426	3.68699	4.78761	0.0286651	1	1.63515				0
741	ENSG00000228288	PCAT6_	PCAT6	prostate cancer associated transcript 6 [Source:HGNC Symbol;Acc:HGNC:43714]	0.703812	2.09973	3.90892	0.0480306	1	1.6288				0
92	ENSG00000172830	SSH3_	SSH3	slingshot protein phosphatase 3 [Source:HGNC Symbol;Acc:HGNC:30581]	0.697818	4.52274	8.90214	0.00284836	0.559981	1.62205				0
234	ENSG00000183087	GAS6_	GAS6	growth arrest specific 6 [Source:HGNC Symbol;Acc:HGNC:4168]	0.696954	5.53885	6.43371	0.0111975	0.865239	1.62108				0
279	ENSG00000256338	RPL41P2_	RPL41P2	ribosomal protein L41 pseudogene 2 [Source:HGNC Symbol;Acc:HGNC:10357]	0.696775	1.90594	5.98256	0.014448	0.939893	1.62088				0
651	ENSG00000115363	EVA1A_	EVA1A	eva-1 homolog A, regulator of programmed cell death [Source:HGNC Symbol;Acc:HGNC:25816]	0.689701	0.543953	4.11906	0.0424026	1	1.61295				0
226	ENSG00000172667	ZMAT3_	ZMAT3	zinc finger matrin-type 3 [Source:HGNC Symbol;Acc:HGNC:29983]	0.689069	4.94942	6.4932	0.0108288	0.865239	1.61224				0
497	ENSG00000111674	ENO2_	ENO2	enolase 2 [Source:HGNC Symbol;Acc:HGNC:3353]	0.687877	6.95699	4.64906	0.0310706	1	1.61091				0
360	ENSG00000130775	THEMIS2_	THEMIS2	thymocyte selection associated family member 2 [Source:HGNC Symbol;Acc:HGNC:16839]	0.680195	2.90282	5.3989	0.0201495	1	1.60236				0
498	ENSG00000164761	TNFRSF11B_	TNFRSF11B	TNF receptor superfamily member 11b [Source:HGNC Symbol;Acc:HGNC:11909]	0.677143	5.96579	4.64877	0.0310758	1	1.59897				0
481	ENSG00000131196	NFATC1_	NFATC1	nuclear factor of activated T cells 1 [Source:HGNC Symbol;Acc:HGNC:7775]	0.676097	3.18048	4.73506	0.0295538	1	1.59781				0
475	ENSG00000070759	TESK2_	TESK2	testis associated actin remodelling kinase 2 [Source:HGNC Symbol;Acc:HGNC:11732]	0.671086	3.46013	4.75642	0.0291893	1	1.59227				0
499	ENSG00000007402	CACNA2D2_	CACNA2D2	calcium voltage-gated channel auxiliary subunit alpha2delta 2 [Source:HGNC Symbol;Acc:HGNC:1400]	0.668804	5.13852	4.6453	0.0311386	1	1.58975				0
644	ENSG00000125170	DOK4_	DOK4	docking protein 4 [Source:HGNC Symbol;Acc:HGNC:19868]	0.665943	5.34766	4.13147	0.0420929	1	1.58661				0
162	ENSG00000169213	RAB3B_	RAB3B	RAB3B, member RAS oncogene family [Source:HGNC Symbol;Acc:HGNC:9778]	0.662592	7.18257	7.4227	0.00644061	0.723495	1.58292				0
390	ENSG00000111846	GCNT2_	GCNT2	glucosaminyl (N-acetyl) transferase 2 (I blood group) [Source:HGNC Symbol;Acc:HGNC:4204]	0.661718	5.58952	5.17063	0.0229719	1	1.58197				0
445	ENSG00000100321	SYNGR1_	SYNGR1	synaptogyrin 1 [Source:HGNC Symbol;Acc:HGNC:11498]	0.636084	5.0358	4.88095	0.0271546	1	1.5541				0
188	ENSG00000015532	XYLT2_	XYLT2	xylosyltransferase 2 [Source:HGNC Symbol;Acc:HGNC:15517]	0.618133	5.80668	7.04063	0.0079681	0.764245	1.53489				0
682	ENSG00000178662	CSRNP3_	CSRNP3	cysteine and serine rich nuclear protein 3 [Source:HGNC Symbol;Acc:HGNC:30729]	0.61698	5.32118	4.03504	0.0445646	1	1.53366				0
738	ENSG00000185641	None_	None	None	0.616622	2.19276	3.91202	0.047942	1	1.53328				0
455	ENSG00000143554	SLC27A3_	SLC27A3	solute carrier family 27 member 3 [Source:HGNC Symbol;Acc:HGNC:10997]	0.613007	4.55362	4.84358	0.0277493	1	1.52944				0
413	ENSG00000171097	KYAT1_	KYAT1	kynurenine aminotransferase 1 [Source:HGNC Symbol;Acc:HGNC:1564]	0.606935	4.47619	5.07511	0.0242717	1	1.52302				0
251	ENSG00000165424	ZCCHC24_	ZCCHC24	zinc finger CCHC-type containing 24 [Source:HGNC Symbol;Acc:HGNC:26911]	0.60486	4.53892	6.27521	0.0122439	0.886811	1.52083				0
515	ENSG00000093072	ADA2_	ADA2	adenosine deaminase 2 [Source:HGNC Symbol;Acc:HGNC:1839]	0.599468	6.57287	4.59883	0.0319939	1	1.51516				0
547	ENSG00000065357	DGKA_	DGKA	diacylglycerol kinase alpha [Source:HGNC Symbol;Acc:HGNC:2849]	0.598642	3.36026	4.46315	0.0346336	1	1.51429				0
628	ENSG00000158813	EDA_	EDA	ectodysplasin A [Source:HGNC Symbol;Acc:HGNC:3157]	0.597454	6.71972	4.18606	0.0407577	1	1.51304				0
374	ENSG00000107968	MAP3K8_	MAP3K8	mitogen-activated protein kinase kinase kinase 8 [Source:HGNC Symbol;Acc:HGNC:6860]	0.596547	3.99121	5.26566	0.0217502	1	1.51209	1			1
150	ENSG00000187091	PLCD1_	PLCD1	phospholipase C delta 1 [Source:HGNC Symbol;Acc:HGNC:9060]	0.588791	5.81094	7.65779	0.00565277	0.683031	1.50399				0
739	ENSG00000158296	SLC13A3_	SLC13A3	solute carrier family 13 member 3 [Source:HGNC Symbol;Acc:HGNC:14430]	0.581544	3.96249	3.91193	0.0479446	1	1.49645				0
363	ENSG00000083444	PLOD1_	PLOD1	procollagen-lysine,2-oxoglutarate 5-dioxygenase 1 [Source:HGNC Symbol;Acc:HGNC:9081]	0.561811	6.71679	5.37773	0.0203953	1	1.47612				0
716	ENSG00000105357	MYH14_	MYH14	myosin heavy chain 14 [Source:HGNC Symbol;Acc:HGNC:23212]	0.559539	4.88483	3.96548	0.0464422	1	1.4738				0
730	ENSG00000112183	RBM24_	RBM24	RNA binding motif protein 24 [Source:HGNC Symbol;Acc:HGNC:21539]	0.558242	4.45205	3.93021	0.0474261	1	1.47247				0
556	ENSG00000141295	SCRN2_	SCRN2	secernin 2 [Source:HGNC Symbol;Acc:HGNC:30381]	0.552647	5.25819	4.42061	0.0355073	1	1.46677				0
620	ENSG00000104870	FCGRT_	FCGRT	Fc fragment of IgG receptor and transporter [Source:HGNC Symbol;Acc:HGNC:3621]	0.535338	4.53647	4.22104	0.0399256	1	1.44928				0
539	ENSG00000180884	ZNF792_	ZNF792	zinc finger protein 792 [Source:HGNC Symbol;Acc:HGNC:24751]	0.528155	4.31844	4.4887	0.0341197	1	1.44208				0
546	ENSG00000004399	PLXND1_	PLXND1	plexin D1 [Source:HGNC Symbol;Acc:HGNC:9107]	0.526901	6.06868	4.46715	0.0345527	1	1.44083				0
387	ENSG00000171425	ZNF581_	ZNF581	zinc finger protein 581 [Source:HGNC Symbol;Acc:HGNC:25017]	0.52625	4.97011	5.1868	0.0227591	1	1.44018				0
308	ENSG00000102271	KLHL4_	KLHL4	kelch like family member 4 [Source:HGNC Symbol;Acc:HGNC:6355]	0.514252	5.1304	5.72546	0.0167207	0.987931	1.42825				0
616	ENSG00000124920	MYRF_	MYRF	myelin regulatory factor [Source:HGNC Symbol;Acc:HGNC:1181]	0.511867	5.14545	4.23305	0.0396441	1	1.42589				0
389	ENSG00000076716	GPC4_	GPC4	glypican 4 [Source:HGNC Symbol;Acc:HGNC:4452]	0.508663	9.78918	5.17543	0.0229085	1	1.42273				0
712	ENSG00000168300	PCMTD1_	PCMTD1	protein-L-isoaspartate (D-aspartate) O-methyltransferase domain containing 1 [Source:HGNC Symbol;Acc:HGNC:30483]	0.503829	5.09682	3.97611	0.0461501	1	1.41797				0
575	ENSG00000108821	COL1A1_	COL1A1	collagen type I alpha 1 chain [Source:HGNC Symbol;Acc:HGNC:2197]	0.497917	7.1961	4.35463	0.0369085	1	1.41217				0
418	ENSG00000168765	GSTM4_	GSTM4	glutathione S-transferase mu 4 [Source:HGNC Symbol;Acc:HGNC:4636]	0.494899	4.07973	5.05259	0.0245892	1	1.40922				0
553	ENSG00000186300	ZNF555_	ZNF555	zinc finger protein 555 [Source:HGNC Symbol;Acc:HGNC:28382]	0.491532	3.61879	4.43923	0.0351221	1	1.40594				0
619	ENSG00000121903	ZSCAN20_	ZSCAN20	zinc finger and SCAN domain containing 20 [Source:HGNC Symbol;Acc:HGNC:13093]	0.490901	2.68688	4.22391	0.0398581	1	1.40532				0
578	ENSG00000196743	GM2A_	GM2A	GM2 ganglioside activator [Source:HGNC Symbol;Acc:HGNC:4367]	0.479356	5.82871	4.35133	0.0369802	1	1.39412				0
626	ENSG00000205978	NYNRIN_	NYNRIN	NYN domain and retroviral integrase containing [Source:HGNC Symbol;Acc:HGNC:20165]	0.476399	6.29082	4.19466	0.0405514	1	1.39127				0
532	ENSG00000178802	MPI_	MPI	mannose phosphate isomerase [Source:HGNC Symbol;Acc:HGNC:7216]	0.475387	5.36173	4.52641	0.0333755	1	1.39029				0
735	ENSG00000165233	CARD19_	CARD19	caspase recruitment domain family member 19 [Source:HGNC Symbol;Acc:HGNC:28148]	0.471411	3.56881	3.91816	0.0477673	1	1.38646				0
756	ENSG00000174233	ADCY6_	ADCY6	adenylate cyclase 6 [Source:HGNC Symbol;Acc:HGNC:237]	0.465639	6.05612	3.86813	0.0492115	1	1.38093				0
271	ENSG00000198039	ZNF273_	ZNF273	zinc finger protein 273 [Source:HGNC Symbol;Acc:HGNC:13067]	0.459501	4.32918	6.06181	0.0138136	0.927602	1.37507				0
314	ENSG00000140464	PML_	PML	promyelocytic leukemia [Source:HGNC Symbol;Acc:HGNC:9113]	0.45947	4.8899	5.66719	0.0172851	0.998942	1.37504				0
537	ENSG00000084092	NOA1_	NOA1	nitric oxide associated 1 [Source:HGNC Symbol;Acc:HGNC:28473]	0.453601	5.20625	4.50159	0.0338634	1	1.36945				0
654	ENSG00000172728	FUT10_	FUT10	fucosyltransferase 10 [Source:HGNC Symbol;Acc:HGNC:19234]	0.452605	4.35603	4.11429	0.0425223	1	1.36851				0
479	ENSG00000164237	CMBL_	CMBL	carboxymethylenebutenolidase homolog [Source:HGNC Symbol;Acc:HGNC:25090]	0.448813	4.75073	4.746	0.0293666	1	1.36492				0
601	ENSG00000198839	ZNF277_	ZNF277	zinc finger protein 277 [Source:HGNC Symbol;Acc:HGNC:13070]	0.447196	4.45535	4.27607	0.0386526	1	1.36339				0
348	ENSG00000104964	TLE5_	TLE5	TLE family member 5, transcriptional modulator [Source:HGNC Symbol;Acc:HGNC:307]	0.444881	7.1192	5.46557	0.0193947	1	1.3612				0
700	ENSG00000177888	ZBTB41_	ZBTB41	zinc finger and BTB domain containing 41 [Source:HGNC Symbol;Acc:HGNC:24819]	0.433254	4.38249	3.99751	0.0455676	1	1.35028				0
704	ENSG00000110011	DNAJC4_	DNAJC4	DnaJ heat shock protein family (Hsp40) member C4 [Source:HGNC Symbol;Acc:HGNC:5271]	0.430139	3.88133	3.99544	0.0456236	1	1.34736				0
568	ENSG00000147394	ZNF185_	ZNF185	zinc finger protein 185 with LIM domain [Source:HGNC Symbol;Acc:HGNC:12976]	0.428447	5.24757	4.37211	0.0365317	1	1.34578				0
606	ENSG00000119862	LGALSL_	LGALSL	galectin like [Source:HGNC Symbol;Acc:HGNC:25012]	0.421859	5.18719	4.26356	0.0389383	1	1.33965				0
465	ENSG00000204592	HLA-E_	HLA-E	major histocompatibility complex, class I, E [Source:HGNC Symbol;Acc:HGNC:4962]	0.420875	5.75861	4.79898	0.0284765	1	1.33874				0
524	ENSG00000189241	TSPYL1_	TSPYL1	TSPY like 1 [Source:HGNC Symbol;Acc:HGNC:12382]	0.420399	6.40192	4.56907	0.0325542	1	1.3383				0
678	ENSG00000267534	S1PR2_	S1PR2	sphingosine-1-phosphate receptor 2 [Source:HGNC Symbol;Acc:HGNC:3169]	0.417941	4.06273	4.04933	0.044189	1	1.33602				0
728	ENSG00000183963	SMTN_	SMTN	smoothelin [Source:HGNC Symbol;Acc:HGNC:11126]	0.415794	4.65208	3.94351	0.0470525	1	1.33403				0
462	ENSG00000162636	FAM102B_	FAM102B	family with sequence similarity 102 member B [Source:HGNC Symbol;Acc:HGNC:27637]	0.410462	5.16089	4.81918	0.0281447	1	1.32911				0
617	ENSG00000143198	MGST3_	MGST3	microsomal glutathione S-transferase 3 [Source:HGNC Symbol;Acc:HGNC:7064]	0.408062	6.06053	4.22672	0.0397923	1	1.3269				0
603	ENSG00000198740	ZNF652_	ZNF652	zinc finger protein 652 [Source:HGNC Symbol;Acc:HGNC:29147]	0.40696	4.94289	4.27175	0.038751	1	1.32589				0
562	ENSG00000113328	CCNG1_	CCNG1	cyclin G1 [Source:HGNC Symbol;Acc:HGNC:1592]	0.402352	9.58426	4.39703	0.0360017	1	1.32166	1			1
543	ENSG00000055163	CYFIP2_	CYFIP2	cytoplasmic FMR1 interacting protein 2 [Source:HGNC Symbol;Acc:HGNC:13760]	0.376707	6.21659	4.47682	0.0343576	1	1.29837				0
710	ENSG00000168067	MAP4K2_	MAP4K2	mitogen-activated protein kinase kinase kinase kinase 2 [Source:HGNC Symbol;Acc:HGNC:6864]	0.370782	4.94716	3.97824	0.0460917	1	1.29305				0
429	ENSG00000149131	SERPING1_	SERPING1	serpin family G member 1 [Source:HGNC Symbol;Acc:HGNC:1228]	0.369503	5.75637	5.00365	0.0252939	1	1.29191				0
649	ENSG00000137509	PRCP_	PRCP	prolylcarboxypeptidase [Source:HGNC Symbol;Acc:HGNC:9344]	0.359555	7.80007	4.12036	0.0423701	1	1.28303				0
668	ENSG00000102265	TIMP1_	TIMP1	TIMP metallopeptidase inhibitor 1 [Source:HGNC Symbol;Acc:HGNC:11820]	0.341564	5.39773	4.07194	0.0436011	1	1.26713				0
646	ENSG00000131788	PIAS3_	PIAS3	protein inhibitor of activated STAT 3 [Source:HGNC Symbol;Acc:HGNC:16861]	0.340391	5.5569	4.12888	0.0421572	1	1.2661				0
665	ENSG00000133103	COG6_	COG6	component of oligomeric golgi complex 6 [Source:HGNC Symbol;Acc:HGNC:18621]	0.335053	5.12651	4.08307	0.0433148	1	1.26142				0
673	ENSG00000129219	PLD2_	PLD2	phospholipase D2 [Source:HGNC Symbol;Acc:HGNC:9068]	0.329073	5.97412	4.06017	0.0439061	1	1.25621				0
753	ENSG00000186767	SPIN4_	SPIN4	spindlin family member 4 [Source:HGNC Symbol;Acc:HGNC:27040]	0.318502	5.07126	3.87471	0.0490186	1	1.24704				0
														0
637	ENSG00000021574	SPAST_	SPAST	spastin [Source:HGNC Symbol;Acc:HGNC:11233]	-0.28746	5.70192	4.1405	0.0418688	1	-1.22049				0
697	ENSG00000115875	SRSF7_	SRSF7	serine and arginine rich splicing factor 7 [Source:HGNC Symbol;Acc:HGNC:10789]	-0.294223	8.07169	4.00768	0.0452935	1	-1.22622				0
683	ENSG00000025770	NCAPH2_	NCAPH2	non-SMC condensin II complex subunit H2 [Source:HGNC Symbol;Acc:HGNC:25071]	-0.294421	5.85716	4.033	0.0446185	1	-1.22639				0
653	ENSG00000106462	EZH2_	EZH2	enhancer of zeste 2 polycomb repressive complex 2 subunit [Source:HGNC Symbol;Acc:HGNC:3527]	-0.326257	6.43584	4.11487	0.0425078	1	-1.25376				0
518	ENSG00000091157	WDR7_	WDR7	WD repeat domain 7 [Source:HGNC Symbol;Acc:HGNC:13490]	-0.341164	4.6305	4.58675	0.03222	1	-1.26678				0
471	ENSG00000188529	SRSF10_	SRSF10	serine and arginine rich splicing factor 10 [Source:HGNC Symbol;Acc:HGNC:16713]	-0.348144	7.6094	4.76852	0.0289847	1	-1.27292				0
715	ENSG00000123066	MED13L_	MED13L	mediator complex subunit 13L [Source:HGNC Symbol;Acc:HGNC:22962]	-0.355379	6.88584	3.97186	0.0462668	1	-1.27932				0
675	ENSG00000185800	DMWD_	DMWD	DM1 locus, WD repeat containing [Source:HGNC Symbol;Acc:HGNC:2936]	-0.365	5.334	4.05426	0.0440601	1	-1.28788				0
640	ENSG00000186141	POLR3C_	POLR3C	RNA polymerase III subunit C [Source:HGNC Symbol;Acc:HGNC:30076]	-0.375307	5.04767	4.13659	0.0419656	1	-1.29712				0
618	ENSG00000074582	BCS1L_	BCS1L	BCS1 homolog, ubiquinol-cytochrome c reductase complex chaperone [Source:HGNC Symbol;Acc:HGNC:1020]	-0.376704	4.47545	4.22458	0.0398426	1	-1.29837				0
674	ENSG00000100151	PICK1_	PICK1	protein interacting with PRKCA 1 [Source:HGNC Symbol;Acc:HGNC:9394]	-0.377727	4.59631	4.05826	0.0439557	1	-1.29929				0
659	ENSG00000166987	MBD6_	MBD6	methyl-CpG binding domain protein 6 [Source:HGNC Symbol;Acc:HGNC:20445]	-0.380125	5.71472	4.10359	0.0427922	1	-1.30145				0
655	ENSG00000060339	CCAR1_	CCAR1	cell division cycle and apoptosis regulator 1 [Source:HGNC Symbol;Acc:HGNC:24236]	-0.380851	7.18375	4.10953	0.0426423	1	-1.30211				0
635	ENSG00000068305	MEF2A_	MEF2A	myocyte enhancer factor 2A [Source:HGNC Symbol;Acc:HGNC:6993]	-0.384907	5.21091	4.14458	0.0417681	1	-1.30578				0
535	ENSG00000196365	LONP1_	LONP1	lon peptidase 1, mitochondrial [Source:HGNC Symbol;Acc:HGNC:9479]	-0.385281	6.88638	4.51342	0.0336299	1	-1.30611				0
527	ENSG00000158019	BABAM2_	BABAM2	BRISC and BRCA1 A complex member 2 [Source:HGNC Symbol;Acc:HGNC:1106]	-0.386204	4.34957	4.54605	0.0329947	1	-1.30695				0
732	ENSG00000168159	RNF187_	RNF187	ring finger protein 187 [Source:HGNC Symbol;Acc:HGNC:27146]	-0.388396	6.76287	3.92505	0.0475719	1	-1.30894				0
561	ENSG00000165832	TRUB1_	TRUB1	TruB pseudouridine synthase family member 1 [Source:HGNC Symbol;Acc:HGNC:16060]	-0.391794	5.60375	4.3975	0.0359916	1	-1.31202				0
630	ENSG00000141068	KSR1_	KSR1	kinase suppressor of ras 1 [Source:HGNC Symbol;Acc:HGNC:6465]	-0.392639	5.23263	4.17914	0.0409245	1	-1.31279				0
614	ENSG00000081014	AP4E1_	AP4E1	adaptor related protein complex 4 subunit epsilon 1 [Source:HGNC Symbol;Acc:HGNC:573]	-0.393673	4.87643	4.23643	0.0395653	1	-1.31373				0
605	ENSG00000276234	TADA2A_	TADA2A	transcriptional adaptor 2A [Source:HGNC Symbol;Acc:HGNC:11531]	-0.400317	4.72316	4.26431	0.0389212	1	-1.3198				0
639	ENSG00000149346	SLX4IP_	SLX4IP	SLX4 interacting protein [Source:HGNC Symbol;Acc:HGNC:16225]	-0.401263	3.65746	4.13675	0.0419616	1	-1.32066				0
645	ENSG00000105793	GTPBP10_	GTPBP10	GTP binding protein 10 [Source:HGNC Symbol;Acc:HGNC:25106]	-0.407918	4.21614	4.1289	0.0421567	1	-1.32677				0
492	ENSG00000120699	EXOSC8_	EXOSC8	exosome component 8 [Source:HGNC Symbol;Acc:HGNC:17035]	-0.412321	6.1466	4.67089	0.0306779	1	-1.33082				0
483	ENSG00000096070	BRPF3_	BRPF3	bromodomain and PHD finger containing 3 [Source:HGNC Symbol;Acc:HGNC:14256]	-0.423807	6.21807	4.73081	0.0296269	1	-1.34146				0
552	ENSG00000203668	CHML_	CHML	CHM like Rab escort protein [Source:HGNC Symbol;Acc:HGNC:1941]	-0.423861	6.24441	4.44486	0.0350064	1	-1.34151				0
560	ENSG00000131051	RBM39_	RBM39	RNA binding motif protein 39 [Source:HGNC Symbol;Acc:HGNC:15923]	-0.430459	7.90162	4.39975	0.0359442	1	-1.34766				0
321	ENSG00000143514	TP53BP2_	TP53BP2	tumor protein p53 binding protein 2 [Source:HGNC Symbol;Acc:HGNC:12000]	-0.434164	6.44026	5.62304	0.0177259	1	-1.35113				0
477	ENSG00000125266	EFNB2_	EFNB2	ephrin B2 [Source:HGNC Symbol;Acc:HGNC:3227]	-0.437828	6.31344	4.75123	0.0292774	1	-1.35456				0
460	ENSG00000110274	CEP164_	CEP164	centrosomal protein 164 [Source:HGNC Symbol;Acc:HGNC:29182]	-0.438608	5.19073	4.82442	0.0280593	1	-1.3553				0
358	ENSG00000130749	ZC3H4_	ZC3H4	zinc finger CCCH-type containing 4 [Source:HGNC Symbol;Acc:HGNC:17808]	-0.438648	6.04452	5.40365	0.0200947	1	-1.35533				0
362	ENSG00000085982	USP40_	USP40	ubiquitin specific peptidase 40 [Source:HGNC Symbol;Acc:HGNC:20069]	-0.441916	4.35926	5.3924	0.0202247	1	-1.35841				0
385	ENSG00000137601	NEK1_	NEK1	NIMA related kinase 1 [Source:HGNC Symbol;Acc:HGNC:7744]	-0.442363	4.9508	5.21032	0.0224532	1	-1.35883				0
366	ENSG00000223496	EXOSC6_	EXOSC6	exosome component 6 [Source:HGNC Symbol;Acc:HGNC:19055]	-0.44326	5.60719	5.36158	0.0205851	1	-1.35967				0
417	ENSG00000083799	CYLD_	CYLD	CYLD lysine 63 deubiquitinase [Source:HGNC Symbol;Acc:HGNC:2584]	-0.444026	4.22684	5.05526	0.0245513	1	-1.3604				0
711	ENSG00000144893	MED12L_	MED12L	mediator complex subunit 12L [Source:HGNC Symbol;Acc:HGNC:16050]	-0.446155	4.28813	3.97639	0.0461423	1	-1.3624				0
583	ENSG00000116584	ARHGEF2_	ARHGEF2	Rho/Rac guanine nucleotide exchange factor 2 [Source:HGNC Symbol;Acc:HGNC:682]	-0.449321	6.96723	4.33033	0.037439	1	-1.3654				0
595	ENSG00000047621	C12orf4_	C12orf4	chromosome 12 open reading frame 4 [Source:HGNC Symbol;Acc:HGNC:1184]	-0.460692	4.22444	4.29333	0.0382621	1	-1.3762				0
689	ENSG00000134440	NARS1_	NARS1	asparaginyl-tRNA synthetase 1 [Source:HGNC Symbol;Acc:HGNC:7643]	-0.462312	8.02395	4.01846	0.0450049	1	-1.37775				0
688	ENSG00000138621	PPCDC_	PPCDC	phosphopantothenoylcysteine decarboxylase [Source:HGNC Symbol;Acc:HGNC:28107]	-0.462842	3.71047	4.02014	0.04496	1	-1.37825				0
233	ENSG00000103540	CCP110_	CCP110	centriolar coiled-coil protein 110 [Source:HGNC Symbol;Acc:HGNC:24342]	-0.464521	5.47068	6.43477	0.0111907	0.865239	-1.37986				0
722	ENSG00000160200	CBS_	CBS	cystathionine beta-synthase [Source:HGNC Symbol;Acc:HGNC:1550]	-0.468718	5.83626	3.9569	0.0466797	1	-1.38388				0
329	ENSG00000125503	PPP1R12C_	PPP1R12C	protein phosphatase 1 regulatory subunit 12C [Source:HGNC Symbol;Acc:HGNC:14947]	-0.470519	5.8798	5.57745	0.0181932	1	-1.38561				0
586	ENSG00000162664	ZNF326_	ZNF326	zinc finger protein 326 [Source:HGNC Symbol;Acc:HGNC:14104]	-0.478826	5.68295	4.31859	0.0376982	1	-1.39361				0
372	ENSG00000145555	MYO10_	MYO10	myosin X [Source:HGNC Symbol;Acc:HGNC:7593]	-0.481317	7.95925	5.28589	0.0214988	1	-1.39602				0
749	ENSG00000104635	SLC39A14_	SLC39A14	solute carrier family 39 member 14 [Source:HGNC Symbol;Acc:HGNC:20858]	-0.482262	8.27761	3.88655	0.0486744	1	-1.39693				0
505	ENSG00000123106	CCDC91_	CCDC91	coiled-coil domain containing 91 [Source:HGNC Symbol;Acc:HGNC:24855]	-0.487028	3.95192	4.63096	0.0313999	1	-1.40155				0
627	ENSG00000031003	FAM13B_	FAM13B	family with sequence similarity 13 member B [Source:HGNC Symbol;Acc:HGNC:1335]	-0.487733	5.1606	4.19095	0.0406404	1	-1.40224				0
436	ENSG00000184575	XPOT_	XPOT	exportin for tRNA [Source:HGNC Symbol;Acc:HGNC:12826]	-0.499214	8.28436	4.96252	0.0259024	1	-1.41344				0
569	ENSG00000073712	FERMT2_	FERMT2	fermitin family member 2 [Source:HGNC Symbol;Acc:HGNC:15767]	-0.50137	8.08658	4.37058	0.0365646	1	-1.41556				0
221	ENSG00000005339	CREBBP_	CREBBP	CREB binding protein [Source:HGNC Symbol;Acc:HGNC:2348]	-0.50577	6.99556	6.64905	0.00992086	0.816922	-1.41988				0
338	ENSG00000284976	None_	None	None	-0.506738	4.65763	5.51302	0.0188754	1	-1.42083				0
287	ENSG00000106070	GRB10_	GRB10	growth factor receptor bound protein 10 [Source:HGNC Symbol;Acc:HGNC:4564]	-0.509964	7.40009	5.88437	0.0152758	0.968606	-1.42401				0
758	ENSG00000178233	TMEM151B_	TMEM151B	transmembrane protein 151B [Source:HGNC Symbol;Acc:HGNC:21315]	-0.510865	3.37265	3.8635	0.0493472	1	-1.4249				0
670	ENSG00000150054	MPP7_	MPP7	membrane palmitoylated protein 7 [Source:HGNC Symbol;Acc:HGNC:26542]	-0.516029	3.4876	4.07033	0.0436426	1	-1.43001				0
262	ENSG00000135999	EPC2_	EPC2	enhancer of polycomb homolog 2 [Source:HGNC Symbol;Acc:HGNC:24543]	-0.520999	5.02075	6.18266	0.0129008	0.89383	-1.43495	1	1		2
402	ENSG00000120053	GOT1_	GOT1	glutamic-oxaloacetic transaminase 1 [Source:HGNC Symbol;Acc:HGNC:4432]	-0.521929	6.09855	5.12231	0.0236201	1	-1.43587				0
512	ENSG00000189308	LIN54_	LIN54	lin-54 DREAM MuvB core complex component [Source:HGNC Symbol;Acc:HGNC:25397]	-0.530532	4.83042	4.60842	0.0318153	1	-1.44446				0
254	ENSG00000187605	TET3_	TET3	tet methylcytosine dioxygenase 3 [Source:HGNC Symbol;Acc:HGNC:28313]	-0.531497	6.06656	6.25041	0.0124164	0.886811	-1.44543				0
187	ENSG00000159399	HK2_	HK2	hexokinase 2 [Source:HGNC Symbol;Acc:HGNC:4923]	-0.537664	6.48422	7.07146	0.00783214	0.762188	-1.45162				0
597	ENSG00000143367	TUFT1_	TUFT1	tuftelin 1 [Source:HGNC Symbol;Acc:HGNC:12422]	-0.538911	4.27787	4.28918	0.0383555	1	-1.45288				0
514	ENSG00000148339	SLC25A25_	SLC25A25	solute carrier family 25 member 25 [Source:HGNC Symbol;Acc:HGNC:20663]	-0.542229	4.45298	4.6003	0.0319664	1	-1.45622	1	1		2
502	ENSG00000066135	KDM4A_	KDM4A	lysine demethylase 4A [Source:HGNC Symbol;Acc:HGNC:22978]	-0.54975	5.65836	4.63625	0.0313034	1	-1.46383				0
274	ENSG00000152409	JMY_	JMY	junction mediating and regulatory protein, p53 cofactor [Source:HGNC Symbol;Acc:HGNC:28916]	-0.552125	4.85695	6.02378	0.0141144	0.937424	-1.46624				0
708	ENSG00000163884	KLF15_	KLF15	Kruppel like factor 15 [Source:HGNC Symbol;Acc:HGNC:14536]	-0.559946	4.04043	3.98096	0.0460173	1	-1.47421				0
691	ENSG00000178685	PARP10_	PARP10	poly(ADP-ribose) polymerase family member 10 [Source:HGNC Symbol;Acc:HGNC:25895]	-0.566458	2.26314	4.01743	0.0450322	1	-1.48088				0
237	ENSG00000156030	MIDEAS_	MIDEAS	mitotic deacetylase associated SANT domain protein [Source:HGNC Symbol;Acc:HGNC:19853]	-0.569208	4.92849	6.41012	0.0113472	0.870773	-1.48371				0
679	ENSG00000226752	CUTALP_	CUTALP	cutA divalent cation tolerance homolog-like, pseudogene [Source:HGNC Symbol;Acc:HGNC:27367]	-0.57395	4.277	4.04925	0.044191	1	-1.48859				0
611	ENSG00000131459	GFPT2_	GFPT2	glutamine-fructose-6-phosphate transaminase 2 [Source:HGNC Symbol;Acc:HGNC:4242]	-0.583614	6.20111	4.24955	0.0392607	1	-1.4986				0
427	ENSG00000181852	RNF41_	RNF41	ring finger protein 41 [Source:HGNC Symbol;Acc:HGNC:18401]	-0.583693	6.43286	5.01738	0.0250942	1	-1.49868				0
228	ENSG00000104980	TIMM44_	TIMM44	translocase of inner mitochondrial membrane 44 [Source:HGNC Symbol;Acc:HGNC:17316]	-0.59177	5.99736	6.48584	0.0108737	0.865239	-1.50709				0
573	ENSG00000251664	PCDHA12_	PCDHA12	protocadherin alpha 12 [Source:HGNC Symbol;Acc:HGNC:8666]	-0.59236	2.62931	4.35756	0.0368451	1	-1.50771				0
206	ENSG00000172732	MUS81_	MUS81	MUS81 structure-specific endonuclease subunit [Source:HGNC Symbol;Acc:HGNC:29814]	-0.593957	5.24377	6.77919	0.00922268	0.80499	-1.50938				0
727	ENSG00000256304	None_	None	None	-0.594157	3.28913	3.94602	0.0469823	1	-1.50959				0
731	ENSG00000133111	RFXAP_	RFXAP	regulatory factor X associated protein [Source:HGNC Symbol;Acc:HGNC:9988]	-0.597837	3.99048	3.92809	0.047486	1	-1.51345				0
558	ENSG00000166199	ALKBH3_	ALKBH3	alkB homolog 3, alpha-ketoglutaratedependent dioxygenase [Source:HGNC Symbol;Acc:HGNC:30141]	-0.59924	3.41738	4.41899	0.035541	1	-1.51492				0
666	ENSG00000133134	BEX2_	BEX2	brain expressed X-linked 2 [Source:HGNC Symbol;Acc:HGNC:30933]	-0.603039	4.53834	4.08002	0.0433931	1	-1.51891				0
326	ENSG00000219626	FAM228B_	FAM228B	family with sequence similarity 228 member B [Source:HGNC Symbol;Acc:HGNC:24736]	-0.603905	2.12319	5.59051	0.0180581	1	-1.51983				0
669	ENSG00000185869	ZNF829_	ZNF829	zinc finger protein 829 [Source:HGNC Symbol;Acc:HGNC:34032]	-0.615838	2.16333	4.07165	0.0436085	1	-1.53245				0
746	ENSG00000178381	ZFAND2A_	ZFAND2A	zinc finger AN1-type containing 2A [Source:HGNC Symbol;Acc:HGNC:28073]	-0.616175	2.60498	3.89989	0.0482892	1	-1.53281				0
629	ENSG00000167920	TMEM99_	TMEM99	transmembrane protein 99 (putative) [Source:HGNC Symbol;Acc:HGNC:28305]	-0.620622	3.00845	4.18552	0.0407708	1	-1.53754				0
235	ENSG00000169862	CTNND2_	CTNND2	catenin delta 2 [Source:HGNC Symbol;Acc:HGNC:2516]	-0.62177	4.3764	6.43229	0.0112064	0.865239	-1.53876				0
706	ENSG00000178607	ERN1_	ERN1	endoplasmic reticulum to nucleus signaling 1 [Source:HGNC Symbol;Acc:HGNC:3449]	-0.624804	3.76688	3.98742	0.0458413	1	-1.542				0
663	ENSG00000155970	MICU3_	MICU3	mitochondrial calcium uptake family member 3 [Source:HGNC Symbol;Acc:HGNC:27820]	-0.635829	3.41245	4.09027	0.0431307	1	-1.55383				0
452	ENSG00000176473	WDR25_	WDR25	WD repeat domain 25 [Source:HGNC Symbol;Acc:HGNC:21064]	-0.636607	3.32066	4.84669	0.0276992	1	-1.55467				0
567	ENSG00000120129	DUSP1_	DUSP1	dual specificity phosphatase 1 [Source:HGNC Symbol;Acc:HGNC:3064]	-0.644886	3.62685	4.3732	0.0365084	1	-1.56362				0
529	ENSG00000111879	FAM184A_	FAM184A	family with sequence similarity 184 member A [Source:HGNC Symbol;Acc:HGNC:20991]	-0.644894	6.62815	4.53601	0.0331889	1	-1.56362				0
696	ENSG00000079215	SLC1A3_	SLC1A3	solute carrier family 1 member 3 [Source:HGNC Symbol;Acc:HGNC:10941]	-0.645773	4.37874	4.00966	0.0452401	1	-1.56458				0
458	ENSG00000168003	SLC3A2_	SLC3A2	solute carrier family 3 member 2 [Source:HGNC Symbol;Acc:HGNC:11026]	-0.646538	9.08601	4.83444	0.0278968	1	-1.56541				0
121	ENSG00000138162	TACC2_	TACC2	transforming acidic coiled-coil containing protein 2 [Source:HGNC Symbol;Acc:HGNC:11523]	-0.647191	5.69072	8.20791	0.00417083	0.623612	-1.56612				0
438	ENSG00000006652	IFRD1_	IFRD1	interferon related developmental regulator 1 [Source:HGNC Symbol;Acc:HGNC:5456]	-0.649004	6.30234	4.94322	0.0261932	1	-1.56809				0
448	ENSG00000114861	FOXP1_	FOXP1	forkhead box P1 [Source:HGNC Symbol;Acc:HGNC:3823]	-0.655193	3.98947	4.87316	0.0272776	1	-1.57483				0
621	ENSG00000204934	ATP6V0E2-AS1_	ATP6V0E2-AS1	ATP6V0E2 antisense RNA 1 [Source:HGNC Symbol;Acc:HGNC:44180]	-0.671639	1.6158	4.21898	0.0399741	1	-1.59288				0
289	ENSG00000163629	PTPN13_	PTPN13	protein tyrosine phosphatase non-receptor type 13 [Source:HGNC Symbol;Acc:HGNC:9646]	-0.671752	8.46348	5.8626	0.015466	0.972214	-1.59301				0
57	ENSG00000139737	SLAIN1_	SLAIN1	SLAIN motif family member 1 [Source:HGNC Symbol;Acc:HGNC:26387]	-0.673969	4.63191	10.1485	0.00144415	0.461063	-1.59546				0
334	ENSG00000145391	SETD7_	SETD7	SET domain containing 7, histone lysine methyltransferase [Source:HGNC Symbol;Acc:HGNC:30412]	-0.674429	6.20909	5.52111	0.0187883	1	-1.59596				0
181	ENSG00000033030	ZCCHC8_	ZCCHC8	zinc finger CCHC-type containing 8 [Source:HGNC Symbol;Acc:HGNC:25265]	-0.675829	5.27954	7.12539	0.0076	0.761123	-1.59751				0
661	ENSG00000169570	DTWD2_	DTWD2	DTW domain containing 2 [Source:HGNC Symbol;Acc:HGNC:19334]	-0.680874	4.69374	4.09354	0.0430474	1	-1.60311				0
423	ENSG00000179818	PCBP1-AS1_	PCBP1-AS1	PCBP1 antisense RNA 1 [Source:HGNC Symbol;Acc:HGNC:42948]	-0.682078	3.98995	5.03747	0.0248046	1	-1.60445				0
751	ENSG00000166337	TAF10_	TAF10	TATA-box binding protein associated factor 10 [Source:HGNC Symbol;Acc:HGNC:11543]	-0.684565	2.3452	3.88026	0.0488569	1	-1.60722				0
717	ENSG00000021300	PLEKHB1_	PLEKHB1	pleckstrin homology domain containing B1 [Source:HGNC Symbol;Acc:HGNC:19079]	-0.684605	4.58907	3.9646	0.0464665	1	-1.60726				0
411	ENSG00000111266	DUSP16_	DUSP16	dual specificity phosphatase 16 [Source:HGNC Symbol;Acc:HGNC:17909]	-0.689471	6.3993	5.08065	0.0241943	1	-1.61269				0
550	ENSG00000117477	CCDC181_	CCDC181	coiled-coil domain containing 181 [Source:HGNC Symbol;Acc:HGNC:28051]	-0.689588	2.5192	4.44964	0.0349086	1	-1.61282				0
641	ENSG00000065060	UHRF1BP1_	UHRF1BP1	UHRF1 binding protein 1 [Source:HGNC Symbol;Acc:HGNC:21216]	-0.69475	6.41214	4.13556	0.0419913	1	-1.6186				0
349	ENSG00000056487	PHF21B_	PHF21B	PHD finger protein 21B [Source:HGNC Symbol;Acc:HGNC:25161]	-0.697117	4.52799	5.46536	0.019397	1	-1.62126				0
440	ENSG00000174365	SNHG11_	SNHG11	small nucleolar RNA host gene 11 [Source:HGNC Symbol;Acc:HGNC:25046]	-0.697249	3.32713	4.91697	0.0265941	1	-1.62141				0
602	ENSG00000125772	GPCPD1_	GPCPD1	glycerophosphocholine phosphodiesterase 1 [Source:HGNC Symbol;Acc:HGNC:26957]	-0.697366	4.78868	4.2753	0.0386702	1	-1.62154				0
636	ENSG00000244165	P2RY11_	P2RY11	purinergic receptor P2Y11 [Source:HGNC Symbol;Acc:HGNC:8540]	-0.702207	2.25519	4.14371	0.0417895	1	-1.62699				0
217	ENSG00000164989	CCDC171_	CCDC171	coiled-coil domain containing 171 [Source:HGNC Symbol;Acc:HGNC:29828]	-0.706918	3.05263	6.67319	0.0097874	0.815562	-1.63231				0
408	ENSG00000137941	TTLL7_	TTLL7	tubulin tyrosine ligase like 7 [Source:HGNC Symbol;Acc:HGNC:26242]	-0.707179	3.908	5.09898	0.0239399	1	-1.63261				0
71	ENSG00000071243	ING3_	ING3	inhibitor of growth family member 3 [Source:HGNC Symbol;Acc:HGNC:14587]	-0.711458	4.21294	9.52103	0.0020313	0.520207	-1.63746				0
506	ENSG00000237686	None_	None	None	-0.715619	2.36906	4.62534	0.0315031	1	-1.64219				0
570	ENSG00000146733	PSPH_	PSPH	phosphoserine phosphatase [Source:HGNC Symbol;Acc:HGNC:9577]	-0.724696	5.93178	4.36843	0.0366107	1	-1.65255				0
565	ENSG00000106105	GARS1_	GARS1	glycyl-tRNA synthetase 1 [Source:HGNC Symbol;Acc:HGNC:4162]	-0.727149	7.95363	4.37677	0.0364321	1	-1.65537				0
119	ENSG00000135749	PCNX2_	PCNX2	pecanex 2 [Source:HGNC Symbol;Acc:HGNC:8736]	-0.727455	5.27813	8.25484	0.00406435	0.621538	-1.65572				0
473	ENSG00000101695	RNF125_	RNF125	ring finger protein 125 [Source:HGNC Symbol;Acc:HGNC:21150]	-0.727716	5.58431	4.75805	0.0291616	1	-1.65602				0
380	ENSG00000250565	ATP6V1E2_	ATP6V1E2	ATPase H+ transporting V1 subunit E2 [Source:HGNC Symbol;Acc:HGNC:18125]	-0.730403	2.77843	5.24458	0.0220153	1	-1.6591				0
718	ENSG00000120594	PLXDC2_	PLXDC2	plexin domain containing 2 [Source:HGNC Symbol;Acc:HGNC:21013]	-0.731677	5.55525	3.9644	0.0464721	1	-1.66057				0
416	ENSG00000107338	SHB_	SHB	SH2 domain containing adaptor protein B [Source:HGNC Symbol;Acc:HGNC:10838]	-0.734382	3.06016	5.06011	0.0244826	1	-1.66368				0
750	ENSG00000141965	FEM1A_	FEM1A	fem-1 homolog A [Source:HGNC Symbol;Acc:HGNC:16934]	-0.736008	0.99079	3.88278	0.0487837	1	-1.66556				0
633	ENSG00000254838	GVINP1_	GVINP1	GTPase, very large interferon inducible pseudogene 1 [Source:HGNC Symbol;Acc:HGNC:25813]	-0.74299	0.177958	4.16814	0.041191	1	-1.67364				0
406	ENSG00000183044	ABAT_	ABAT	4-aminobutyrate aminotransferase [Source:HGNC Symbol;Acc:HGNC:23]	-0.744581	3.69827	5.10925	0.0237986	1	-1.67549				0
698	ENSG00000166963	MAP1A_	MAP1A	microtubule associated protein 1A [Source:HGNC Symbol;Acc:HGNC:6835]	-0.746608	4.33159	4.00674	0.0453188	1	-1.67784				0
648	ENSG00000142871	CCN1_	CCN1	cellular communication network factor 1 [Source:HGNC Symbol;Acc:HGNC:2654]	-0.748527	6.47931	4.12302	0.0423036	1	-1.68008				0
536	ENSG00000143469	SYT14_	SYT14	synaptotagmin 14 [Source:HGNC Symbol;Acc:HGNC:23143]	-0.750478	3.87309	4.5042	0.0338117	1	-1.68235				0
77	ENSG00000167522	ANKRD11_	ANKRD11	ankyrin repeat domain 11 [Source:HGNC Symbol;Acc:HGNC:21316]	-0.753631	7.49924	9.23648	0.00237241	0.559981	-1.68603				0
247	ENSG00000140830	TXNL4B_	TXNL4B	thioredoxin like 4B [Source:HGNC Symbol;Acc:HGNC:26041]	-0.754142	3.58526	6.30174	0.0120619	0.886811	-1.68663				0
172	ENSG00000131149	GSE1_	GSE1	Gse1 coiled-coil protein [Source:HGNC Symbol;Acc:HGNC:28979]	-0.76193	6.76224	7.2955	0.00691276	0.727893	-1.69576	1			1
656	ENSG00000179314	WSCD1_	WSCD1	WSC domain containing 1 [Source:HGNC Symbol;Acc:HGNC:29060]	-0.763344	5.37506	4.10707	0.0427043	1	-1.69742				0
461	ENSG00000211459	MT-RNR1_	MT-RNR1	mitochondrially encoded 12S rRNA [Source:HGNC Symbol;Acc:HGNC:7470]	-0.773395	8.59211	4.82281	0.0280855	1	-1.70929				0
545	ENSG00000171132	PRKCE_	PRKCE	protein kinase C epsilon [Source:HGNC Symbol;Acc:HGNC:9401]	-0.780988	1.87113	4.47358	0.0344229	1	-1.71831				0
283	ENSG00000118263	KLF7_	KLF7	Kruppel like factor 7 [Source:HGNC Symbol;Acc:HGNC:6350]	-0.781694	5.5603	5.94467	0.0147619	0.947481	-1.71915				0
521	ENSG00000100292	HMOX1_	HMOX1	heme oxygenase 1 [Source:HGNC Symbol;Acc:HGNC:5013]	-0.783149	4.09483	4.58478	0.0322572	1	-1.72088				0
264	ENSG00000080823	MOK_	MOK	MOK protein kinase [Source:HGNC Symbol;Acc:HGNC:9833]	-0.783991	4.84113	6.17362	0.0129669	0.89383	-1.72189				0
159	ENSG00000121653	MAPK8IP1_	MAPK8IP1	mitogen-activated protein kinase 8 interacting protein 1 [Source:HGNC Symbol;Acc:HGNC:6882]	-0.784093	4.31318	7.49842	0.00617532	0.70605	-1.72201				0
320	ENSG00000139187	KLRG1_	KLRG1	killer cell lectin like receptor G1 [Source:HGNC Symbol;Acc:HGNC:6380]	-0.787778	0.974168	5.62801	0.0176757	1	-1.72641				0
433	ENSG00000061337	LZTS1_	LZTS1	leucine zipper tumor suppressor 1 [Source:HGNC Symbol;Acc:HGNC:13861]	-0.788477	5.38115	4.98416	0.0255804	1	-1.72725				0
410	ENSG00000119547	ONECUT2_	ONECUT2	one cut homeobox 2 [Source:HGNC Symbol;Acc:HGNC:8139]	-0.789056	3.74499	5.08427	0.0241439	1	-1.72794				0
531	ENSG00000257122	RRN3P3_	RRN3P3	RRN3 pseudogene 3 [Source:HGNC Symbol;Acc:HGNC:37620]	-0.794895	1.5221	4.53175	0.0332715	1	-1.73495				0
382	ENSG00000198948	MFAP3L_	MFAP3L	microfibril associated protein 3 like [Source:HGNC Symbol;Acc:HGNC:29083]	-0.800319	3.64785	5.22916	0.0222113	1	-1.74149				0
588	ENSG00000135069	PSAT1_	PSAT1	phosphoserine aminotransferase 1 [Source:HGNC Symbol;Acc:HGNC:19129]	-0.804229	8.68117	4.31381	0.0378043	1	-1.74621				0
709	ENSG00000176809	LRRC37A3_	LRRC37A3	leucine rich repeat containing 37 member A3 [Source:HGNC Symbol;Acc:HGNC:32427]	-0.811795	2.48865	3.97959	0.0460547	1	-1.75539				0
166	ENSG00000101098	RIMS4_	RIMS4	regulating synaptic membrane exocytosis 4 [Source:HGNC Symbol;Acc:HGNC:16183]	-0.812295	5.26176	7.37817	0.00660203	0.723758	-1.756				0
584	ENSG00000123965	PMS2P5_	PMS2P5	PMS1 homolog 2, mismatch repair system component pseudogene 5 [Source:HGNC Symbol;Acc:HGNC:9130]	-0.816174	0.652355	4.32591	0.0375363	1	-1.76073				0
721	ENSG00000224420	ADM5_	ADM5	adrenomedullin 5 (putative) [Source:HGNC Symbol;Acc:HGNC:27293]	-0.816211	1.22793	3.9598	0.0465992	1	-1.76078				0
305	ENSG00000149150	SLC43A1_	SLC43A1	solute carrier family 43 member 1 [Source:HGNC Symbol;Acc:HGNC:9225]	-0.820964	3.65624	5.74248	0.0165594	0.987113	-1.76659				0
118	ENSG00000196756	SNHG17_	SNHG17	small nucleolar RNA host gene 17 [Source:HGNC Symbol;Acc:HGNC:48600]	-0.821598	3.9657	8.27789	0.00401307	0.618897	-1.76736				0
690	ENSG00000074935	TUBE1_	TUBE1	tubulin epsilon 1 [Source:HGNC Symbol;Acc:HGNC:20775]	-0.821837	4.78048	4.01808	0.0450149	1	-1.76765				0
470	ENSG00000245694	CRNDE_	CRNDE	colorectal neoplasia differentially expressed [Source:HGNC Symbol;Acc:HGNC:37078]	-0.822178	4.68354	4.77646	0.0288514	1	-1.76807				0
719	ENSG00000188739	RBM34_	RBM34	RNA binding motif protein 34 [Source:HGNC Symbol;Acc:HGNC:28965]	-0.828021	0.303261	3.96387	0.0464867	1	-1.77525				0
258	ENSG00000197989	SNHG12_	SNHG12	small nucleolar RNA host gene 12 [Source:HGNC Symbol;Acc:HGNC:30062]	-0.829385	3.9876	6.20872	0.0127122	0.890495	-1.77693				0
533	ENSG00000100889	PCK2_	PCK2	phosphoenolpyruvate carboxykinase 2, mitochondrial [Source:HGNC Symbol;Acc:HGNC:8725]	-0.831214	6.79244	4.51731	0.0335536	1	-1.77918				0
163	ENSG00000132510	KDM6B_	KDM6B	lysine demethylase 6B [Source:HGNC Symbol;Acc:HGNC:29012]	-0.834875	6.18266	7.40126	0.00651783	0.723758	-1.7837				0
307	ENSG00000138835	RGS3_	RGS3	regulator of G protein signaling 3 [Source:HGNC Symbol;Acc:HGNC:9999]	-0.839483	4.82381	5.73245	0.0166543	0.987213	-1.78941				0
572	ENSG00000117016	RIMS3_	RIMS3	regulating synaptic membrane exocytosis 3 [Source:HGNC Symbol;Acc:HGNC:21292]	-0.841948	5.92725	4.36105	0.0367695	1	-1.79247				0
61	ENSG00000196700	ZNF512B_	ZNF512B	zinc finger protein 512B [Source:HGNC Symbol;Acc:HGNC:29212]	-0.84597	5.53585	9.93398	0.00162255	0.484052	-1.79747				0
571	ENSG00000185015	CA13_	CA13	carbonic anhydrase 13 [Source:HGNC Symbol;Acc:HGNC:14914]	-0.84887	2.08494	4.36778	0.0366247	1	-1.80109				0
447	ENSG00000140600	SH3GL3_	SH3GL3	SH3 domain containing GRB2 like 3, endophilin A3 [Source:HGNC Symbol;Acc:HGNC:10832]	-0.85824	2.69783	4.87421	0.0272609	1	-1.81283				0
212	ENSG00000135540	NHSL1_	NHSL1	NHS like 1 [Source:HGNC Symbol;Acc:HGNC:21021]	-0.860548	4.70606	6.74031	0.00942581	0.807092	-1.81573				0
650	ENSG00000183935	HTR7P1_	HTR7P1	5-hydroxytryptamine receptor 7 pseudogene 1 [Source:HGNC Symbol;Acc:HGNC:30411]	-0.864093	2.13364	4.11994	0.0423806	1	-1.82019				0
761	ENSG00000227354	RBM26-AS1_	RBM26-AS1	RBM26 antisense RNA 1 [Source:HGNC Symbol;Acc:HGNC:39805]	-0.864866	0.940976	3.85361	0.0496389	1	-1.82117				0
201	ENSG00000114019	AMOTL2_	AMOTL2	angiomotin like 2 [Source:HGNC Symbol;Acc:HGNC:17812]	-0.872168	7.31338	6.87242	0.00875362	0.792529	-1.83041				0
186	ENSG00000188158	NHS_	NHS	NHS actin remodeling regulator [Source:HGNC Symbol;Acc:HGNC:7820]	-0.876026	4.70844	7.07164	0.00783134	0.762188	-1.83531				0
232	ENSG00000125845	BMP2_	BMP2	bone morphogenetic protein 2 [Source:HGNC Symbol;Acc:HGNC:1069]	-0.88258	6.38126	6.44948	0.0110985	0.865239	-1.84367				0
242	ENSG00000143195	ILDR2_	ILDR2	immunoglobulin like domain containing receptor 2 [Source:HGNC Symbol;Acc:HGNC:18131]	-0.888142	4.46895	6.36218	0.0116578	0.874274	-1.85079				0
528	ENSG00000255717	SNHG1_	SNHG1	small nucleolar RNA host gene 1 [Source:HGNC Symbol;Acc:HGNC:32688]	-0.889546	6.98993	4.54406	0.0330332	1	-1.85259				0
745	ENSG00000230091	TMEM254-AS1_	TMEM254-AS1	TMEM254 antisense RNA 1 [Source:HGNC Symbol;Acc:HGNC:27340]	-0.890038	1.93154	3.90174	0.0482361	1	-1.85323				0
267	ENSG00000087258	GNAO1_	GNAO1	G protein subunit alpha o1 [Source:HGNC Symbol;Acc:HGNC:4389]	-0.897215	4.28457	6.12518	0.013327	0.908331	-1.86247				0
311	ENSG00000229043	None_	None	None	-0.897636	1.74409	5.68542	0.0171065	0.997352	-1.86301				0
508	ENSG00000251192	ZNF674_	ZNF674	zinc finger protein 674 [Source:HGNC Symbol;Acc:HGNC:17625]	-0.898464	2.27001	4.62014	0.0315987	1	-1.86408				0
93	ENSG00000100219	XBP1_	XBP1	X-box binding protein 1 [Source:HGNC Symbol;Acc:HGNC:12801]	-0.907456	6.8645	8.86536	0.00290633	0.559981	-1.87574				0
105	ENSG00000153879	CEBPG_	CEBPG	CCAAT enhancer binding protein gamma [Source:HGNC Symbol;Acc:HGNC:1837]	-0.909818	6.62565	8.55972	0.00343682	0.595649	-1.87881				0
723	ENSG00000197238	H4C11_	H4C11	H4 clustered histone 11 [Source:HGNC Symbol;Acc:HGNC:4785]	-0.91225	1.03269	3.956	0.0467046	1	-1.88198				0
419	ENSG00000226049	TLK2P1_	TLK2P1	tousled like kinase 2 pseudogene 1 [Source:HGNC Symbol;Acc:HGNC:18048]	-0.920427	0.211584	5.05052	0.0246186	1	-1.89268				0
634	ENSG00000166405	RIC3_	RIC3	RIC3 acetylcholine receptor chaperone [Source:HGNC Symbol;Acc:HGNC:30338]	-0.933321	3.71663	4.15739	0.0414532	1	-1.90967				0
671	ENSG00000103257	SLC7A5_	SLC7A5	solute carrier family 7 member 5 [Source:HGNC Symbol;Acc:HGNC:11063]	-0.936965	10.2641	4.06873	0.0436842	1	-1.9145	1			1
685	ENSG00000229334	None_	None	None	-0.937566	-0.472895	4.02739	0.0447672	1	-1.91529				0
513	ENSG00000065911	MTHFD2_	MTHFD2	methylenetetrahydrofolate dehydrogenase (NADP+ dependent) 2, methenyltetrahydrofolate cyclohydrolase [Source:HGNC Symbol;Acc:HGNC:7434]	-0.940786	7.57265	4.60206	0.0319336	1	-1.91957				0
400	ENSG00000224411	HSP90AA2P_	HSP90AA2P	heat shock protein 90 alpha family class A member 2, pseudogene [Source:HGNC Symbol;Acc:HGNC:5256]	-0.948641	1.7649	5.1277	0.0235469	1	-1.93005				0
351	ENSG00000168356	SCN11A_	SCN11A	sodium voltage-gated channel alpha subunit 11 [Source:HGNC Symbol;Acc:HGNC:10583]	-0.951064	0.813705	5.45699	0.0194901	1	-1.9333				0
194	ENSG00000223804	None_	None	None	-0.957276	2.29283	7.00082	0.00814724	0.764245	-1.94164				0
500	ENSG00000154134	ROBO3_	ROBO3	roundabout guidance receptor 3 [Source:HGNC Symbol;Acc:HGNC:13433]	-0.957787	3.29512	4.64291	0.0311821	1	-1.94233				0
714	ENSG00000104450	SPAG1_	SPAG1	sperm associated antigen 1 [Source:HGNC Symbol;Acc:HGNC:11212]	-0.959151	1.85939	3.97431	0.0461994	1	-1.94417				0
613	ENSG00000174951	FUT1_	FUT1	fucosyltransferase 1 (H blood group) [Source:HGNC Symbol;Acc:HGNC:4012]	-0.96144	3.6931	4.24812	0.0392938	1	-1.94725				0
332	ENSG00000184922	FMNL1_	FMNL1	formin like 1 [Source:HGNC Symbol;Acc:HGNC:1212]	-0.963986	2.74426	5.53237	0.0186678	1	-1.95069				0
662	ENSG00000265778	None_	None	None	-0.97041	0.860177	4.09167	0.043095	1	-1.9594				0
123	ENSG00000165449	SLC16A9_	SLC16A9	solute carrier family 16 member 9 [Source:HGNC Symbol;Acc:HGNC:23520]	-0.971463	5.37977	8.18821	0.00421636	0.623816	-1.96083				0
726	ENSG00000226124	FTCDNL1_	FTCDNL1	formiminotransferase cyclodeaminase N-terminal like [Source:HGNC Symbol;Acc:HGNC:48661]	-0.975963	-0.0738064	3.94785	0.0469314	1	-1.96695				0
331	ENSG00000159915	ZNF233_	ZNF233	zinc finger protein 233 [Source:HGNC Symbol;Acc:HGNC:30946]	-0.983253	0.793736	5.53612	0.0186278	1	-1.97692				0
439	ENSG00000137801	THBS1_	THBS1	thrombospondin 1 [Source:HGNC Symbol;Acc:HGNC:11785]	-0.985324	5.27922	4.92464	0.0264763	1	-1.97976				0
399	ENSG00000132141	CCT6B_	CCT6B	chaperonin containing TCP1 subunit 6B [Source:HGNC Symbol;Acc:HGNC:1621]	-0.992011	1.04502	5.13036	0.0235109	1	-1.98896				0
355	ENSG00000157693	TMEM268_	TMEM268	transmembrane protein 268 [Source:HGNC Symbol;Acc:HGNC:24513]	-0.994691	3.84261	5.42899	0.0198051	1	-1.99265				0
538	ENSG00000279141	None_	None	None	-1.00264	0.566503	4.49755	0.0339435	1	-2.00366				0
352	ENSG00000141655	TNFRSF11A_	TNFRSF11A	TNF receptor superfamily member 11a [Source:HGNC Symbol;Acc:HGNC:11908]	-1.00799	2.85657	5.45033	0.0195646	1	-2.01111				0
482	ENSG00000185742	C11orf87_	C11orf87	chromosome 11 open reading frame 87 [Source:HGNC Symbol;Acc:HGNC:33788]	-1.01222	5.48862	4.73181	0.0296098	1	-2.01701				0
684	ENSG00000143867	OSR1_	OSR1	odd-skipped related transcription factor 1 [Source:HGNC Symbol;Acc:HGNC:8111]	-1.01529	1.7271	4.03112	0.0446682	1	-2.0213				0
174	ENSG00000139514	SLC7A1_	SLC7A1	solute carrier family 7 member 1 [Source:HGNC Symbol;Acc:HGNC:11057]	-1.02043	7.4757	7.25265	0.00707966	0.736258	-2.02853				0
652	ENSG00000152822	GRM1_	GRM1	glutamate metabotropic receptor 1 [Source:HGNC Symbol;Acc:HGNC:4593]	-1.0221	1.12715	4.11798	0.0424297	1	-2.03088				0
85	ENSG00000145362	ANK2_	ANK2	ankyrin 2 [Source:HGNC Symbol;Acc:HGNC:493]	-1.02576	6.14054	9.01094	0.00268368	0.559981	-2.03604				0
66	ENSG00000087074	PPP1R15A_	PPP1R15A	protein phosphatase 1 regulatory subunit 15A [Source:HGNC Symbol;Acc:HGNC:14375]	-1.03134	5.51461	9.62148	0.00192315	0.518963	-2.04392				0
612	ENSG00000204815	TTC25_	TTC25	tetratricopeptide repeat domain 25 [Source:HGNC Symbol;Acc:HGNC:25280]	-1.03316	2.00611	4.24917	0.0392695	1	-2.04651				0
590	ENSG00000121101	TEX14_	TEX14	testis expressed 14, intercellular bridge forming factor [Source:HGNC Symbol;Acc:HGNC:11737]	-1.03921	0.626616	4.31206	0.0378431	1	-2.0551				0
256	ENSG00000078487	ZCWPW1_	ZCWPW1	zinc finger CW-type and PWWP domain containing 1 [Source:HGNC Symbol;Acc:HGNC:23486]	-1.04075	1.26473	6.235	0.012525	0.89035	-2.0573				0
386	ENSG00000116761	CTH_	CTH	cystathionine gamma-lyase [Source:HGNC Symbol;Acc:HGNC:2501]	-1.04093	4.50052	5.19352	0.0226713	1	-2.05755				0
404	ENSG00000003400	CASP10_	CASP10	caspase 10 [Source:HGNC Symbol;Acc:HGNC:1500]	-1.04478	2.0944	5.12066	0.0236426	1	-2.06304				0
336	ENSG00000226200	SGMS1-AS1_	SGMS1-AS1	SGMS1 antisense RNA 1 [Source:HGNC Symbol;Acc:HGNC:49683]	-1.04651	1.14283	5.51754	0.0188267	1	-2.06552				0
403	ENSG00000275457	None_	None	None	-1.04812	-0.00420728	5.12199	0.0236246	1	-2.06783				0
522	ENSG00000101104	PABPC1L_	PABPC1L	poly(A) binding protein cytoplasmic 1 like [Source:HGNC Symbol;Acc:HGNC:15797]	-1.04898	5.86544	4.58179	0.0323135	1	-2.06907				0
509	ENSG00000233822	H2BC15_	H2BC15	H2B clustered histone 15 [Source:HGNC Symbol;Acc:HGNC:4749]	-1.05971	0.414541	4.61961	0.0316085	1	-2.08451				0
160	ENSG00000079156	OSBPL6_	OSBPL6	oxysterol binding protein like 6 [Source:HGNC Symbol;Acc:HGNC:16388]	-1.06129	4.00672	7.489	0.00620771	0.70605	-2.0868				0
488	ENSG00000246763	RGMB-AS1_	RGMB-AS1	RGMB antisense RNA 1 [Source:HGNC Symbol;Acc:HGNC:48666]	-1.06498	2.07696	4.71203	0.0299523	1	-2.09214				0
310	ENSG00000240694	PNMA2_	PNMA2	PNMA family member 2 [Source:HGNC Symbol;Acc:HGNC:9159]	-1.0651	3.01175	5.68957	0.017066	0.997352	-2.09232				0
130	ENSG00000173406	DAB1_	DAB1	DAB adaptor protein 1 [Source:HGNC Symbol;Acc:HGNC:2661]	-1.07048	5.29007	8.02204	0.00462114	0.646889	-2.10013				0
136	ENSG00000008735	MAPK8IP2_	MAPK8IP2	mitogen-activated protein kinase 8 interacting protein 2 [Source:HGNC Symbol;Acc:HGNC:6883]	-1.07373	2.26017	7.89663	0.0049527	0.659184	-2.10487				0
299	ENSG00000197191	CYSRT1_	CYSRT1	cysteine rich tail 1 [Source:HGNC Symbol;Acc:HGNC:30529]	-1.07632	1.54056	5.77125	0.0162904	0.987113	-2.10864				0
344	ENSG00000245498	None_	None	None	-1.07779	0.904593	5.49007	0.0191247	1	-2.1108				0
165	ENSG00000272556	GTF2IP13_	GTF2IP13	general transcription factor IIi pseudogene 13 [Source:HGNC Symbol;Acc:HGNC:51725]	-1.08915	2.249	7.38223	0.00658713	0.723758	-2.12749				0
757	ENSG00000236154	None_	None	None	-1.09074	-0.491782	3.86733	0.0492348	1	-2.12983				0
373	ENSG00000112715	VEGFA_	VEGFA	vascular endothelial growth factor A [Source:HGNC Symbol;Acc:HGNC:12680]	-1.09482	7.03767	5.28467	0.021514	1	-2.13587				0
126	ENSG00000273142	LINC02604_	LINC02604	long intergenic non-protein coding RNA 2604 [Source:HGNC Symbol;Acc:HGNC:53972]	-1.09974	1.9841	8.12193	0.0043733	0.628484	-2.14316				0
301	ENSG00000139767	SRRM4_	SRRM4	serine/arginine repetitive matrix 4 [Source:HGNC Symbol;Acc:HGNC:29389]	-1.10087	2.12506	5.75046	0.0164843	0.987113	-2.14484				0
454	ENSG00000163467	TSACC_	TSACC	TSSK6 activating cochaperone [Source:HGNC Symbol;Acc:HGNC:30636]	-1.10513	0.307889	4.84427	0.0277382	1	-2.15119				0
566	ENSG00000235374	SSR4P1_	SSR4P1	signal sequence receptor subunit 4 pseudogene 1 [Source:HGNC Symbol;Acc:HGNC:23131]	-1.1084	0.0264024	4.37663	0.0364349	1	-2.15606				0
238	ENSG00000255310	None_	None	None	-1.11242	2.66133	6.4037	0.0113883	0.870773	-2.16209				0
102	ENSG00000104381	GDAP1_	GDAP1	ganglioside induced differentiation associated protein 1 [Source:HGNC Symbol;Acc:HGNC:15968]	-1.11453	4.64756	8.70305	0.00317679	0.566776	-2.16525				0
754	ENSG00000267541	MTCO2P2_	MTCO2P2	MT-CO2 pseudogene 2 [Source:HGNC Symbol;Acc:HGNC:25354]	-1.13194	-0.180395	3.87331	0.0490596	1	-2.19153				0
495	ENSG00000236423	LINC01134_	LINC01134	long intergenic non-protein coding RNA 1134 [Source:HGNC Symbol;Acc:HGNC:49449]	-1.13292	-0.290592	4.65209	0.0310157	1	-2.19302				0
356	ENSG00000137877	SPTBN5_	SPTBN5	spectrin beta, non-erythrocytic 5 [Source:HGNC Symbol;Acc:HGNC:15680]	-1.14095	1.79306	5.41765	0.0199341	1	-2.20526				0
368	ENSG00000224738	None_	None	None	-1.14414	-0.561127	5.32519	0.0210193	1	-2.21014				0
519	ENSG00000099866	MADCAM1_	MADCAM1	mucosal vascular addressin cell adhesion molecule 1 [Source:HGNC Symbol;Acc:HGNC:6765]	-1.14596	0.147836	4.58563	0.0322412	1	-2.21293				0
112	ENSG00000119900	OGFRL1_	OGFRL1	opioid growth factor receptor like 1 [Source:HGNC Symbol;Acc:HGNC:21378]	-1.14655	4.44164	8.39672	0.003759	0.61077	-2.21384				0
391	ENSG00000151117	TMEM86A_	TMEM86A	transmembrane protein 86A [Source:HGNC Symbol;Acc:HGNC:26890]	-1.15124	4.09651	5.16768	0.0230109	1	-2.22104				0
702	ENSG00000147852	VLDLR_	VLDLR	very low density lipoprotein receptor [Source:HGNC Symbol;Acc:HGNC:12698]	-1.15334	6.49272	3.99711	0.0455784	1	-2.22428				0
101	ENSG00000204442	FAM155A_	FAM155A	family with sequence similarity 155 member A [Source:HGNC Symbol;Acc:HGNC:33877]	-1.15569	3.30393	8.70445	0.00317434	0.566776	-2.22791				0
493	ENSG00000233723	LINC01122_	LINC01122	long intergenic non-protein coding RNA 1122 [Source:HGNC Symbol;Acc:HGNC:49267]	-1.16099	0.865024	4.6689	0.0307136	1	-2.23611				0
643	ENSG00000178623	GPR35_	GPR35	G protein-coupled receptor 35 [Source:HGNC Symbol;Acc:HGNC:4492]	-1.16448	-0.424586	4.13245	0.0420684	1	-2.24153				0
615	ENSG00000163377	TAFA4_	TAFA4	TAFA chemokine like family member 4 [Source:HGNC Symbol;Acc:HGNC:21591]	-1.16486	1.52433	4.23326	0.0396391	1	-2.24211				0
180	ENSG00000164088	PPM1M_	PPM1M	protein phosphatase, Mg2+/Mn2+ dependent 1M [Source:HGNC Symbol;Acc:HGNC:26506]	-1.16597	2.87659	7.12766	0.00759039	0.761123	-2.24384				0
300	ENSG00000104899	AMH_	AMH	anti-Mullerian hormone [Source:HGNC Symbol;Acc:HGNC:464]	-1.17367	3.51076	5.76517	0.0163469	0.987113	-2.25584				0
189	ENSG00000184809	B3GALT5-AS1_	B3GALT5-AS1	B3GALT5 antisense RNA 1 [Source:HGNC Symbol;Acc:HGNC:16424]	-1.17375	2.92614	7.03119	0.00801019	0.764245	-2.25597				0
107	ENSG00000111912	NCOA7_	NCOA7	nuclear receptor coactivator 7 [Source:HGNC Symbol;Acc:HGNC:21081]	-1.18672	4.16223	8.50531	0.00354112	0.597575	-2.27634				0
275	ENSG00000105538	RASIP1_	RASIP1	Ras interacting protein 1 [Source:HGNC Symbol;Acc:HGNC:24716]	-1.19021	1.91135	6.00815	0.0142399	0.939893	-2.28186				0
660	ENSG00000158406	H4C8_	H4C8	H4 clustered histone 8 [Source:HGNC Symbol;Acc:HGNC:4788]	-1.19464	0.103297	4.09869	0.0429164	1	-2.28887				0
214	ENSG00000155961	RAB39B_	RAB39B	RAB39B, member RAS oncogene family [Source:HGNC Symbol;Acc:HGNC:16499]	-1.19852	3.93796	6.72277	0.00951894	0.807092	-2.29504				0
65	ENSG00000140105	WARS1_	WARS1	tryptophanyl-tRNA synthetase 1 [Source:HGNC Symbol;Acc:HGNC:12729]	-1.2044	7.93981	9.66362	0.00187953	0.518963	-2.30441				0
168	ENSG00000186472	PCLO_	PCLO	piccolo presynaptic cytomatrix protein [Source:HGNC Symbol;Acc:HGNC:13406]	-1.21198	2.87656	7.33102	0.00677746	0.727893	-2.31655				0
327	ENSG00000165633	VSTM4_	VSTM4	V-set and transmembrane domain containing 4 [Source:HGNC Symbol;Acc:HGNC:26470]	-1.22051	1.56085	5.5875	0.0180891	1	-2.33028				0
676	ENSG00000020577	SAMD4A_	SAMD4A	sterile alpha motif domain containing 4A [Source:HGNC Symbol;Acc:HGNC:23023]	-1.22196	3.22459	4.05114	0.0441415	1	-2.33263				0
347	ENSG00000108309	RUNDC3A_	RUNDC3A	RUN domain containing 3A [Source:HGNC Symbol;Acc:HGNC:16984]	-1.22219	1.07677	5.47953	0.0192404	1	-2.33301				0
46	ENSG00000188042	ARL4C_	ARL4C	ADP ribosylation factor like GTPase 4C [Source:HGNC Symbol;Acc:HGNC:698]	-1.22544	6.72579	11.1049	0.00086099	0.340615	-2.33826				0
90	ENSG00000166123	GPT2_	GPT2	glutamic--pyruvic transaminase 2 [Source:HGNC Symbol;Acc:HGNC:18062]	-1.22629	6.81841	8.93211	0.002802	0.559981	-2.33964				0
421	ENSG00000154529	CNTNAP3B_	CNTNAP3B	contactin associated protein family member 3B [Source:HGNC Symbol;Acc:HGNC:32035]	-1.2264	2.79285	5.04885	0.0246423	1	-2.33982				0
80	ENSG00000155980	KIF5A_	KIF5A	kinesin family member 5A [Source:HGNC Symbol;Acc:HGNC:6323]	-1.2269	4.38958	9.10991	0.00254228	0.559981	-2.34064				0
141	ENSG00000198756	COLGALT2_	COLGALT2	collagen beta(1-O)galactosyltransferase 2 [Source:HGNC Symbol;Acc:HGNC:16790]	-1.22871	4.32453	7.81123	0.00519226	0.665779	-2.34357				0
303	ENSG00000235092	ID2-AS1_	ID2-AS1	ID2 antisense RNA 1 [Source:HGNC Symbol;Acc:HGNC:51103]	-1.22875	0.51993	5.74597	0.0165265	0.987113	-2.34364				0
579	ENSG00000177301	KCNA2_	KCNA2	potassium voltage-gated channel subfamily A member 2 [Source:HGNC Symbol;Acc:HGNC:6220]	-1.23357	-0.0554111	4.35113	0.0369843	1	-2.35148				0
193	ENSG00000203739	None_	None	None	-1.23641	0.5767	7.00323	0.00813629	0.764245	-2.35612				0
313	ENSG00000261342	None_	None	None	-1.23923	0.737926	5.68053	0.0171542	0.997352	-2.36073				0
158	ENSG00000277459	None_	None	None	-1.23953	-0.251875	7.51792	0.00610883	0.703598	-2.36122				0
610	ENSG00000167676	PLIN4_	PLIN4	perilipin 4 [Source:HGNC Symbol;Acc:HGNC:29393]	-1.24901	1.07742	4.25015	0.039247	1	-2.37678				0
451	ENSG00000214575	CPEB1_	CPEB1	cytoplasmic polyadenylation element binding protein 1 [Source:HGNC Symbol;Acc:HGNC:21744]	-1.25363	1.19944	4.85015	0.0276438	1	-2.38441				0
192	ENSG00000229214	LINC00242_	LINC00242	long intergenic non-protein coding RNA 242 [Source:HGNC Symbol;Acc:HGNC:21249]	-1.26387	0.0377082	7.01462	0.00808469	0.764245	-2.40139				0
468	ENSG00000223820	CFL1P1_	CFL1P1	cofilin 1 pseudogene 1 [Source:HGNC Symbol;Acc:HGNC:28560]	-1.26604	0.0309578	4.78748	0.0286674	1	-2.40501				0
681	ENSG00000246308	None_	None	None	-1.26693	-0.03607	4.04513	0.0442989	1	-2.40649				0
383	ENSG00000257557	PPP1R12A-AS1_	PPP1R12A-AS1	PPP1R12A antisense RNA 1 [Source:HGNC Symbol;Acc:HGNC:51903]	-1.26884	-0.0258587	5.22486	0.0222662	1	-2.40968				0
594	ENSG00000279821	None_	None	None	-1.26995	1.68209	4.29463	0.0382328	1	-2.41154				0
229	ENSG00000075426	FOSL2_	FOSL2	FOS like 2, AP-1 transcription factor subunit [Source:HGNC Symbol;Acc:HGNC:3798]	-1.27077	4.04206	6.48338	0.0108888	0.865239	-2.41291				0
236	ENSG00000186594	MIR22HG_	MIR22HG	MIR22 host gene [Source:HGNC Symbol;Acc:HGNC:28219]	-1.2799	3.26079	6.43001	0.0112208	0.865239	-2.42822				0
244	ENSG00000212123	PRR22_	PRR22	proline rich 22 [Source:HGNC Symbol;Acc:HGNC:28354]	-1.28306	0.762607	6.34979	0.0117395	0.874274	-2.43354				0
227	ENSG00000196517	SLC6A9_	SLC6A9	solute carrier family 6 member 9 [Source:HGNC Symbol;Acc:HGNC:11056]	-1.29166	4.52588	6.49307	0.0108296	0.865239	-2.4481				0
393	ENSG00000141682	PMAIP1_	PMAIP1	phorbol-12-myristate-13-acetate-induced protein 1 [Source:HGNC Symbol;Acc:HGNC:9108]	-1.29686	5.80498	5.15967	0.0231173	1	-2.45694				0
484	ENSG00000137825	ITPKA_	ITPKA	inositol-trisphosphate 3-kinase A [Source:HGNC Symbol;Acc:HGNC:6178]	-1.2989	-0.779607	4.72316	0.0297589	1	-2.46041				0
26	ENSG00000183778	B3GALT5_	B3GALT5	beta-1,3-galactosyltransferase 5 [Source:HGNC Symbol;Acc:HGNC:920]	-1.30525	4.60824	13.0696	0.000300135	0.203005	-2.47126				0
276	ENSG00000273802	H2BC8_	H2BC8	H2B clustered histone 8 [Source:HGNC Symbol;Acc:HGNC:4746]	-1.30942	-0.143237	6.0007	0.0143002	0.939893	-2.47842				0
694	ENSG00000153823	PID1_	PID1	phosphotyrosine interaction domain containing 1 [Source:HGNC Symbol;Acc:HGNC:26084]	-1.31552	1.04832	4.01037	0.0452212	1	-2.48891				0
542	ENSG00000138622	HCN4_	HCN4	hyperpolarization activated cyclic nucleotide gated potassium channel 4 [Source:HGNC Symbol;Acc:HGNC:16882]	-1.32637	3.4418	4.47697	0.0343545	1	-2.50771				0
120	ENSG00000051108	HERPUD1_	HERPUD1	homocysteine inducible ER protein with ubiquitin like domain 1 [Source:HGNC Symbol;Acc:HGNC:13744]	-1.33589	5.51787	8.20849	0.00416948	0.623612	-2.52431				0
323	ENSG00000146094	DOK3_	DOK3	docking protein 3 [Source:HGNC Symbol;Acc:HGNC:24583]	-1.33672	2.27965	5.60229	0.0179371	1	-2.52577				0
154	ENSG00000274026	FAM27E3_	FAM27E3	family with sequence similarity 27 member E3 [Source:HGNC Symbol;Acc:HGNC:28655]	-1.33919	1.14906	7.6176	0.00578013	0.683031	-2.53008				0
218	ENSG00000080709	KCNN2_	KCNN2	potassium calcium-activated channel subfamily N member 2 [Source:HGNC Symbol;Acc:HGNC:6291]	-1.3649	2.75967	6.67085	0.00980024	0.815562	-2.57558				0
748	ENSG00000148926	ADM_	ADM	adrenomedullin [Source:HGNC Symbol;Acc:HGNC:259]	-1.37209	4.87595	3.89239	0.0485054	1	-2.58846	1			1
392	ENSG00000259562	None_	None	None	-1.37529	-0.30063	5.16624	0.02303	1	-2.5942				0
379	ENSG00000233750	CICP27_	CICP27	capicua transcriptional repressor pseudogene 27 [Source:HGNC Symbol;Acc:HGNC:48835]	-1.40013	0.301949	5.25334	0.0219047	1	-2.63925				0
183	ENSG00000280239	None_	None	None	-1.40591	0.423535	7.09125	0.00774612	0.762188	-2.64984				0
415	ENSG00000220201	ZGLP1_	ZGLP1	zinc finger GATA like protein 1 [Source:HGNC Symbol;Acc:HGNC:37245]	-1.40926	0.750188	5.06166	0.0244608	1	-2.656				0
604	ENSG00000280193	None_	None	None	-1.41654	-0.181244	4.266	0.0388824	1	-2.66944				0
94	ENSG00000128283	CDC42EP1_	CDC42EP1	CDC42 effector protein 1 [Source:HGNC Symbol;Acc:HGNC:17014]	-1.42411	4.60931	8.85642	0.0029206	0.559981	-2.68349				0
346	ENSG00000145700	ANKRD31_	ANKRD31	ankyrin repeat domain 31 [Source:HGNC Symbol;Acc:HGNC:26853]	-1.43509	-0.325366	5.48074	0.0192271	1	-2.704				0
145	ENSG00000007314	SCN4A_	SCN4A	sodium voltage-gated channel alpha subunit 4 [Source:HGNC Symbol;Acc:HGNC:10591]	-1.44555	3.87293	7.77246	0.00530487	0.665779	-2.72367				0
446	ENSG00000130513	GDF15_	GDF15	growth differentiation factor 15 [Source:HGNC Symbol;Acc:HGNC:30142]	-1.45124	2.06641	4.8789	0.0271869	1	-2.73443				0
478	ENSG00000248971	KRT8P46_	KRT8P46	keratin 8 pseudogene 46 [Source:HGNC Symbol;Acc:HGNC:39880]	-1.45947	-0.44948	4.74656	0.0293568	1	-2.75007				0
178	ENSG00000172575	RASGRP1_	RASGRP1	RAS guanyl releasing protein 1 [Source:HGNC Symbol;Acc:HGNC:9878]	-1.46287	3.77775	7.20471	0.00727125	0.743383	-2.75656				0
491	ENSG00000253438	PCAT1_	PCAT1	prostate cancer associated transcript 1 [Source:HGNC Symbol;Acc:HGNC:43022]	-1.46359	1.40654	4.6727	0.0306457	1	-2.75793				0
282	ENSG00000228412	LNC-LBCS_	LNC-LBCS	lncRNA bladder and prostate cancer suppressor, hnRNPK interacting [Source:HGNC Symbol;Acc:HGNC:54418]	-1.46582	8.10912e-05	5.95513	0.0146745	0.946976	-2.7622				0
253	ENSG00000280870	None_	None	None	-1.46888	0.155309	6.25252	0.0124017	0.886811	-2.76806				0
202	ENSG00000136367	ZFHX2_	ZFHX2	zinc finger homeobox 2 [Source:HGNC Symbol;Acc:HGNC:20152]	-1.4705	4.08069	6.86216	0.00880403	0.793147	-2.77118				0
97	ENSG00000130294	KIF1A_	KIF1A	kinesin family member 1A [Source:HGNC Symbol;Acc:HGNC:888]	-1.48571	8.75857	8.79829	0.00301513	0.559981	-2.80056				0
647	ENSG00000101638	ST8SIA5_	ST8SIA5	ST8 alpha-N-acetyl-neuraminide alpha-2,8-sialyltransferase 5 [Source:HGNC Symbol;Acc:HGNC:17827]	-1.50745	0.264539	4.12816	0.0421751	1	-2.84306				0
38	ENSG00000071242	RPS6KA2_	RPS6KA2	ribosomal protein S6 kinase A2 [Source:HGNC Symbol;Acc:HGNC:10431]	-1.51181	5.3156	11.7633	0.000604086	0.289293	-2.85167				0
357	ENSG00000124215	CDH26_	CDH26	cadherin 26 [Source:HGNC Symbol;Acc:HGNC:15902]	-1.51453	-0.0568181	5.41063	0.0200145	1	-2.85705				0
224	ENSG00000170959	DCDC1_	DCDC1	doublecortin domain containing 1 [Source:HGNC Symbol;Acc:HGNC:20625]	-1.51865	0.419484	6.54684	0.0105071	0.853605	-2.86522				0
152	ENSG00000062282	DGAT2_	DGAT2	diacylglycerol O-acyltransferase 2 [Source:HGNC Symbol;Acc:HGNC:16940]	-1.52068	2.14072	7.62555	0.0057547	0.683031	-2.86927				0
359	ENSG00000261490	None_	None	None	-1.52154	1.38619	5.39913	0.0201468	1	-2.87098				0
117	ENSG00000107731	UNC5B_	UNC5B	unc-5 netrin receptor B [Source:HGNC Symbol;Acc:HGNC:12568]	-1.5233	5.836	8.29704	0.00397098	0.61764	-2.87448				0
699	ENSG00000184060	ADAP2_	ADAP2	ArfGAP with dual PH domains 2 [Source:HGNC Symbol;Acc:HGNC:16487]	-1.52489	1.87114	4.00387	0.045396	1	-2.87765				0
734	ENSG00000165521	EML5_	EML5	EMAP like 5 [Source:HGNC Symbol;Acc:HGNC:18197]	-1.52767	1.02535	3.92087	0.0476902	1	-2.8832				0
42	ENSG00000075643	MOCOS_	MOCOS	molybdenum cofactor sulfurase [Source:HGNC Symbol;Acc:HGNC:18234]	-1.53686	3.57374	11.3268	0.000763967	0.331016	-2.90162				0
424	ENSG00000198929	NOS1AP_	NOS1AP	nitric oxide synthase 1 adaptor protein [Source:HGNC Symbol;Acc:HGNC:16859]	-1.54249	1.84759	5.03671	0.0248156	1	-2.91296				0
309	ENSG00000239887	C1orf226_	C1orf226	chromosome 1 open reading frame 226 [Source:HGNC Symbol;Acc:HGNC:34351]	-1.54627	3.45843	5.71789	0.0167929	0.988985	-2.92062				0
272	ENSG00000164344	KLKB1_	KLKB1	kallikrein B1 [Source:HGNC Symbol;Acc:HGNC:6371]	-1.54892	3.32567	6.04181	0.013971	0.932624	-2.92597				0
199	ENSG00000124635	H2BC11_	H2BC11	H2B clustered histone 11 [Source:HGNC Symbol;Acc:HGNC:4761]	-1.55146	0.253492	6.94163	0.00842125	0.7701	-2.93113				0
171	ENSG00000204428	LY6G5C_	LY6G5C	lymphocyte antigen 6 family member G5C [Source:HGNC Symbol;Acc:HGNC:13932]	-1.55351	0.285531	7.30704	0.00686851	0.727893	-2.9353				0
333	ENSG00000130518	IQCN_	IQCN	IQ motif containing N [Source:HGNC Symbol;Acc:HGNC:29350]	-1.55899	0.773165	5.52952	0.0186982	1	-2.94648				0
371	ENSG00000178201	VN1R1_	VN1R1	vomeronasal 1 receptor 1 [Source:HGNC Symbol;Acc:HGNC:13548]	-1.55901	-0.391901	5.29774	0.0213532	1	-2.94652				0
687	ENSG00000178297	TMPRSS9_	TMPRSS9	transmembrane serine protease 9 [Source:HGNC Symbol;Acc:HGNC:30079]	-1.56726	-0.217208	4.02687	0.0447809	1	-2.96341				0
248	ENSG00000174343	CHRNA9_	CHRNA9	cholinergic receptor nicotinic alpha 9 subunit [Source:HGNC Symbol;Acc:HGNC:14079]	-1.57186	1.06317	6.29435	0.0121123	0.886811	-2.97288				0
111	ENSG00000187486	KCNJ11_	KCNJ11	potassium inwardly rectifying channel subfamily J member 11 [Source:HGNC Symbol;Acc:HGNC:6257]	-1.58011	2.36339	8.41676	0.00371777	0.609514	-2.98993				0
270	ENSG00000182866	LCK_	LCK	LCK proto-oncogene, Src family tyrosine kinase [Source:HGNC Symbol;Acc:HGNC:6524]	-1.58839	4.29824	6.06654	0.0137766	0.927602	-3.00713				0
191	ENSG00000263006	ROCK1P1_	ROCK1P1	Rho associated coiled-coil containing protein kinase 1 pseudogene 1 [Source:HGNC Symbol;Acc:HGNC:37832]	-1.59113	1.16032	7.01965	0.00806202	0.764245	-3.01285				0
177	ENSG00000272894	None_	None	None	-1.60045	1.63038	7.21502	0.00722959	0.7433	-3.03238				0
260	ENSG00000166257	SCN3B_	SCN3B	sodium voltage-gated channel beta subunit 3 [Source:HGNC Symbol;Acc:HGNC:20665]	-1.61128	0.815569	6.20103	0.0127676	0.890495	-3.05523				0
340	ENSG00000267750	RUNDC3A-AS1_	RUNDC3A-AS1	RUNDC3A antisense RNA 1 [Source:HGNC Symbol;Acc:HGNC:51344]	-1.61513	1.07682	5.50073	0.0190086	1	-3.0634				0
266	ENSG00000280143	None_	None	None	-1.62355	2.48611	6.12773	0.0133077	0.908331	-3.08132				0
580	ENSG00000137252	HCRTR2_	HCRTR2	hypocretin receptor 2 [Source:HGNC Symbol;Acc:HGNC:4849]	-1.62523	-0.572576	4.33837	0.0372625	1	-3.08492				0
60	ENSG00000180573	H2AC6_	H2AC6	H2A clustered histone 6 [Source:HGNC Symbol;Acc:HGNC:4733]	-1.63101	2.11525	9.97252	0.00158894	0.481924	-3.0973				0
444	ENSG00000266439	RN7SL493P_	RN7SL493P	RNA, 7SL, cytoplasmic 493, pseudogene [Source:HGNC Symbol;Acc:HGNC:46509]	-1.67883	-0.864468	4.90087	0.0268432	1	-3.20168				0
110	ENSG00000156427	FGF18_	FGF18	fibroblast growth factor 18 [Source:HGNC Symbol;Acc:HGNC:3674]	-1.69377	-0.339632	8.4404	0.00366975	0.60711	-3.235				0
144	ENSG00000226648	PLCG1-AS1_	PLCG1-AS1	PLCG1 antisense RNA 1 [Source:HGNC Symbol;Acc:HGNC:40450]	-1.69421	-0.31382	7.77445	0.00529905	0.665779	-3.23601				0
109	ENSG00000187796	CARD9_	CARD9	caspase recruitment domain family member 9 [Source:HGNC Symbol;Acc:HGNC:16391]	-1.70074	1.36878	8.47122	0.00360809	0.602385	-3.25068				0
106	ENSG00000130234	ACE2_	ACE2	angiotensin I converting enzyme 2 [Source:HGNC Symbol;Acc:HGNC:13557]	-1.70305	3.26564	8.50711	0.00353762	0.597575	-3.25589				0
456	ENSG00000140522	RLBP1_	RLBP1	retinaldehyde binding protein 1 [Source:HGNC Symbol;Acc:HGNC:10024]	-1.70383	-0.0789097	4.8357	0.0278763	1	-3.25766				0
557	ENSG00000278766	None_	None	None	-1.70437	-1.05168	4.41909	0.0355389	1	-3.25887				0
707	ENSG00000129467	ADCY4_	ADCY4	adenylate cyclase 4 [Source:HGNC Symbol;Acc:HGNC:235]	-1.7122	-0.770187	3.98508	0.0459048	1	-3.2766				0
322	ENSG00000283757	None_	None	None	-1.72025	-0.388619	5.61179	0.01784	1	-3.29493				0
76	ENSG00000250802	ZBED3-AS1_	ZBED3-AS1	ZBED3 antisense RNA 1 [Source:HGNC Symbol;Acc:HGNC:44188]	-1.73758	2.04914	9.25822	0.00234441	0.559981	-3.33476				0
463	ENSG00000246095	LINC01096_	LINC01096	long intergenic non-protein coding RNA 1096 [Source:HGNC Symbol;Acc:HGNC:27739]	-1.75029	-0.629294	4.80335	0.0284044	1	-3.36426				0
397	ENSG00000172572	PDE3A_	PDE3A	phosphodiesterase 3A [Source:HGNC Symbol;Acc:HGNC:8778]	-1.75069	3.8131	5.13198	0.0234889	1	-3.36519				0
146	ENSG00000228960	OR2A9P_	OR2A9P	olfactory receptor family 2 subfamily A member 9 pseudogene [Source:HGNC Symbol;Acc:HGNC:8236]	-1.7922	-0.532475	7.71911	0.00546393	0.681045	-3.46342				0
243	ENSG00000168209	DDIT4_	DDIT4	DNA damage inducible transcript 4 [Source:HGNC Symbol;Acc:HGNC:24944]	-1.79931	5.61246	6.3506	0.0117342	0.874274	-3.48054				0
278	ENSG00000185112	FAM43A_	FAM43A	family with sequence similarity 43 member A [Source:HGNC Symbol;Acc:HGNC:26888]	-1.80135	0.71242	5.99231	0.0143684	0.939893	-3.48546				0
490	ENSG00000215458	AATBC_	AATBC	apoptosis associated transcript in bladder cancer [Source:HGNC Symbol;Acc:HGNC:51526]	-1.80215	-0.414885	4.67563	0.0305934	1	-3.4874				0
589	ENSG00000119138	KLF9_	KLF9	Kruppel like factor 9 [Source:HGNC Symbol;Acc:HGNC:1123]	-1.80321	0.783984	4.31266	0.0378298	1	-3.48996				0
51	ENSG00000129159	KCNC1_	KCNC1	potassium voltage-gated channel subfamily C member 1 [Source:HGNC Symbol;Acc:HGNC:6233]	-1.80975	0.183131	10.6692	0.00108937	0.388712	-3.50582				0
83	ENSG00000064655	EYA2_	EYA2	EYA transcriptional coactivator and phosphatase 2 [Source:HGNC Symbol;Acc:HGNC:3520]	-1.83876	4.40539	9.07495	0.00259135	0.559981	-3.57702				0
265	ENSG00000175197	DDIT3_	DDIT3	DNA damage inducible transcript 3 [Source:HGNC Symbol;Acc:HGNC:2726]	-1.83877	3.54796	6.14238	0.013198	0.906327	-3.57706				0
607	ENSG00000232871	SEC1P_	SEC1P	secretory blood group 1, pseudogene [Source:HGNC Symbol;Acc:HGNC:44149]	-1.84035	-1.01281	4.26296	0.038952	1	-3.58097				0
288	ENSG00000162461	SLC25A34_	SLC25A34	solute carrier family 25 member 34 [Source:HGNC Symbol;Acc:HGNC:27653]	-1.85464	0.640404	5.86682	0.0154289	0.972214	-3.61662				0
91	ENSG00000100604	CHGA_	CHGA	chromogranin A [Source:HGNC Symbol;Acc:HGNC:1929]	-1.85568	4.42826	8.9307	0.00280417	0.559981	-3.61922				0
281	ENSG00000122035	RASL11A_	RASL11A	RAS like family 11 member A [Source:HGNC Symbol;Acc:HGNC:23802]	-1.87734	-0.161584	5.97463	0.0145131	0.939893	-3.67398				0
175	ENSG00000205212	CCDC144NL_	CCDC144NL	CCDC144A N-terminal pseudogene [Source:HGNC Symbol;Acc:HGNC:33735]	-1.88375	1.20573	7.25251	0.00708019	0.736258	-3.69032				0
577	ENSG00000188993	LRRC66_	LRRC66	leucine rich repeat containing 66 [Source:HGNC Symbol;Acc:HGNC:34299]	-1.88568	-0.682454	4.35157	0.036975	1	-3.69528				0
720	ENSG00000171724	VAT1L_	VAT1L	vesicle amine transport 1 like [Source:HGNC Symbol;Acc:HGNC:29315]	-1.88585	5.64204	3.96309	0.0465084	1	-3.69571				0
388	ENSG00000227036	LINC00511_	LINC00511	long intergenic non-protein coding RNA 511 [Source:HGNC Symbol;Acc:HGNC:43564]	-1.89634	-0.0343289	5.17785	0.0228766	1	-3.72266				0
252	ENSG00000277449	CEBPB-AS1_	CEBPB-AS1	CEBPB antisense RNA 1 [Source:HGNC Symbol;Acc:HGNC:51226]	-1.89709	0.0488442	6.2678	0.0122952	0.886811	-3.72462				0
261	ENSG00000204396	VWA7_	VWA7	von Willebrand factor A domain containing 7 [Source:HGNC Symbol;Acc:HGNC:13939]	-1.89812	-0.165773	6.20046	0.0127717	0.890495	-3.72727				0
198	ENSG00000118407	FILIP1_	FILIP1	filamin A interacting protein 1 [Source:HGNC Symbol;Acc:HGNC:21015]	-1.90246	3.62679	6.95181	0.00837343	0.769594	-3.7385				0
353	ENSG00000171786	NHLH1_	NHLH1	nescient helix-loop-helix 1 [Source:HGNC Symbol;Acc:HGNC:7817]	-1.90674	-0.390956	5.45011	0.0195671	1	-3.74961				0
742	ENSG00000109424	UCP1_	UCP1	uncoupling protein 1 [Source:HGNC Symbol;Acc:HGNC:12517]	-1.94151	-0.378728	3.9081	0.048054	1	-3.84108				0
125	ENSG00000174564	IL20RB_	IL20RB	interleukin 20 receptor subunit beta [Source:HGNC Symbol;Acc:HGNC:6004]	-1.9466	1.03841	8.12504	0.00436579	0.628484	-3.85464				0
599	ENSG00000143127	ITGA10_	ITGA10	integrin subunit alpha 10 [Source:HGNC Symbol;Acc:HGNC:6135]	-1.95759	-0.539216	4.28785	0.0383857	1	-3.88414				0
517	ENSG00000136250	AOAH_	AOAH	acyloxyacyl hydrolase [Source:HGNC Symbol;Acc:HGNC:548]	-1.96366	-0.700685	4.58825	0.0321919	1	-3.9005				0
304	ENSG00000230149	None_	None	None	-1.96877	-0.684098	5.74524	0.0165334	0.987113	-3.91433				0
84	ENSG00000172216	CEBPB_	CEBPB	CCAAT enhancer binding protein beta [Source:HGNC Symbol;Acc:HGNC:1834]	-2.00223	3.33328	9.07407	0.00259259	0.559981	-4.00619				0
209	ENSG00000183770	FOXL2_	FOXL2	forkhead box L2 [Source:HGNC Symbol;Acc:HGNC:1092]	-2.00226	-0.908679	6.77035	0.00926845	0.80499	-4.00628				0
39	ENSG00000184788	SATL1_	SATL1	spermidine/spermine N1-acetyl transferase like 1 [Source:HGNC Symbol;Acc:HGNC:27992]	-2.00373	-0.269078	11.6688	0.000635573	0.296568	-4.01034				0
30	ENSG00000169136	ATF5_	ATF5	activating transcription factor 5 [Source:HGNC Symbol;Acc:HGNC:790]	-2.00534	4.82334	12.6234	0.000380945	0.22438	-4.01483				0
98	ENSG00000155816	FMN2_	FMN2	formin 2 [Source:HGNC Symbol;Acc:HGNC:14074]	-2.0136	4.3229	8.798	0.00301562	0.559981	-4.03789				0
190	ENSG00000128165	ADM2_	ADM2	adrenomedullin 2 [Source:HGNC Symbol;Acc:HGNC:28898]	-2.02597	4.43643	7.02378	0.0080434	0.764245	-4.07265				0
480	ENSG00000145198	VWA5B2_	VWA5B2	von Willebrand factor A domain containing 5B2 [Source:HGNC Symbol;Acc:HGNC:25144]	-2.04553	-0.60402	4.73923	0.0294823	1	-4.12824				0
469	ENSG00000167619	TMEM145_	TMEM145	transmembrane protein 145 [Source:HGNC Symbol;Acc:HGNC:26912]	-2.05187	0.749567	4.77768	0.0288309	1	-4.14643				0
99	ENSG00000130766	SESN2_	SESN2	sestrin 2 [Source:HGNC Symbol;Acc:HGNC:20746]	-2.05296	5.86253	8.74201	0.00310962	0.566776	-4.14957				0
231	ENSG00000175318	GRAMD2A_	GRAMD2A	GRAM domain containing 2A [Source:HGNC Symbol;Acc:HGNC:27287]	-2.0551	0.950137	6.45051	0.0110921	0.865239	-4.15573				0
526	ENSG00000176842	IRX5_	IRX5	iroquois homeobox 5 [Source:HGNC Symbol;Acc:HGNC:14361]	-2.05865	0.565264	4.5566	0.032792	1	-4.16597				0
554	ENSG00000272405	None_	None	None	-2.06545	0.456676	4.42738	0.0353668	1	-4.18565				0
563	ENSG00000231698	None_	None	None	-2.06769	1.55079	4.394	0.0360655	1	-4.19214				0
430	ENSG00000271662	None_	None	None	-2.07007	-0.835793	4.98949	0.0255017	1	-4.19907				0
79	ENSG00000177606	JUN_	JUN	Jun proto-oncogene, AP-1 transcription factor subunit [Source:HGNC Symbol;Acc:HGNC:6204]	-2.07265	4.65182	9.11634	0.00253336	0.559981	-4.2066				0
70	ENSG00000130222	GADD45G_	GADD45G	growth arrest and DNA damage inducible gamma [Source:HGNC Symbol;Acc:HGNC:4097]	-2.10021	2.00593	9.553	0.00199623	0.518963	-4.28771	1			1
398	ENSG00000140873	ADAMTS18_	ADAMTS18	ADAM metallopeptidase with thrombospondin type 1 motif 18 [Source:HGNC Symbol;Acc:HGNC:17110]	-2.10262	2.67871	5.13036	0.0235108	1	-4.29488				0
211	ENSG00000100033	PRODH_	PRODH	proline dehydrogenase 1 [Source:HGNC Symbol;Acc:HGNC:9453]	-2.13277	3.52431	6.75667	0.00933978	0.805523	-4.38559				0
139	ENSG00000105523	FAM83E_	FAM83E	family with sequence similarity 83 member E [Source:HGNC Symbol;Acc:HGNC:25972]	-2.18396	0.144143	7.84268	0.00510268	0.665779	-4.54398				0
69	ENSG00000197415	VEPH1_	VEPH1	ventricular zone expressed PH domain containing 1 [Source:HGNC Symbol;Acc:HGNC:25735]	-2.18618	2.20121	9.5597	0.00198895	0.518963	-4.55098				0
157	ENSG00000136010	ALDH1L2_	ALDH1L2	aldehyde dehydrogenase 1 family member L2 [Source:HGNC Symbol;Acc:HGNC:26777]	-2.19807	4.06566	7.52408	0.00608797	0.703598	-4.58866				0
197	ENSG00000099994	SUSD2_	SUSD2	sushi domain containing 2 [Source:HGNC Symbol;Acc:HGNC:30667]	-2.20032	1.82494	6.9548	0.00835948	0.769594	-4.59582				0
9	ENSG00000141582	CBX4_	CBX4	chromobox 4 [Source:HGNC Symbol;Acc:HGNC:1554]	-2.20065	2.32397	17.5393	2.81426e-05	0.0569044	-4.59687	1			1
364	ENSG00000163803	PLB1_	PLB1	phospholipase B1 [Source:HGNC Symbol;Acc:HGNC:30041]	-2.21725	-0.628594	5.37414	0.0204374	1	-4.65005				0
216	ENSG00000125740	FOSB_	FOSB	FosB proto-oncogene, AP-1 transcription factor subunit [Source:HGNC Symbol;Acc:HGNC:3797]	-2.21743	1.58089	6.67416	0.00978208	0.815562	-4.65064				0
28	ENSG00000248774	None_	None	None	-2.22434	-0.217492	12.9948	0.00031235	0.203005	-4.67298				0
381	ENSG00000137672	TRPC6_	TRPC6	transient receptor potential cation channel subfamily C member 6 [Source:HGNC Symbol;Acc:HGNC:12338]	-2.22471	-0.475485	5.23811	0.0220972	1	-4.67416				0
96	ENSG00000196878	LAMB3_	LAMB3	laminin subunit beta 3 [Source:HGNC Symbol;Acc:HGNC:6490]	-2.24137	1.31251	8.81778	0.0029831	0.559981	-4.72845				0
294	ENSG00000162989	KCNJ3_	KCNJ3	potassium inwardly rectifying channel subfamily J member 3 [Source:HGNC Symbol;Acc:HGNC:6264]	-2.27039	2.12049	5.82346	0.0158138	0.978841	-4.82452				0
764	ENSG00000181215	C4orf50_	C4orf50	chromosome 4 open reading frame 50 [Source:HGNC Symbol;Acc:HGNC:33766]	-2.29806	1.34837	3.84275	0.0499616	1	-4.91796				0
273	ENSG00000261504	LINC01686_	LINC01686	long intergenic non-protein coding RNA 1686 [Source:HGNC Symbol;Acc:HGNC:27643]	-2.30926	-0.570267	6.03929	0.0139909	0.932624	-4.9563				0
53	ENSG00000115902	SLC1A4_	SLC1A4	solute carrier family 1 member 4 [Source:HGNC Symbol;Acc:HGNC:10942]	-2.31664	4.24139	10.423	0.00124453	0.427321	-4.98171				0
82	ENSG00000235447	TRAPPC13P1_	TRAPPC13P1	trafficking protein particle complex 13 pseudogene 1 [Source:HGNC Symbol;Acc:HGNC:50347]	-2.33062	-0.544493	9.08333	0.0025795	0.559981	-5.03022				0
113	ENSG00000134042	MRO_	MRO	maestro [Source:HGNC Symbol;Acc:HGNC:24121]	-2.334	0.283536	8.32251	0.00391567	0.61764	-5.042				0
342	ENSG00000150051	MKX_	MKX	mohawk homeobox [Source:HGNC Symbol;Acc:HGNC:23729]	-2.33938	-0.219689	5.49611	0.0190588	1	-5.06087				0
259	ENSG00000183423	LRIT3_	LRIT3	leucine rich repeat, Ig-like and transmembrane domains 3 [Source:HGNC Symbol;Acc:HGNC:24783]	-2.36324	0.504351	6.20307	0.0127529	0.890495	-5.14525				0
104	ENSG00000114757	PEX5L_	PEX5L	peroxisomal biogenesis factor 5 like [Source:HGNC Symbol;Acc:HGNC:30024]	-2.37471	1.32753	8.64755	0.00327501	0.573064	-5.1863				0
62	ENSG00000141052	MYOCD_	MYOCD	myocardin [Source:HGNC Symbol;Acc:HGNC:16067]	-2.37775	4.07441	9.76443	0.00177921	0.51763	-5.19727				0
343	ENSG00000172403	SYNPO2_	SYNPO2	synaptopodin 2 [Source:HGNC Symbol;Acc:HGNC:17732]	-2.38648	1.29494	5.49575	0.0190627	1	-5.22881				0
156	ENSG00000111834	RSPH4A_	RSPH4A	radial spoke head component 4A [Source:HGNC Symbol;Acc:HGNC:21558]	-2.40042	-0.408212	7.54647	0.00601277	0.701413	-5.27956				0
153	ENSG00000184545	DUSP8_	DUSP8	dual specificity phosphatase 8 [Source:HGNC Symbol;Acc:HGNC:3074]	-2.40072	3.67247	7.62415	0.00575918	0.683031	-5.28065				0
58	ENSG00000152137	HSPB8_	HSPB8	heat shock protein family B (small) member 8 [Source:HGNC Symbol;Acc:HGNC:30171]	-2.41664	4.66507	10.0963	0.0014857	0.46615	-5.33927				0
196	ENSG00000146151	HMGCLL1_	HMGCLL1	3-hydroxymethyl-3-methylglutaryl-CoA lyase like 1 [Source:HGNC Symbol;Acc:HGNC:21359]	-2.42177	0.0822779	6.96775	0.00829919	0.769594	-5.35829				0
10	ENSG00000163694	RBM47_	RBM47	RNA binding motif protein 47 [Source:HGNC Symbol;Acc:HGNC:30358]	-2.4279	5.59285	16.3806	5.18139e-05	0.0864617	-5.3811				0
47	ENSG00000162772	ATF3_	ATF3	activating transcription factor 3 [Source:HGNC Symbol;Acc:HGNC:785]	-2.44713	5.58768	10.9738	0.000924067	0.353656	-5.45331				0
67	ENSG00000259319	None_	None	None	-2.44764	0.411211	9.5744	0.00197309	0.518963	-5.45523				0
230	ENSG00000262484	CCER2_	CCER2	coiled-coil glutamate rich protein 2 [Source:HGNC Symbol;Acc:HGNC:44662]	-2.44835	-0.756122	6.47262	0.0109549	0.865239	-5.4579				0
345	ENSG00000267677	None_	None	None	-2.47148	-1.17322	5.48098	0.0192245	1	-5.54612				0
245	ENSG00000185518	SV2B_	SV2B	synaptic vesicle glycoprotein 2B [Source:HGNC Symbol;Acc:HGNC:16874]	-2.47367	0.444098	6.34332	0.0117824	0.874274	-5.55454				0
407	ENSG00000101096	NFATC2_	NFATC2	nuclear factor of activated T cells 2 [Source:HGNC Symbol;Acc:HGNC:7776]	-2.4965	1.4146	5.10622	0.0238401	1	-5.64313				0
472	ENSG00000204661	C5orf60_	C5orf60	chromosome 5 open reading frame 60 [Source:HGNC Symbol;Acc:HGNC:27753]	-2.50341	-0.69656	4.75927	0.0291409	1	-5.67026				0
12	ENSG00000172164	SNTB1_	SNTB1	syntrophin beta 1 [Source:HGNC Symbol;Acc:HGNC:11168]	-2.50579	4.89536	16.1517	5.84674e-05	0.0886658	-5.67962				0
457	ENSG00000277196	None_	None	None	-2.50881	1.53189	4.83475	0.0278917	1	-5.69149				0
19	ENSG00000168398	BDKRB2_	BDKRB2	bradykinin receptor B2 [Source:HGNC Symbol;Acc:HGNC:1030]	-2.51865	1.55163	13.9289	0.000189862	0.181847	-5.73044				0
587	ENSG00000235750	KIAA0040_	KIAA0040	KIAA0040 [Source:HGNC Symbol;Acc:HGNC:28950]	-2.51905	3.50881	4.31853	0.0376995	1	-5.73205				0
143	ENSG00000271714	None_	None	None	-2.55428	-0.973583	7.79411	0.00524167	0.665779	-5.87375				0
581	ENSG00000138100	TRIM54_	TRIM54	tripartite motif containing 54 [Source:HGNC Symbol;Acc:HGNC:16008]	-2.55884	0.779571	4.33755	0.0372805	1	-5.89232				0
34	ENSG00000168672	LRATD2_	LRATD2	LRAT domain containing 2 [Source:HGNC Symbol;Acc:HGNC:24166]	-2.57973	7.88404	12.4297	0.000422567	0.226173	-5.9783				0
127	ENSG00000182264	IZUMO1_	IZUMO1	izumo sperm-egg fusion 1 [Source:HGNC Symbol;Acc:HGNC:28539]	-2.60261	0.0932454	8.11665	0.00438606	0.628484	-6.07386				0
378	ENSG00000116016	EPAS1_	EPAS1	endothelial PAS domain protein 1 [Source:HGNC Symbol;Acc:HGNC:3374]	-2.61928	4.50998	5.25873	0.0218369	1	-6.14444				0
200	ENSG00000111981	ULBP1_	ULBP1	UL16 binding protein 1 [Source:HGNC Symbol;Acc:HGNC:14893]	-2.63826	1.87533	6.88735	0.0086808	0.789866	-6.22581				0
95	ENSG00000169252	ADRB2_	ADRB2	adrenoceptor beta 2 [Source:HGNC Symbol;Acc:HGNC:286]	-2.66958	-0.50267	8.84793	0.00293421	0.559981	-6.36244				0
138	ENSG00000128965	CHAC1_	CHAC1	ChaC glutathione specific gamma-glutamylcyclotransferase 1 [Source:HGNC Symbol;Acc:HGNC:28680]	-2.71332	5.19128	7.86434	0.00504193	0.664878	-6.5583				0
72	ENSG00000146592	CREB5_	CREB5	cAMP responsive element binding protein 5 [Source:HGNC Symbol;Acc:HGNC:16844]	-2.71904	2.39599	9.49691	0.00205819	0.520207	-6.58435				0
169	ENSG00000198796	ALPK2_	ALPK2	alpha kinase 2 [Source:HGNC Symbol;Acc:HGNC:20565]	-2.74225	3.55818	7.31749	0.00682865	0.727893	-6.69115				0
449	ENSG00000133488	SEC14L4_	SEC14L4	SEC14 like lipid binding 4 [Source:HGNC Symbol;Acc:HGNC:20627]	-2.74243	-0.846887	4.86059	0.0274769	1	-6.69194				0
20	ENSG00000101255	TRIB3_	TRIB3	tribbles pseudokinase 3 [Source:HGNC Symbol;Acc:HGNC:16228]	-2.75686	5.14791	13.8208	0.000201093	0.182974	-6.75923				0
5	ENSG00000143333	RGS16_	RGS16	regulator of G protein signaling 16 [Source:HGNC Symbol;Acc:HGNC:9997]	-2.79754	3.91905	18.7044	1.52631e-05	0.0484792	-6.95254				0
161	ENSG00000109819	PPARGC1A_	PPARGC1A	PPARG coactivator 1 alpha [Source:HGNC Symbol;Acc:HGNC:9237]	-2.84011	4.49426	7.47492	0.00625643	0.707171	-7.16074				0
54	ENSG00000078081	LAMP3_	LAMP3	lysosomal associated membrane protein 3 [Source:HGNC Symbol;Acc:HGNC:14582]	-2.84849	2.02556	10.3701	0.00128074	0.431611	-7.20245				0
173	ENSG00000152936	LMNTD1_	LMNTD1	lamin tail domain containing 1 [Source:HGNC Symbol;Acc:HGNC:26683]	-2.84913	3.90271	7.29368	0.00691975	0.727893	-7.20567				0
203	ENSG00000165105	RASEF_	RASEF	RAS and EF-hand domain containing [Source:HGNC Symbol;Acc:HGNC:26464]	-2.86679	1.5819	6.81587	0.00903512	0.80499	-7.29442				0
24	ENSG00000064989	CALCRL_	CALCRL	calcitonin receptor like receptor [Source:HGNC Symbol;Acc:HGNC:16709]	-2.96232	0.879429	13.232	0.000275209	0.203005	-7.79375				0
1	ENSG00000154319	FAM167A_	FAM167A	family with sequence similarity 167 member A [Source:HGNC Symbol;Acc:HGNC:15549]	-2.9826	5.28027	24.011	9.57862e-07	0.0174312	-7.9041				0
43	ENSG00000163082	SGPP2_	SGPP2	sphingosine-1-phosphate phosphatase 2 [Source:HGNC Symbol;Acc:HGNC:19953]	-3.01661	1.41673	11.2545	0.000794304	0.336157	-8.09266				0
37	ENSG00000151012	SLC7A11_	SLC7A11	solute carrier family 7 member 11 [Source:HGNC Symbol;Acc:HGNC:11059]	-3.02529	6.68847	11.869	0.000570767	0.280725	-8.14147				0
292	ENSG00000205085	FAM71F2_	FAM71F2	family with sequence similarity 71 member F2 [Source:HGNC Symbol;Acc:HGNC:27998]	-3.0274	-0.812849	5.83999	0.0156659	0.97633	-8.15342				0
124	ENSG00000236404	VLDLR-AS1_	VLDLR-AS1	VLDLR antisense RNA 1 [Source:HGNC Symbol;Acc:HGNC:49621]	-3.0307	1.92394	8.1618	0.00427819	0.627858	-8.17207				0
52	ENSG00000139988	RDH12_	RDH12	retinol dehydrogenase 12 [Source:HGNC Symbol;Acc:HGNC:19977]	-3.0308	0.40254	10.5025	0.00119213	0.417201	-8.17261				0
22	ENSG00000157890	MEGF11_	MEGF11	multiple EGF like domains 11 [Source:HGNC Symbol;Acc:HGNC:29635]	-3.0376	1.29432	13.3809	0.000254194	0.203005	-8.21124				0
128	ENSG00000176971	FIBIN_	FIBIN	fin bud initiation factor homolog [Source:HGNC Symbol;Acc:HGNC:33747]	-3.07402	-0.542006	8.06726	0.00450721	0.637532	-8.42115				0
736	ENSG00000058335	RASGRF1_	RASGRF1	Ras protein specific guanine nucleotide releasing factor 1 [Source:HGNC Symbol;Acc:HGNC:9875]	-3.16538	-0.269573	3.91702	0.0477995	1	-8.97168				0
624	ENSG00000070731	ST6GALNAC2_	ST6GALNAC2	ST6 N-acetylgalactosaminide alpha-2,6-sialyltransferase 2 [Source:HGNC Symbol;Acc:HGNC:10867]	-3.17109	2.97413	4.20423	0.0403232	1	-9.00725				0
686	ENSG00000256969	None_	None	None	-3.17615	-0.435368	4.02703	0.0447768	1	-9.03893				0
631	ENSG00000140465	CYP1A1_	CYP1A1	cytochrome P450 family 1 subfamily A member 1 [Source:HGNC Symbol;Acc:HGNC:2595]	-3.18084	4.0977	4.1773	0.0409689	1	-9.06837	1			1
632	ENSG00000145113	MUC4_	MUC4	mucin 4, cell surface associated [Source:HGNC Symbol;Acc:HGNC:7514]	-3.18118	1.23049	4.17099	0.0411219	1	-9.07046				0
638	ENSG00000106823	ECM2_	ECM2	extracellular matrix protein 2 [Source:HGNC Symbol;Acc:HGNC:3154]	-3.18294	0.733788	4.13684	0.0419595	1	-9.08157				0
642	ENSG00000272491	None_	None	None	-3.18307	2.91388	4.13435	0.0420212	1	-9.08236				0
657	ENSG00000121594	CD80_	CD80	CD80 molecule [Source:HGNC Symbol;Acc:HGNC:1700]	-3.18457	-0.0548183	4.10459	0.0427669	1	-9.0918				0
625	ENSG00000237187	NR2F1-AS1_	NR2F1-AS1	NR2F1 antisense RNA 1 [Source:HGNC Symbol;Acc:HGNC:48622]	-3.18467	1.93122	4.1996	0.0404335	1	-9.09244				0
747	ENSG00000197815	None_	None	None	-3.20966	-1.35074	3.89331	0.0484788	1	-9.25131				0
677	ENSG00000276231	PIK3R6_	PIK3R6	phosphoinositide-3-kinase regulatory subunit 6 [Source:HGNC Symbol;Acc:HGNC:27101]	-3.21284	0.54257	4.05044	0.0441598	1	-9.27171				0
17	ENSG00000170500	LONRF2_	LONRF2	LON peptidase N-terminal domain and ring finger 2 [Source:HGNC Symbol;Acc:HGNC:24788]	-3.29527	1.3234	14.9043	0.000113105	0.121075	-9.81691				0
14	ENSG00000135116	HRK_	HRK	harakiri, BCL2 interacting protein [Source:HGNC Symbol;Acc:HGNC:5185]	-3.34806	1.46074	15.3156	9.09601e-05	0.118235	-10.1828				0
142	ENSG00000108932	SLC16A6_	SLC16A6	solute carrier family 16 member 6 [Source:HGNC Symbol;Acc:HGNC:10927]	-3.47233	-0.766364	7.80105	0.00522159	0.665779	-11.0988				0
341	ENSG00000156218	ADAMTSL3_	ADAMTSL3	ADAMTS like 3 [Source:HGNC Symbol;Acc:HGNC:14633]	-3.54495	0.409632	5.4965	0.0190545	1	-11.6717				0
337	ENSG00000122025	FLT3_	FLT3	fms related receptor tyrosine kinase 3 [Source:HGNC Symbol;Acc:HGNC:3765]	-3.5503	-0.159008	5.51491	0.018855	1	-11.7151				0
350	ENSG00000274317	LINC02334_	LINC02334	long intergenic non-protein coding RNA 2334 [Source:HGNC Symbol;Acc:HGNC:53254]	-3.55081	2.18134	5.46229	0.0194311	1	-11.7192				0
330	ENSG00000229150	CRYGEP_	CRYGEP	crystallin gamma E, pseudogene [Source:HGNC Symbol;Acc:HGNC:2412]	-3.55402	0.900399	5.55234	0.018456	1	-11.7453				0
316	ENSG00000117791	MTARC2_	MTARC2	mitochondrial amidoxime reducing component 2 [Source:HGNC Symbol;Acc:HGNC:26064]	-3.56043	2.50523	5.64871	0.0174682	1	-11.7976				0
35	ENSG00000104413	ESRP1_	ESRP1	epithelial splicing regulatory protein 1 [Source:HGNC Symbol;Acc:HGNC:25966]	-3.56628	6.61688	12.2835	0.000456985	0.237606	-11.8456				0
365	ENSG00000099960	SLC7A4_	SLC7A4	solute carrier family 7 member 4 [Source:HGNC Symbol;Acc:HGNC:11062]	-3.5692	-0.627353	5.36715	0.0205195	1	-11.8696				0
564	ENSG00000169583	CLIC3_	CLIC3	chloride intracellular channel 3 [Source:HGNC Symbol;Acc:HGNC:2064]	-3.5792	-1.43838	4.37734	0.0364198	1	-11.9521				0
56	ENSG00000175868	CALCB_	CALCB	calcitonin related polypeptide beta [Source:HGNC Symbol;Acc:HGNC:1438]	-3.58965	0.473905	10.2471	0.00136901	0.444881	-12.039				0
503	ENSG00000171873	ADRA1D_	ADRA1D	adrenoceptor alpha 1D [Source:HGNC Symbol;Acc:HGNC:280]	-3.64336	-0.650969	4.63516	0.0313233	1	-12.4957				0
11	ENSG00000147642	SYBU_	SYBU	syntabulin [Source:HGNC Symbol;Acc:HGNC:26011]	-3.68453	0.568652	16.3642	5.22628e-05	0.0864617	-12.8575				0
205	ENSG00000124839	RAB17_	RAB17	RAB17, member RAS oncogene family [Source:HGNC Symbol;Acc:HGNC:16523]	-3.84758	7.55252	6.80125	0.00910942	0.80499	-14.3958				0
208	ENSG00000162444	RBP7_	RBP7	retinol binding protein 7 [Source:HGNC Symbol;Acc:HGNC:30316]	-3.85293	0.406137	6.77241	0.00925777	0.80499	-14.4493				0
215	ENSG00000132518	GUCY2D_	GUCY2D	guanylate cyclase 2D, retinal [Source:HGNC Symbol;Acc:HGNC:4689]	-3.85514	-0.858328	6.7197	0.00953538	0.807092	-14.4714				0
73	ENSG00000221963	APOL6_	APOL6	apolipoprotein L6 [Source:HGNC Symbol;Acc:HGNC:14870]	-3.85823	-0.680004	9.35216	0.00222723	0.553993	-14.5026				0
210	ENSG00000183117	CSMD1_	CSMD1	CUB and Sushi multiple domains 1 [Source:HGNC Symbol;Acc:HGNC:14026]	-3.8744	-0.647387	6.76633	0.00928937	0.80499	-14.666				0
18	ENSG00000157765	SLC34A2_	SLC34A2	solute carrier family 34 member 2 [Source:HGNC Symbol;Acc:HGNC:11020]	-3.88477	2.65082	14.2897	0.000156717	0.158441	-14.7718				0
246	ENSG00000267034	None_	None	None	-3.88608	0.117248	6.33791	0.0118184	0.874274	-14.7852				0
23	ENSG00000206262	FOXL2NB_	FOXL2NB	FOXL2 neighbor [Source:HGNC Symbol;Acc:HGNC:34428]	-3.8863	0.554011	13.3463	0.00025893	0.203005	-14.7874				0
257	ENSG00000204571	KRTAP5-11_	KRTAP5-11	keratin associated protein 5-11 [Source:HGNC Symbol;Acc:HGNC:23606]	-3.88722	-0.751796	6.21952	0.0126349	0.890495	-14.7968				0
170	ENSG00000233930	KRTAP5-AS1_	KRTAP5-AS1	KRTAP5-1/KRTAP5-2 antisense RNA 1 [Source:HGNC Symbol;Acc:HGNC:27877]	-3.95977	-0.543935	7.31109	0.00685302	0.727893	-15.56				0
25	ENSG00000124194	GDAP1L1_	GDAP1L1	ganglioside induced differentiation associated protein 1 like 1 [Source:HGNC Symbol;Acc:HGNC:4213]	-4.04671	1.36145	13.1696	0.000284533	0.203005	-16.5266				0
116	ENSG00000285205	None_	None	None	-4.09627	2.59148	8.30204	0.00396005	0.61764	-17.1041				0
50	ENSG00000139269	INHBE_	INHBE	inhibin subunit beta E [Source:HGNC Symbol;Acc:HGNC:24029]	-4.09886	4.74977	10.7612	0.00103648	0.377236	-17.1348				0
31	ENSG00000113739	STC2_	STC2	stanniocalcin 2 [Source:HGNC Symbol;Acc:HGNC:11374]	-4.18867	5.95706	12.5794	0.000390024	0.22438	-18.2354				0
75	ENSG00000145861	C1QTNF2_	C1QTNF2	C1q and TNF related 2 [Source:HGNC Symbol;Acc:HGNC:14325]	-4.30982	-0.7272	9.30669	0.00228319	0.553993	-19.8328				0
64	ENSG00000162878	PKDCC_	PKDCC	protein kinase domain containing, cytoplasmic [Source:HGNC Symbol;Acc:HGNC:25123]	-4.3282	6.59928	9.67139	0.0018716	0.518963	-20.0872				0
3	ENSG00000135842	NIBAN1_	NIBAN1	niban apoptosis regulator 1 [Source:HGNC Symbol;Acc:HGNC:16784]	-4.34625	4.3735	19.2991	1.11757e-05	0.0484792	-20.34				0
8	ENSG00000142405	NLRP12_	NLRP12	NLR family pyrin domain containing 12 [Source:HGNC Symbol;Acc:HGNC:22938]	-4.37399	0.922566	17.6863	2.60503e-05	0.0569044	-20.735				0
6	ENSG00000188573	FBLL1_	FBLL1	fibrillarin like 1 [Source:HGNC Symbol;Acc:HGNC:35458]	-4.66877	1.11041	18.6164	1.59839e-05	0.0484792	-25.4355				0
27	ENSG00000157554	ERG_	ERG	ETS transcription factor ERG [Source:HGNC Symbol;Acc:HGNC:3446]	-4.67617	-0.295576	13.0528	0.000302825	0.203005	-25.5662				0
44	ENSG00000105499	PLA2G4C_	PLA2G4C	phospholipase A2 group IVC [Source:HGNC Symbol;Acc:HGNC:9037]	-4.69842	1.26093	11.1528	0.00083903	0.340615	-25.9637				0
132	ENSG00000105550	FGF21_	FGF21	fibroblast growth factor 21 [Source:HGNC Symbol;Acc:HGNC:3678]	-4.79174	0.51307	7.9751	0.00474251	0.650776	-27.6987				0
13	ENSG00000167995	BEST1_	BEST1	bestrophin 1 [Source:HGNC Symbol;Acc:HGNC:12703]	-4.85767	0.695945	15.6229	7.7311e-05	0.108224	-28.9937				0
48	ENSG00000115112	TFCP2L1_	TFCP2L1	transcription factor CP2 like 1 [Source:HGNC Symbol;Acc:HGNC:17925]	-4.88411	1.79942	10.9564	0.000932821	0.353656	-29.5301				0
21	ENSG00000115008	IL1A_	IL1A	interleukin 1 alpha [Source:HGNC Symbol;Acc:HGNC:5991]	-4.9939	0.794414	13.7212	0.000212042	0.18375	-31.8651				0
15	ENSG00000111452	ADGRD1_	ADGRD1	adhesion G protein-coupled receptor D1 [Source:HGNC Symbol;Acc:HGNC:19893]	-5.03529	0.304264	15.1609	9.87246e-05	0.119773	-32.7924				0
4	ENSG00000165125	TRPV6_	TRPV6	transient receptor potential cation channel subfamily V member 6 [Source:HGNC Symbol;Acc:HGNC:14006]	-5.1398	1.92856	18.7614	1.48135e-05	0.0484792	-35.2561				0
7	ENSG00000156804	FBXO32_	FBXO32	F-box protein 32 [Source:HGNC Symbol;Acc:HGNC:16731]	-5.16475	-0.403332	18.0762	2.12241e-05	0.0551766	-35.8711				0
41	ENSG00000272512	None_	None	None	-5.18512	-0.308954	11.3403	0.000758446	0.331016	-36.3811				0
2	ENSG00000123329	ARHGAP9_	ARHGAP9	Rho GTPase activating protein 9 [Source:HGNC Symbol;Acc:HGNC:14130]	-5.3723	0.973396	19.7023	9.04903e-06	0.0484792	-41.4213				0
29	ENSG00000163285	GABRG1_	GABRG1	gamma-aminobutyric acid type A receptor subunit gamma1 [Source:HGNC Symbol;Acc:HGNC:4086]	-5.50148	-1.00381	12.667	0.000372168	0.22438	-45.3013				0
36	ENSG00000180871	CXCR2_	CXCR2	C-X-C motif chemokine receptor 2 [Source:HGNC Symbol;Acc:HGNC:6027]	-5.61339	-0.73183	11.9466	0.000547463	0.276743	-48.9551				0
33	ENSG00000176046	NUPR1_	NUPR1	nuclear protein 1, transcriptional regulator [Source:HGNC Symbol;Acc:HGNC:29990]	-5.80617	-0.351918	12.4719	0.000413122	0.226173	-55.9542				0
											13	2	0	15
									Upregulated	263	4	0	3	ChIP overlap with upregulated genes
									Downregulated	501	7	2	5	ChIP overlap with downregulated genes

## Sheet: Neur_DMSOvsTCDD+ChIP
Differentially expressed genes (RNA-seq) associated with AHR binding (ChIP-seq) and changes in chromatin accessibility (ATAC-seq) in neural progenitor cells (DMSO vs TCDD treatment)
nr	Ensembl	name	name	description	logFC	logCPM	LR	PValue	FDR	FC	Bound in hESCs	Bound in Endo	Bound in Neur	Bound sum	Diferentially accessible in 3 reps
1	ENSG00000140465	CYP1A1_	CYP1A1	cytochrome P450 family 1 subfamily A member 1 [Source:HGNC Symbol;Acc:HGNC:2595]	5.11998	4.0977	132.13	1.40168e-30	2.55078e-26	34.7751	1		1	2
14	ENSG00000186510	CLCNKA_	CLCNKA	chloride voltage-gated channel Ka [Source:HGNC Symbol;Acc:HGNC:2026]	4.42905	0.562034	9.68211	0.00186071	1	21.5416				0
20	ENSG00000120093	HOXB3_	HOXB3	homeobox B3 [Source:HGNC Symbol;Acc:HGNC:5114]	4.03719	5.31812	7.80826	0.00520079	1	16.4178				0
7	ENSG00000173917	HOXB2_	HOXB2	homeobox B2 [Source:HGNC Symbol;Acc:HGNC:5113]	3.98591	3.03947	15.6838	7.48635e-05	0.194624	15.8445				0
69	ENSG00000227906	SNAP25-AS1_	SNAP25-AS1	SNAP25 antisense RNA 1 [Source:HGNC Symbol;Acc:HGNC:44312]	3.82208	-0.494223	5.30843	0.0212225	1	14.1436				0
55	ENSG00000101292	PROKR2_	PROKR2	prokineticin receptor 2 [Source:HGNC Symbol;Acc:HGNC:15836]	3.82193	-1.03537	5.86876	0.0154119	1	14.1422				0
37	ENSG00000092607	TBX15_	TBX15	T-box transcription factor 15 [Source:HGNC Symbol;Acc:HGNC:11594]	3.79398	0.899612	6.34445	0.0117749	1	13.8708				0
33	ENSG00000143171	RXRG_	RXRG	retinoid X receptor gamma [Source:HGNC Symbol;Acc:HGNC:10479]	3.79023	3.02587	6.4971	0.010805	1	13.8348				0
34	ENSG00000237316	None_	None	None	3.78883	0.910135	6.43563	0.0111853	1	13.8213				0
49	ENSG00000285051	SLC7A14-AS1_	SLC7A14-AS1	SLC7A14 antisense RNA 1 [Source:HGNC Symbol;Acc:HGNC:54092]	3.76741	-0.917549	5.95474	0.0146778	1	13.6177				0
87	ENSG00000284720	None_	None	None	3.51199	0.0529158	5.05411	0.0245676	1	11.4081				0
77	ENSG00000163131	CTSS_	CTSS	cathepsin S [Source:HGNC Symbol;Acc:HGNC:2545]	3.50527	0.796522	5.16015	0.0231109	1	11.3551				0
116	ENSG00000176782	DEFB104A_	DEFB104A	defensin beta 104A [Source:HGNC Symbol;Acc:HGNC:18115]	3.50343	-0.483358	4.5899	0.0321608	1	11.3406				0
71	ENSG00000178965	ERICH3_	ERICH3	glutamate rich 3 [Source:HGNC Symbol;Acc:HGNC:25346]	3.50101	3.93605	5.29224	0.0214207	1	11.3217				0
80	ENSG00000168658	VWA3B_	VWA3B	von Willebrand factor A domain containing 3B [Source:HGNC Symbol;Acc:HGNC:28385]	3.49706	1.14445	5.10512	0.0238553	1	11.2907				0
85	ENSG00000272491	None_	None	None	3.49262	2.91388	5.0747	0.0242774	1	11.256				0
98	ENSG00000244067	GSTA2_	GSTA2	glutathione S-transferase alpha 2 [Source:HGNC Symbol;Acc:HGNC:4627]	3.47571	-1.20816	4.87218	0.027293	1	11.1249				0
171	ENSG00000121594	CD80_	CD80	CD80 molecule [Source:HGNC Symbol;Acc:HGNC:1700]	3.12812	-0.0548183	3.84725	0.0498276	1	8.74297				0
164	ENSG00000231689	LINC01090_	LINC01090	long intergenic non-protein coding RNA 1090 [Source:HGNC Symbol;Acc:HGNC:49201]	3.12023	2.96304	3.89462	0.0484411	1	8.69528				0
19	ENSG00000103241	FOXF1_	FOXF1	forkhead box F1 [Source:HGNC Symbol;Acc:HGNC:3809]	3.00426	2.58692	7.93324	0.00485348	1	8.02364				0
12	ENSG00000161405	IKZF3_	IKZF3	IKAROS family zinc finger 3 [Source:HGNC Symbol;Acc:HGNC:13178]	2.9303	-0.432473	10.8325	0.000997312	1	7.62268			1	1
2	ENSG00000138061	CYP1B1_	CYP1B1	cytochrome P450 family 1 subfamily B member 1 [Source:HGNC Symbol;Acc:HGNC:2597]	2.92538	4.8478	37.0016	1.18035e-09	1.074e-05	7.59674	1		1	2
21	ENSG00000256258	None_	None	None	2.87654	0.484197	7.56159	0.00596253	1	7.34388				0
95	ENSG00000105509	HAS1_	HAS1	hyaluronan synthase 1 [Source:HGNC Symbol;Acc:HGNC:4818]	2.5567	-1.25567	4.90482	0.0267818	1	5.88361				0
11	ENSG00000243896	OR2A7_	OR2A7	olfactory receptor family 2 subfamily A member 7 [Source:HGNC Symbol;Acc:HGNC:8234]	2.40754	-0.54457	11.0013	0.000910459	1	5.30568				0
128	ENSG00000232352	SEMA3B-AS1_	SEMA3B-AS1	SEMA3B antisense RNA 1 (head to head) [Source:HGNC Symbol;Acc:HGNC:49096]	2.31689	-0.237295	4.38036	0.0363554	1	4.98256				0
115	ENSG00000279419	None_	None	None	2.08399	-0.0410797	4.59927	0.0319855	1	4.23979				0
142	ENSG00000273340	MICE_	MICE	MHC class I polypeptide-related sequence E (pseudogene) [Source:HGNC Symbol;Acc:HGNC:7094]	2.06838	-0.817831	4.14147	0.0418448	1	4.19415				0
4	ENSG00000063438	AHRR_	AHRR	aryl-hydrocarbon receptor repressor [Source:HGNC Symbol;Acc:HGNC:346]	1.98089	0.874216	22.4504	2.15646e-06	0.00822033	3.94738	1		1	2
13	ENSG00000121207	LRAT_	LRAT	lecithin retinol acyltransferase [Source:HGNC Symbol;Acc:HGNC:6685]	1.94475	5.94275	10.3611	0.00128699	1	3.8497	1		1	2	1
104	ENSG00000258636	None_	None	None	1.92286	0.135387	4.8095	0.0283032	1	3.79174				0
114	ENSG00000180353	HCLS1_	HCLS1	hematopoietic cell-specific Lyn substrate 1 [Source:HGNC Symbol;Acc:HGNC:4844]	1.9047	-0.833538	4.61416	0.031709	1	3.7443				0
156	ENSG00000282221	None_	None	None	1.89585	-0.526154	3.97295	0.0462366	1	3.72142				0
84	ENSG00000131771	PPP1R1B_	PPP1R1B	protein phosphatase 1 regulatory inhibitor subunit 1B [Source:HGNC Symbol;Acc:HGNC:9287]	1.8867	2.05221	5.07972	0.0242072	1	3.69788				0
30	ENSG00000242575	None_	None	None	1.87354	1.39179	6.59122	0.0102483	1	3.6643				0
28	ENSG00000282390	None_	None	None	1.85258	-0.6008	6.67218	0.00979294	1	3.61144				0
58	ENSG00000119121	TRPM6_	TRPM6	transient receptor potential cation channel subfamily M member 6 [Source:HGNC Symbol;Acc:HGNC:17995]	1.85132	-0.0193742	5.61242	0.0178337	1	3.60829				0
61	ENSG00000282048	None_	None	None	1.82654	4.2959	5.55608	0.0184166	1	3.54686				0
59	ENSG00000258317	None_	None	None	1.82474	-0.630826	5.58404	0.0181249	1	3.54244				0
47	ENSG00000282556	None_	None	None	1.81193	-0.490056	5.97339	0.0145233	1	3.51113				0
40	ENSG00000079102	RUNX1T1_	RUNX1T1	RUNX1 partner transcriptional co-repressor 1 [Source:HGNC Symbol;Acc:HGNC:1535]	1.758	3.58094	6.18106	0.0129125	1	3.38228		1	1	2
27	ENSG00000005421	PON1_	PON1	paraoxonase 1 [Source:HGNC Symbol;Acc:HGNC:9204]	1.75575	-0.917396	6.72662	0.00949844	1	3.37701				0
52	ENSG00000178522	AMBN_	AMBN	ameloblastin [Source:HGNC Symbol;Acc:HGNC:452]	1.71559	-0.695329	5.91637	0.0150008	1	3.28432				0
38	ENSG00000250742	LINC02381_	LINC02381	long intergenic non-protein coding RNA 2381 [Source:HGNC Symbol;Acc:HGNC:53304]	1.71038	4.58373	6.28833	0.0121536	1	3.27248				0
111	ENSG00000205089	CCNI2_	CCNI2	cyclin I family member 2 [Source:HGNC Symbol;Acc:HGNC:33869]	1.63987	-0.666324	4.66158	0.0308448	1	3.11637				0
91	ENSG00000249853	HS3ST5_	HS3ST5	heparan sulfate-glucosamine 3-sulfotransferase 5 [Source:HGNC Symbol;Acc:HGNC:19419]	1.62013	2.02711	4.96134	0.0259201	1	3.07403	1			1
120	ENSG00000132938	MTUS2_	MTUS2	microtubule associated scaffold protein 2 [Source:HGNC Symbol;Acc:HGNC:20595]	1.60253	2.24975	4.50875	0.0337218	1	3.03676				0
105	ENSG00000171116	HSFX1_	HSFX1	heat shock transcription factor family, X-linked 1 [Source:HGNC Symbol;Acc:HGNC:29603]	1.57014	-0.0925101	4.76143	0.0291044	1	2.96934				0
153	ENSG00000088386	SLC15A1_	SLC15A1	solute carrier family 15 member 1 [Source:HGNC Symbol;Acc:HGNC:10920]	1.57006	0.316936	4.00204	0.0454453	1	2.96917				0
6	ENSG00000141738	GRB7_	GRB7	growth factor receptor bound protein 7 [Source:HGNC Symbol;Acc:HGNC:4567]	1.50515	4.04946	18.1482	2.04367e-05	0.0619845	2.83854			1	1
74	ENSG00000267541	MTCO2P2_	MTCO2P2	MT-CO2 pseudogene 2 [Source:HGNC Symbol;Acc:HGNC:25354]	1.49102	-0.180395	5.232	0.022175	1	2.81087				0
90	ENSG00000232973	CYP1B1-AS1_	CYP1B1-AS1	CYP1B1 antisense RNA 1 [Source:HGNC Symbol;Acc:HGNC:28543]	1.46421	1.07105	4.99441	0.0254293	1	2.75912				0
113	ENSG00000156395	SORCS3_	SORCS3	sortilin related VPS10 domain containing receptor 3 [Source:HGNC Symbol;Acc:HGNC:16699]	1.45704	0.537162	4.61727	0.0316516	1	2.74545				0
173	ENSG00000125872	LRRN4_	LRRN4	leucine rich repeat neuronal 4 [Source:HGNC Symbol;Acc:HGNC:16208]	1.42701	3.03081	3.84256	0.0499673	1	2.68889				0
101	ENSG00000139329	LUM_	LUM	lumican [Source:HGNC Symbol;Acc:HGNC:6724]	1.41367	2.30449	4.84877	0.0276659	1	2.66414				0
10	ENSG00000198768	APCDD1L_	APCDD1L	APC down-regulated 1 like [Source:HGNC Symbol;Acc:HGNC:26892]	1.37988	2.4125	11.4411	0.000718376	1	2.60246				0
76	ENSG00000239713	APOBEC3G_	APOBEC3G	apolipoprotein B mRNA editing enzyme catalytic subunit 3G [Source:HGNC Symbol;Acc:HGNC:17357]	1.37795	3.96981	5.18755	0.0227492	1	2.59899				0
9	ENSG00000139508	SLC46A3_	SLC46A3	solute carrier family 46 member 3 [Source:HGNC Symbol;Acc:HGNC:27501]	1.37254	4.17923	11.551	0.000677124	1	2.58926				0
48	ENSG00000231890	DARS-AS1_	DARS-AS1	DARS antisense RNA 1 [Source:HGNC Symbol;Acc:HGNC:40170]	1.36836	-0.234364	5.95604	0.014667	1	2.58176				0
5	ENSG00000110148	CCKBR_	CCKBR	cholecystokinin B receptor [Source:HGNC Symbol;Acc:HGNC:1571]	1.29272	8.27827	22.3615	2.25858e-06	0.00822033	2.44989	1		1	2
145	ENSG00000183971	NPW_	NPW	neuropeptide W [Source:HGNC Symbol;Acc:HGNC:30509]	1.28779	0.326412	4.08595	0.0432411	1	2.44154				0
31	ENSG00000273284	None_	None	None	1.23315	0.605109	6.50146	0.0107786	1	2.3508				0
24	ENSG00000167772	ANGPTL4_	ANGPTL4	angiopoietin like 4 [Source:HGNC Symbol;Acc:HGNC:16039]	1.22397	1.70231	7.1303	0.00757921	1	2.33589				0
3	ENSG00000163659	TIPARP_	TIPARP	TCDD inducible poly(ADP-ribose) polymerase [Source:HGNC Symbol;Acc:HGNC:23696]	1.18275	5.41575	33.5448	6.96414e-09	4.22445e-05	2.27009	1	1	1	3	1
79	ENSG00000174460	ZCCHC12_	ZCCHC12	zinc finger CCHC-type containing 12 [Source:HGNC Symbol;Acc:HGNC:27273]	1.16876	2.49051	5.11785	0.0236809	1	2.24818				0
102	ENSG00000196407	THEM5_	THEM5	thioesterase superfamily member 5 [Source:HGNC Symbol;Acc:HGNC:26755]	1.16851	0.401645	4.84695	0.027695	1	2.24779				0
63	ENSG00000154655	L3MBTL4_	L3MBTL4	L3MBTL histone methyl-lysine binding protein 4 [Source:HGNC Symbol;Acc:HGNC:26677]	1.16039	1.32786	5.47568	0.0192828	1	2.23518				0
123	ENSG00000164749	HNF4G_	HNF4G	hepatocyte nuclear factor 4 gamma [Source:HGNC Symbol;Acc:HGNC:5026]	1.15837	0.0877965	4.49033	0.034087	1	2.23205				0
118	ENSG00000284606	None_	None	None	1.15011	3.50734	4.52887	0.0333276	1	2.21931				0
89	ENSG00000187534	PRR13P5_	PRR13P5	proline rich 13 pseudogene 5 [Source:HGNC Symbol;Acc:HGNC:50618]	1.11991	-0.14675	4.99996	0.0253479	1	2.17334				0
138	ENSG00000151789	ZNF385D_	ZNF385D	zinc finger protein 385D [Source:HGNC Symbol;Acc:HGNC:26191]	1.10031	2.1911	4.17237	0.0410882	1	2.14401				0
106	ENSG00000198771	RCSD1_	RCSD1	RCSD domain containing 1 [Source:HGNC Symbol;Acc:HGNC:28310]	1.01475	2.43572	4.75974	0.029133	1	2.02055				0
23	ENSG00000240875	LINC00886_	LINC00886	long intergenic non-protein coding RNA 886 [Source:HGNC Symbol;Acc:HGNC:48572]	1.01371	0.391033	7.14465	0.00751879	1	2.0191				0	1
148	ENSG00000230772	VN1R108P_	VN1R108P	vomeronasal 1 receptor 108 pseudogene [Source:HGNC Symbol;Acc:HGNC:37432]	1.00532	-0.959469	4.0516	0.0441295	1	2.00739				0
78	ENSG00000152380	FAM151B_	FAM151B	family with sequence similarity 151 member B [Source:HGNC Symbol;Acc:HGNC:33716]	0.995983	-0.0565626	5.1293	0.0235253	1	1.99444				0
150	ENSG00000277879	None_	None	None	0.992373	0.335895	4.01838	0.0450069	1	1.98945				0
43	ENSG00000076641	PAG1_	PAG1	phosphoprotein membrane anchor with glycosphingolipid microdomains 1 [Source:HGNC Symbol;Acc:HGNC:30043]	0.985697	1.83828	6.06306	0.0138038	1	1.98027				0
131	ENSG00000116183	PAPPA2_	PAPPA2	pappalysin 2 [Source:HGNC Symbol;Acc:HGNC:14615]	0.980167	1.58001	4.29468	0.0382318	1	1.97269				0
154	ENSG00000251400	ALDH7A1P1_	ALDH7A1P1	aldehyde dehydrogenase 7 family member A1 pseudogene 1 [Source:HGNC Symbol;Acc:HGNC:878]	0.961493	-0.270692	3.99729	0.0455736	1	1.94732				0
147	ENSG00000081052	COL4A4_	COL4A4	collagen type IV alpha 4 chain [Source:HGNC Symbol;Acc:HGNC:2206]	0.960098	4.09519	4.05175	0.0441256	1	1.94544				0
51	ENSG00000168675	LDLRAD4_	LDLRAD4	low density lipoprotein receptor class A domain containing 4 [Source:HGNC Symbol;Acc:HGNC:1224]	0.957927	2.20234	5.94635	0.0147478	1	1.94252				0
163	ENSG00000058404	CAMK2B_	CAMK2B	calcium/calmodulin dependent protein kinase II beta [Source:HGNC Symbol;Acc:HGNC:1461]	0.930729	-0.888143	3.90583	0.0481189	1	1.90624				0
127	ENSG00000205002	AARD_	AARD	alanine and arginine rich domain containing protein [Source:HGNC Symbol;Acc:HGNC:33842]	0.926214	0.965857	4.42387	0.0354397	1	1.90028				0
86	ENSG00000152377	SPOCK1_	SPOCK1	SPARC (osteonectin), cwcv and kazal like domains proteoglycan 1 [Source:HGNC Symbol;Acc:HGNC:11251]	0.907187	8.01658	5.05546	0.0245485	1	1.87539				0
96	ENSG00000183273	CCDC60_	CCDC60	coiled-coil domain containing 60 [Source:HGNC Symbol;Acc:HGNC:28610]	0.87858	1.27359	4.87927	0.0271811	1	1.83856			1	1
158	ENSG00000230896	None_	None	None	0.875196	0.5597	3.95218	0.0468107	1	1.83426				0
122	ENSG00000135324	MRAP2_	MRAP2	melanocortin 2 receptor accessory protein 2 [Source:HGNC Symbol;Acc:HGNC:21232]	0.816532	2.56122	4.49228	0.0340483	1	1.76117				0
39	ENSG00000119681	LTBP2_	LTBP2	latent transforming growth factor beta binding protein 2 [Source:HGNC Symbol;Acc:HGNC:6715]	0.791113	3.96964	6.27376	0.0122539	1	1.73041				0
44	ENSG00000170955	CAVIN3_	CAVIN3	caveolae associated protein 3 [Source:HGNC Symbol;Acc:HGNC:9400]	0.789686	4.72843	6.05574	0.0138611	1	1.7287				0
140	ENSG00000105642	KCNN1_	KCNN1	potassium calcium-activated channel subfamily N member 1 [Source:HGNC Symbol;Acc:HGNC:6290]	0.781553	2.50866	4.1528	0.0415658	1	1.71898				0
53	ENSG00000196154	S100A4_	S100A4	S100 calcium binding protein A4 [Source:HGNC Symbol;Acc:HGNC:10494]	0.778037	3.53738	5.91438	0.0150178	1	1.7148				0
132	ENSG00000048545	GUCA1A_	GUCA1A	guanylate cyclase activator 1A [Source:HGNC Symbol;Acc:HGNC:4678]	0.774538	2.6454	4.28527	0.0384439	1	1.71064				0
172	ENSG00000103184	SEC14L5_	SEC14L5	SEC14 like lipid binding 5 [Source:HGNC Symbol;Acc:HGNC:29032]	0.734694	2.11737	3.84309	0.0499515	1	1.66404				0
64	ENSG00000159212	CLIC6_	CLIC6	chloride intracellular channel 6 [Source:HGNC Symbol;Acc:HGNC:2065]	0.734161	3.00017	5.45255	0.0195398	1	1.66343				0
73	ENSG00000135929	CYP27A1_	CYP27A1	cytochrome P450 family 27 subfamily A member 1 [Source:HGNC Symbol;Acc:HGNC:2605]	0.726109	4.20072	5.23395	0.0221501	1	1.65417			1	1
22	ENSG00000165795	NDRG2_	NDRG2	NDRG family member 2 [Source:HGNC Symbol;Acc:HGNC:14460]	0.72466	4.03302	7.17876	0.00737716	1	1.65251				0
110	ENSG00000005471	ABCB4_	ABCB4	ATP binding cassette subfamily B member 4 [Source:HGNC Symbol;Acc:HGNC:45]	0.67647	2.67256	4.67488	0.0306069	1	1.59822				0
149	ENSG00000186026	ZNF284_	ZNF284	zinc finger protein 284 [Source:HGNC Symbol;Acc:HGNC:13078]	0.667727	1.06146	4.02648	0.0447912	1	1.58857				0
139	ENSG00000139160	ETFBKMT_	ETFBKMT	electron transfer flavoprotein subunit beta lysine methyltransferase [Source:HGNC Symbol;Acc:HGNC:28739]	0.660178	1.14629	4.16665	0.0412273	1	1.58028				0
165	ENSG00000184271	POU6F1_	POU6F1	POU class 6 homeobox 1 [Source:HGNC Symbol;Acc:HGNC:9224]	0.639949	2.62105	3.88884	0.048608	1	1.55827				0
46	ENSG00000165194	PCDH19_	PCDH19	protocadherin 19 [Source:HGNC Symbol;Acc:HGNC:14270]	0.60738	6.72757	5.97584	0.0145031	1	1.52349				0
103	ENSG00000124788	ATXN1_	ATXN1	ataxin 1 [Source:HGNC Symbol;Acc:HGNC:10548]	0.599387	2.8792	4.83504	0.027887	1	1.51507				0
50	ENSG00000164951	PDP1_	PDP1	pyruvate dehyrogenase phosphatase catalytic subunit 1 [Source:HGNC Symbol;Acc:HGNC:9279]	0.574989	5.50233	5.95244	0.0146969	1	1.48967	1		1	2
129	ENSG00000109819	PPARGC1A_	PPARGC1A	PPARG coactivator 1 alpha [Source:HGNC Symbol;Acc:HGNC:9237]	0.565447	4.49426	4.3413	0.0371985	1	1.47985				0
83	ENSG00000108821	COL1A1_	COL1A1	collagen type I alpha 1 chain [Source:HGNC Symbol;Acc:HGNC:2197]	0.539176	7.1961	5.08675	0.0241093	1	1.45314				0
15	ENSG00000163870	TPRA1_	TPRA1	transmembrane protein adipocyte associated 1 [Source:HGNC Symbol;Acc:HGNC:30413]	0.529471	4.72662	9.19113	0.00243191	1	1.4434	1	1	1	3
75	ENSG00000112425	EPM2A_	EPM2A	EPM2A glucan phosphatase, laforin [Source:HGNC Symbol;Acc:HGNC:3413]	0.505198	3.2576	5.23106	0.022187	1	1.41932				0
56	ENSG00000141741	MIEN1_	MIEN1	migration and invasion enhancer 1 [Source:HGNC Symbol;Acc:HGNC:28230]	0.500351	4.45395	5.83647	0.0156973	1	1.41456				0
82	ENSG00000104998	IL27RA_	IL27RA	interleukin 27 receptor subunit alpha [Source:HGNC Symbol;Acc:HGNC:17290]	0.465079	4.35499	5.08818	0.0240895	1	1.38039				0
146	ENSG00000054277	OPN3_	OPN3	opsin 3 [Source:HGNC Symbol;Acc:HGNC:14007]	0.441535	3.55941	4.06348	0.0438201	1	1.35805				0
137	ENSG00000102804	TSC22D1_	TSC22D1	TSC22 domain family member 1 [Source:HGNC Symbol;Acc:HGNC:16826]	0.427459	8.16588	4.20559	0.0402909	1	1.34486			1	1
107	ENSG00000156521	TYSND1_	TYSND1	trypsin domain containing 1 [Source:HGNC Symbol;Acc:HGNC:28531]	0.382944	4.54548	4.74191	0.0294365	1	1.304				0
109	ENSG00000151131	C12orf45_	C12orf45	chromosome 12 open reading frame 45 [Source:HGNC Symbol;Acc:HGNC:28628]	0.340515	4.90104	4.67751	0.03056	1	1.26621				0
151	ENSG00000167700	MFSD3_	MFSD3	major facilitator superfamily domain containing 3 [Source:HGNC Symbol;Acc:HGNC:25157]	0.337085	4.97154	4.01446	0.0451117	1	1.2632				0
126	ENSG00000130119	GNL3L_	GNL3L	G protein nucleolar 3 like [Source:HGNC Symbol;Acc:HGNC:25553]	-0.459012	4.17567	4.42517	0.0354127	1	-1.3746				0
125	ENSG00000170381	SEMA3E_	SEMA3E	semaphorin 3E [Source:HGNC Symbol;Acc:HGNC:10727]	-0.56795	7.3845	4.43027	0.035307	1	-1.48242				0
159	ENSG00000066382	MPPED2_	MPPED2	metallophosphoesterase domain containing 2 [Source:HGNC Symbol;Acc:HGNC:1180]	-0.640101	2.1192	3.94069	0.0471313	1	-1.55844				0
108	ENSG00000260219	CD2BP2-DT_	CD2BP2-DT	CD2BP2 divergent transcript [Source:HGNC Symbol;Acc:HGNC:53029]	-0.668987	1.22395	4.70382	0.0300957	1	-1.58996				0
166	ENSG00000141506	PIK3R5_	PIK3R5	phosphoinositide-3-kinase regulatory subunit 5 [Source:HGNC Symbol;Acc:HGNC:30035]	-0.722278	5.27558	3.88267	0.0487868	1	-1.64979				0
66	ENSG00000167281	RBFOX3_	RBFOX3	RNA binding fox-1 homolog 3 [Source:HGNC Symbol;Acc:HGNC:27097]	-0.799371	2.83829	5.36582	0.0205351	1	-1.74034				0
119	ENSG00000203362	POLH-AS1_	POLH-AS1	POLH antisense RNA 1 [Source:HGNC Symbol;Acc:HGNC:40459]	-0.811471	0.513386	4.52216	0.0334586	1	-1.755				0
26	ENSG00000197406	DIO3_	DIO3	iodothyronine deiodinase 3 [Source:HGNC Symbol;Acc:HGNC:2885]	-0.81589	4.68015	6.73002	0.00948035	1	-1.76038				0
167	ENSG00000169418	NPR1_	NPR1	natriuretic peptide receptor 1 [Source:HGNC Symbol;Acc:HGNC:7943]	-0.831674	3.73974	3.87478	0.0490169	1	-1.77975				0
143	ENSG00000158856	DMTN_	DMTN	dematin actin binding protein [Source:HGNC Symbol;Acc:HGNC:3382]	-0.83794	3.69698	4.13593	0.041982	1	-1.7875				0
168	ENSG00000095587	TLL2_	TLL2	tolloid like 2 [Source:HGNC Symbol;Acc:HGNC:11844]	-0.841612	2.67967	3.86781	0.0492207	1	-1.79205				0
100	ENSG00000260686	None_	None	None	-0.884237	0.0523405	4.86069	0.0274754	1	-1.84579				0
124	ENSG00000151572	ANO4_	ANO4	anoctamin 4 [Source:HGNC Symbol;Acc:HGNC:23837]	-0.917801	1.99435	4.45848	0.0347284	1	-1.88923				0
136	ENSG00000250539	KRT8P33_	KRT8P33	keratin 8 pseudogene 33 [Source:HGNC Symbol;Acc:HGNC:39867]	-1.00066	-0.311409	4.21709	0.0400188	1	-2.00091				0
141	ENSG00000228906	None_	None	None	-1.0356	-0.360776	4.14536	0.0417487	1	-2.04996				0
169	ENSG00000284681	None_	None	None	-1.04166	-0.43937	3.85969	0.0494595	1	-2.0586				0
65	ENSG00000269906	None_	None	None	-1.08597	0.085521	5.4085	0.0200389	1	-2.1228				0
88	ENSG00000197165	SULT1A2_	SULT1A2	sulfotransferase family 1A member 2 [Source:HGNC Symbol;Acc:HGNC:11454]	-1.09953	0.108129	5.03921	0.0247798	1	-2.14285				0
16	ENSG00000204335	SP5_	SP5	Sp5 transcription factor [Source:HGNC Symbol;Acc:HGNC:14529]	-1.1127	6.12884	8.98327	0.00272463	1	-2.16251				0
35	ENSG00000224383	PRR29_	PRR29	proline rich 29 [Source:HGNC Symbol;Acc:HGNC:25673]	-1.11339	-0.0534765	6.37895	0.0115482	1	-2.16353				0
36	ENSG00000112562	SMOC2_	SMOC2	SPARC related modular calcium binding 2 [Source:HGNC Symbol;Acc:HGNC:20323]	-1.15376	3.08227	6.35813	0.0116845	1	-2.22493				0
81	ENSG00000173083	HPSE_	HPSE	heparanase [Source:HGNC Symbol;Acc:HGNC:5164]	-1.1808	1.11664	5.09821	0.0239506	1	-2.26703				0
117	ENSG00000188859	FAM78B_	FAM78B	family with sequence similarity 78 member B [Source:HGNC Symbol;Acc:HGNC:13495]	-1.24779	3.08965	4.53275	0.0332521	1	-2.37478				0
57	ENSG00000274012	RN7SL2_	RN7SL2	RNA component of signal recognition particle 7SL2 [Source:HGNC Symbol;Acc:HGNC:23134]	-1.32691	2.98108	5.80878	0.0159464	1	-2.50864				0
18	ENSG00000184144	CNTN2_	CNTN2	contactin 2 [Source:HGNC Symbol;Acc:HGNC:2172]	-1.3653	1.54484	8.09121	0.00444805	1	-2.57631				0
135	ENSG00000181215	C4orf50_	C4orf50	chromosome 4 open reading frame 50 [Source:HGNC Symbol;Acc:HGNC:33766]	-1.41259	1.34837	4.24055	0.0394693	1	-2.66214				0
121	ENSG00000260455	NBAT1_	NBAT1	neuroblastoma associated transcript 1 [Source:HGNC Symbol;Acc:HGNC:49075]	-1.42193	-0.775442	4.50167	0.0338617	1	-2.67943				0
133	ENSG00000142319	SLC6A3_	SLC6A3	solute carrier family 6 member 3 [Source:HGNC Symbol;Acc:HGNC:11049]	-1.44246	-0.677032	4.2815	0.0385294	1	-2.71784				0
42	ENSG00000152977	ZIC1_	ZIC1	Zic family member 1 [Source:HGNC Symbol;Acc:HGNC:12872]	-1.49425	3.02523	6.11393	0.013412	1	-2.81717				0
161	ENSG00000100122	CRYBB1_	CRYBB1	crystallin beta B1 [Source:HGNC Symbol;Acc:HGNC:2397]	-1.50615	-0.301644	3.92432	0.0475925	1	-2.84052	1		1	2
112	ENSG00000271833	None_	None	None	-1.59135	-0.314454	4.64457	0.0311519	1	-3.01331				0
93	ENSG00000260314	MRC1_	MRC1	mannose receptor C-type 1 [Source:HGNC Symbol;Acc:HGNC:7228]	-1.6255	1.15185	4.93052	0.0263864	1	-3.08549				0
134	ENSG00000266235	MIR3176_	MIR3176	microRNA 3176 [Source:HGNC Symbol;Acc:HGNC:38345]	-1.65702	-0.659009	4.26313	0.0389482	1	-3.15364				0
54	ENSG00000164089	ETNPPL_	ETNPPL	ethanolamine-phosphate phospho-lyase [Source:HGNC Symbol;Acc:HGNC:14404]	-1.87504	0.57006	5.88551	0.015266	1	-3.66812				0
32	ENSG00000160255	ITGB2_	ITGB2	integrin subunit beta 2 [Source:HGNC Symbol;Acc:HGNC:6155]	-1.96367	0.34592	6.50048	0.0107845	1	-3.90053				0
92	ENSG00000282033	None_	None	None	-1.96844	0.245561	4.94042	0.0262357	1	-3.91344				0
17	ENSG00000100604	CHGA_	CHGA	chromogranin A [Source:HGNC Symbol;Acc:HGNC:1929]	-2.06432	4.42826	8.40527	0.00374134	1	-4.18236				0
68	ENSG00000285128	None_	None	None	-2.18145	-1.03069	5.31576	0.0211334	1	-4.5361				0
130	ENSG00000248596	None_	None	None	-2.44084	1.32468	4.2998	0.0381168	1	-5.42959				0
99	ENSG00000132026	RTBDN_	RTBDN	retbindin [Source:HGNC Symbol;Acc:HGNC:30310]	-2.48138	-0.725846	4.86196	0.0274551	1	-5.58432				0
155	ENSG00000255367	None_	None	None	-3.16662	-0.321834	3.9737	0.046216	1	-8.97943				0
152	ENSG00000273489	None_	None	None	-3.1752	-0.352932	4.00318	0.0454144	1	-9.033				0
144	ENSG00000211689	TRGC1_	TRGC1	T cell receptor gamma constant 1 [Source:HGNC Symbol;Acc:HGNC:12275]	-3.18724	0.840122	4.13236	0.0420706	1	-9.10864				0
162	ENSG00000236345	SCAT8_	SCAT8	S-phase cancer associated transcript 8 [Source:HGNC Symbol;Acc:HGNC:40967]	-3.19301	-0.917588	3.92069	0.0476954	1	-9.14517				0
157	ENSG00000276707	None_	None	None	-3.20369	0.0388497	3.95546	0.0467196	1	-9.21314				0
160	ENSG00000180044	C3orf80_	C3orf80	chromosome 3 open reading frame 80 [Source:HGNC Symbol;Acc:HGNC:40048]	-3.2054	-1.09624	3.93494	0.0472927	1	-9.22403	1			1
170	ENSG00000141096	DPEP3_	DPEP3	dipeptidase 3 [Source:HGNC Symbol;Acc:HGNC:23029]	-3.2121	-1.12921	3.84954	0.0497597	1	-9.26699				0
45	ENSG00000123329	ARHGAP9_	ARHGAP9	Rho GTPase activating protein 9 [Source:HGNC Symbol;Acc:HGNC:14130]	-3.35131	0.973396	5.98094	0.0144613	1	-10.2058				0
94	ENSG00000137727	ARHGAP20_	ARHGAP20	Rho GTPase activating protein 20 [Source:HGNC Symbol;Acc:HGNC:18357]	-3.52086	-0.804157	4.91633	0.0266039	1	-11.4785				0
72	ENSG00000244541	LINC01213_	LINC01213	long intergenic non-protein coding RNA 1213 [Source:HGNC Symbol;Acc:HGNC:49648]	-3.52449	-0.925765	5.2417	0.0220517	1	-11.5074				0
60	ENSG00000115956	PLEK_	PLEK	pleckstrin [Source:HGNC Symbol;Acc:HGNC:9070]	-3.54485	4.46935	5.56051	0.01837	1	-11.6709				0
70	ENSG00000266835	GAPLINC_	GAPLINC	gastric adenocarcinoma associated, positive CD44 regulator, long intergenic non-coding RNA [Source:HGNC Symbol;Acc:HGNC:51308]	-3.55105	-0.526711	5.29847	0.0213442	1	-11.7212				0
62	ENSG00000243811	APOBEC3D_	APOBEC3D	apolipoprotein B mRNA editing enzyme catalytic subunit 3D [Source:HGNC Symbol;Acc:HGNC:17354]	-3.56048	0.586365	5.48011	0.019234	1	-11.798				0
67	ENSG00000235602	POU5F1P3_	POU5F1P3	POU class 5 homeobox 1 pseudogene 3 [Source:HGNC Symbol;Acc:HGNC:9222]	-3.56084	-0.396572	5.33697	0.0208777	1	-11.801				0
97	ENSG00000185056	C5orf47_	C5orf47	chromosome 5 open reading frame 47 [Source:HGNC Symbol;Acc:HGNC:27026]	-3.57421	-1.09504	4.8757	0.0272373	1	-11.9109				0
41	ENSG00000011083	SLC6A7_	SLC6A7	solute carrier family 6 member 7 [Source:HGNC Symbol;Acc:HGNC:11054]	-3.81644	0.58678	6.16001	0.013067	1	-14.0884				0
29	ENSG00000171303	KCNK3_	KCNK3	potassium two pore domain channel subfamily K member 3 [Source:HGNC Symbol;Acc:HGNC:6278]	-3.87928	-0.595089	6.62061	0.0100805	1	-14.7156				0
25	ENSG00000102878	HSF4_	HSF4	heat shock transcription factor 4 [Source:HGNC Symbol;Acc:HGNC:5227]	-4.06052	-0.410482	7.09774	0.00771814	1	-16.6854				0
8	ENSG00000106038	EVX1_	EVX1	even-skipped homeobox 1 [Source:HGNC Symbol;Acc:HGNC:3506]	-4.63705	3.97519	11.9402	0.000549356	1	-24.8823				0
											11	3	15	29
									Upregulated	114	8	2	12	ChIP overlap with upregulated genes
									Downregulated	59	0	0	0	ChIP overlap with downregulated genes

## Sheet: ChIP+RNA+ATAC-seq
										AHR binding in corresponding sample																				Diferentially expressed in corresponding comparison										Number of peaks in given cell type samples
chr	start	end	coordinates	gene	distance	gene2	distance2	blacklist	blacklist v2	hESC_DMSO_R1	hESC_DMSO_R2	hESC_TCDD_R1	hESC_TCDD_R2	Endo_DMSO_R1	Endo_DMSO_R2	Endo_TCDD_R1	Endo_TCDD_R2	Neur_DMSO_R1	Neur_DMSO_R2	Neur_TCDD_R1	Neur_TCDD_R2	hESC_DMSO_2reps	hESC_TCDD_2reps	Endo_DMSO_2reps	Endo_TCDD_2reps	Neur_DMSO_2reps	Neur_TCDD_2reps	nr of samples with peak	name2	hESC_DMSOvsTCDD	Endo_DMSOvsTCDD	Meso_DMSOvsTCDD	Neur_DMSOvsTCDD	hESCvsEndo_DMSO	hESCvsMeso_DMSO	hESCvsNeur_DMSO	hESCvsEndo_TCDD	hESCvsMeso_TCDD	hESCvsNeur_TCDD	hESC	Endo	Neur	hESC_DMSO	hESC_TCDD	Endo_DMSO	Endo_TCDD	Neur_DMSO	Neur_TCDD	More open in ATAC_3reps
chr1	180471688	180471865	chr1:180471688-180471865	ACBD6	312															1							1	2	ACBD6_					-1	-1		-1	-1	-1	0	0	2	0	0	0	0	0	0
chr1	65744819	65745098	chr1:65744819-65745098	AK4	131446	DNAJC6	-30269					1											1					2	AK4_			1			-1	-1		-1	-1	2	0	0	0	2	0	0	0	0
chr1	244089789	244089979	chr1:244089789-244089979	AKT3	-76454	ZBTB18	-124701																				1	1	AKT3_							1			1	0	0	1	0	0	0	0	0	0
chr1	44351016	44351228	chr1:44351016-44351228	ARTN	-47870	ST3GAL3	177904													1	1						1	3	ARTN_					-1	-1	-1	-1	-1	-1	0	0	3	0	0	0	0	0	0
chr1	160141887	160142016	chr1:160141887-160142016	ATP1A4	20592	CASQ1	-18394						1										1					2	ATP1A4_											2	0	0	0	2	0	0	0	0
chr1	174969049	174969146	chr1:174969049-174969146	CACYBP	229															1							1	2	CACYBP_					-1		-1	-1		-1	0	0	2	0	0	0	0	0	0
chr1	160141887	160142016	chr1:160141887-160142016	CASQ1	-18394	ATP1A4	20592						1										1					2	CASQ1_	1					-1	1	-1	-1		2	0	0	0	2	0	0	0	0
chr1	160141887	160142016	chr1:160141887-160142016	CASQ1	-18394	ATP1A4	20592						1										1					2	CASQ1_	1					-1	1	-1	-1		2	0	0	0	2	0	0	0	0
chr1	243277268	243277751	chr1:243277268-243277751	CEP170	140842							1	1										1					3	CEP170_					1	1					3	0	0	0	3	0	0	0	0
chr1	9989528	9989716	chr1:9989528-9989716	CTNNBIP1	-19301	LZIC	13765						1										1					2	CTNNBIP1_						-1	1			1	2	0	0	0	2	0	0	0	0
chr1	9989528	9989716	chr1:9989528-9989716	CTNNBIP1	-19301	LZIC	13765						1										1					2	CTNNBIP1_						-1	1			1	2	0	0	0	2	0	0	0	0
chr1	86050126	86050248	chr1:86050126-86050248	CYR61	3743	ZNHIT6	123914																1					1	CYR61_											1	0	0	0	1	0	0	0	0
chr1	86050021	86050119	chr1:86050021-86050119	CYR61	3626	ZNHIT6	124031													1							1	2	CYR61_											0	0	2	0	0	0	0	0	0
chr1	65744819	65745098	chr1:65744819-65745098	DNAJC6	-30269	AK4	131446					1											1					2	DNAJC6_					1	-1	1	1	-1	1	2	0	0	0	2	0	0	0	0
chr1	43474375	43474908	chr1:43474375-43474908	EBNA1BP2	163599	SLC2A1	-50141					1	1										1					3	EBNA1BP2_					-1	1		-1	1		3	0	0	0	3	0	0	0	0
chr1	16693659	16693770	chr1:16693659-16693770	FBXO42	-14766	SPATA21	70204													1							1	2	FBXO42_						1	1			1	0	0	2	0	0	0	0	0	0
chr1	16693659	16693770	chr1:16693659-16693770	FBXO42	-14766	SPATA21	70204													1							1	2	FBXO42_						1	1			1	0	0	2	0	0	0	0	0	0
chr1	228634001	228634132	chr1:228634001-228634132	HIST3H2A	11493	HIST3H3	-21041													1							1	2	HIST3H2A_											0	0	2	0	0	0	0	0	0
chr1	228634001	228634132	chr1:228634001-228634132	HIST3H3	-21041	HIST3H2A	11493													1							1	2	HIST3H3_											0	0	2	0	0	0	0	0	0
chr1	228634001	228634132	chr1:228634001-228634132	HIST3H3	-21041	HIST3H2A	11493													1							1	2	HIST3H3_											0	0	2	0	0	0	0	0	0
chr1	181185859	181186196	chr1:181185859-181186196	IER5	128390							1											1					2	IER5_					1	1	1	1	1	1	2	0	0	0	2	0	0	0	0
chr1	180200135	180200530	chr1:180200135-180200530	LHX4	912							1	1							1	1		1				1	6	LHX4_	1				-1	-1	-1	-1	-1	-1	3	0	3	0	3	0	0	0	0
chr1	180199193	180199312	chr1:180199193-180199312	LHX4	-168																		1					1	LHX4_	1				-1	-1	-1	-1	-1	-1	1	0	0	0	1	0	0	0	0
chr1	113584958	113585271	chr1:113584958-113585271	LRIG2	-30716	SLC16A1	-86430					1											1					2	LRIG2_						-1			-1		2	0	0	0	2	0	0	0	0
chr1	9989528	9989716	chr1:9989528-9989716	LZIC	13765	CTNNBIP1	-19301						1										1					2	LZIC_					1	1	1	1	1	1	2	0	0	0	2	0	0	0	0
chr1	39636516	39636697	chr1:39636516-39636697	MACF1	87573																1						1	2	MACF1_						-1			-1		0	0	2	0	0	0	0	0	0
chr1	14462851	14463158	chr1:14462851-14463158	NONE								1	1									1	1					4	NONE_											4	0	0	1	3	0	0	0	1
chr1	4093797	4094076	chr1:4093797-4094076	NONE								1	1										1					3	NONE_											3	0	0	0	3	0	0	0	0
chr1	37700553	37700662	chr1:37700553-37700662	NONE																1							1	2	NONE_											0	0	2	0	0	0	0	0	0
chr1	90664218	90664290	chr1:90664218-90664290	NONE													1											1	NONE_											0	1	0	0	0	0	1	0	0
chr1	198904840	198904912	chr1:198904840-198904912	NONE																1								1	NONE_											0	0	1	0	0	0	0	0	0
chr1	205283239	205283342	chr1:205283239-205283342	NUAK2	7592	TMCC2	85987																				1	1	NUAK2_					1	-1	1	1	-1	1	0	0	1	0	0	0	0	0	0
chr1	205283239	205283342	chr1:205283239-205283342	NUAK2	7592	TMCC2	85987																				1	1	NUAK2_					1	-1	1	1	-1	1	0	0	1	0	0	0	0	0	0
chr1	114581125	114581457	chr1:114581125-114581457	OLFML3	59226	SYT6	114248					1											1					2	OLFML3_					-1		-1	-1		-1	2	0	0	0	2	0	0	0	0
chr1	17760492	17760811	chr1:17760492-17760811	PADI4	125960	RCC2	5568					1											1					2	PADI4_											2	0	0	0	2	0	0	0	0	1
chr1	20316658	20317053	chr1:20316658-20317053	PLA2G2A	-9947	PLA2G5	-79845					1											1					2	PLA2G2A_					-1	-1	-1	-1	-1	-1	2	0	0	0	2	0	0	0	0
chr1	20316658	20317053	chr1:20316658-20317053	PLA2G5	-79845	PLA2G2A	-9947					1											1					2	PLA2G5_											2	0	0	0	2	0	0	0	0
chr1	20316658	20317053	chr1:20316658-20317053	PLA2G5	-79845	PLA2G2A	-9947					1											1					2	PLA2G5_											2	0	0	0	2	0	0	0	0
chr1	17760492	17760811	chr1:17760492-17760811	RCC2	5568	PADI4	125960					1											1					2	RCC2_					-1	-1	-1	-1	-1	-1	2	0	0	0	2	0	0	0	0	1
chr1	211573209	211573472	chr1:211573209-211573472	RD3	92918	TRAF5	73162					1											1					2	RD3_					-1	1	1	-1	1	1	2	0	0	0	2	0	0	0	0
chr1	45009103	45009240	chr1:45009103-45009240	RNF220	138306	TMEM53	131055																1					1	RNF220_					-1	1	-1	-1	1	-1	1	0	0	0	1	0	0	0	0
chr1	64240723	64241220	chr1:64240723-64241220	ROR1	1258						1	1	1									1	1					5	ROR1_					-1	-1	-1	-1	-1	-1	5	0	0	2	3	0	0	0	1
chr1	101775345	101775838	chr1:101775345-101775838	S1PR1	73148							1	1										1					3	S1PR1_		1			-1	1	1	-1	1	1	3	0	0	0	3	0	0	0	0
chr1	113584958	113585271	chr1:113584958-113585271	SLC16A1	-86430	LRIG2	-30716					1											1					2	SLC16A1_					-1	-1	-1	-1	-1	-1	2	0	0	0	2	0	0	0	0
chr1	113584958	113585271	chr1:113584958-113585271	SLC16A1	-86430	LRIG2	-30716					1											1					2	SLC16A1_					-1	-1	-1	-1	-1	-1	2	0	0	0	2	0	0	0	0
chr1	43474375	43474908	chr1:43474375-43474908	SLC2A1	-50141	EBNA1BP2	163599					1	1										1					3	SLC2A1_					-1	-1		-1	-1		3	0	0	0	3	0	0	0	0
chr1	16693659	16693770	chr1:16693659-16693770	SPATA21	70204	FBXO42	-14766													1							1	2	SPATA21_											0	0	2	0	0	0	0	0	0
chr1	44351016	44351228	chr1:44351016-44351228	ST3GAL3	177904	ARTN	-47870													1	1						1	3	ST3GAL3_								-1			0	0	3	0	0	0	0	0	0
chr1	114581125	114581457	chr1:114581125-114581457	SYT6	114248	OLFML3	59226					1											1					2	SYT6_					-1	-1	-1	-1	-1	-1	2	0	0	0	2	0	0	0	0
chr1	244089789	244089979	chr1:244089789-244089979	ZBTB18	-124701	AKT3	-76454																				1	1	ZBTB18_					1	-1	1	1	-1	1	0	0	1	0	0	0	0	0	0
chr1	200333476	200333821	chr1:200333476-200333821	ZNF281	45535							1	1										1					3	ZNF281_						-1	-1		-1	-1	3	0	0	0	3	0	0	0	0
chr1	86050126	86050248	chr1:86050126-86050248	ZNHIT6	123914	CYR61	3743																1					1	ZNHIT6_					-1	1		-1	1		1	0	0	0	1	0	0	0	0
chr1	86050021	86050119	chr1:86050021-86050119	ZNHIT6	124031	CYR61	3626													1							1	2	ZNHIT6_					-1	1		-1	1		0	0	2	0	0	0	0	0	0
chr1	205283239	205283342	chr1:205283239-205283342	TMCC2	85987	NUAK2	7592																				1	1	TMCC2_					-1	-1		-1	-1		0	0	1	0	0	0	0	0	0
chr1	45009103	45009240	chr1:45009103-45009240	TMEM53	131055	RNF220	138306																1					1	TMEM53_						1	1		1	1	1	0	0	0	1	0	0	0	0
chr1	211573209	211573472	chr1:211573209-211573472	TRAF5	73162	RD3	92918					1											1					2	TRAF5_					1	-1	-1	1	-1	-1	2	0	0	0	2	0	0	0	0
chr1	211573209	211573472	chr1:211573209-211573472	TRAF5	73162	RD3	92918					1											1					2	TRAF5_					1	-1	-1	1	-1	-1	2	0	0	0	2	0	0	0	0
chr1	115599082	115599178	chr1:115599082-115599178	TSHB	26715	TSPAN2	32955																				1	1	TSHB_											0	0	1	0	0	0	0	0	0
chr1	121484086	121485415	chr1:121484086-121485415	NONE				1	1	1	1	1	1	1	1	1	1	1				1	1	1	1			13	NONE_											6	6	1	3	3	3	3	1	3
chr1	115599082	115599178	chr1:115599082-115599178	TSHB	26715	TSPAN2	32955																				1	1	TSHB_											0	0	1	0	0	0	0	0	0
chr1	115599082	115599178	chr1:115599082-115599178	TSPAN2	32955	TSHB	26715																				1	1	TSPAN2_					1	-1	1	1	-1	1	0	0	1	0	0	0	0	0	0
chr1	27560948	27561112	chr1:27560948-27561112	WDTC1	-129										1							1		1				3	WDTC1_					1		1	1	1	1	1	2	0	1	0	2	0	0	2
chr1	46598283	46598802	chr1:46598283-46598802	PIK3R3	-229							1								1			1		1		1	5	PIK3R3_						1	1		1	1	2	1	2	0	2	0	1	0	0
chr1	161413063	161413297	chr1:161413063-161413297	C1orf192	-75516	FCGR2A	-62040		1			1																1	C1orf192_											1	0	0	0	1	0	0	0	0
chr1	161413063	161413297	chr1:161413063-161413297	C1orf192	-75516	FCGR2A	-62040		1			1																1	C1orf192_											1	0	0	0	1	0	0	0	0
chr1	142927082	142927173	chr1:142927082-142927173	NONE					1													1						1	NONE_											1	0	0	1	0	0	0	0	1
chr1	161413063	161413297	chr1:161413063-161413297	FCGR2A	-62040	C1orf192	-75516		1			1																1	FCGR2A_											1	0	0	0	1	0	0	0	0
chr1	143913728	143913874	chr1:143913728-143913874	FAM72D	-658				1						1		1							1	1			4	FAM72D_					-1	-1		-1	-1	-1	0	4	0	0	0	2	2	0	1
chr1	121351660	121351738	chr1:121351660-121351738	NONE				1	1															1				1	NONE_											0	1	0	0	0	1	0	0	0
chr1	121351946	121352114	chr1:121351946-121352114	NONE				1	1															1	1			2	NONE_											0	2	0	0	0	1	1	0	0
chr1	121353940	121354075	chr1:121353940-121354075	NONE				1	1																1			1	NONE_											0	1	0	0	0	0	1	0	0
chr1	121357744	121358062	chr1:121357744-121358062	NONE				1	1						1									1	1			3	NONE_											0	3	0	0	0	2	1	0	1
chr1	121386281	121386407	chr1:121386281-121386407	NONE				1	1					1		1								1	1			4	NONE_											0	4	0	0	0	2	2	0	1
chr1	121478626	121478699	chr1:121478626-121478699	NONE				1	1																1			1	NONE_											0	1	0	0	0	0	1	0	0
chr1	121482634	121482761	chr1:121482634-121482761	NONE				1	1															1				1	NONE_											0	1	0	0	0	1	0	0	0
chr1	121483256	121483389	chr1:121483256-121483389	NONE				1	1								1							1	1			3	NONE_											0	3	0	0	0	1	2	0	0
chr10	42389166	42389587	chr10:42389166-42389587	NONE				1	1		1	1	1	1	1	1	1	1	1	1	1	1	1	1	1	1	1	17	NONE_											5	6	6	2	3	3	3	3	3
chr10	42395807	42396305	chr10:42395807-42396305	NONE				1	1	1	1		1	1	1	1	1	1	1	1	1	1	1	1	1	1	1	17	NONE_											5	6	6	3	2	3	3	3	3
chr10	42384931	42385695	chr10:42384931-42385695	NONE				1	1		1		1	1	1	1	1	1	1	1	1	1	1	1	1	1	1	16	NONE_											4	6	6	2	2	3	3	3	3
chr10	42396582	42396735	chr10:42396582-42396735	NONE				1	1		1		1	1	1	1	1	1	1	1	1	1	1	1	1	1	1	16	NONE_											4	6	6	2	2	3	3	3	3
chr10	42532414	42532601	chr10:42532414-42532601	NONE				1	1		1		1	1	1	1	1	1	1	1	1	1	1	1	1	1	1	16	NONE_											4	6	6	2	2	3	3	3	3
chr10	42597680	42598220	chr10:42597680-42598220	NONE				1	1		1		1	1	1	1	1	1	1	1	1	1	1	1	1	1	1	16	NONE_											4	6	6	2	2	3	3	3	3
chr10	42392627	42392792	chr10:42392627-42392792	NONE				1	1		1		1	1	1	1	1					1	1	1	1			10	NONE_											4	6	0	2	2	3	3	0	3
chr10	42393564	42393891	chr10:42393564-42393891	NONE				1	1		1		1	1	1	1	1	1		1		1	1	1	1	1	1	14	NONE_											4	6	4	2	2	3	3	2	3
chr10	42527983	42528140	chr10:42527983-42528140	NONE				1	1		1		1	1	1	1	1	1		1	1	1	1	1	1		1	14	NONE_											4	6	4	2	2	3	3	1	3
chr10	42384271	42384618	chr10:42384271-42384618	NONE				1	1				1	1	1	1	1	1	1	1		1	1	1	1	1	1	14	NONE_											3	6	5	1	2	3	3	3	3
chr10	42599553	42600464	chr10:42599553-42600464	NONE				1	1		1	1	1	1	1	1	1	1			1	1	1	1	1			13	NONE_											5	6	2	2	3	3	3	1	3
chr10	42396837	42396963	chr10:42396837-42396963	NONE				1	1		1		1	1	1	1	1	1		1		1	1	1	1		1	13	NONE_											4	6	3	2	2	3	3	1	3
chr10	42596831	42597212	chr10:42596831-42597212	NONE				1	1		1	1	1	1	1	1	1	1				1	1	1	1			12	NONE_											5	6	1	2	3	3	3	1	3
chr10	42394768	42395003	chr10:42394768-42395003	NONE				1	1		1		1	1	1		1	1				1	1	1	1	1	1	12	NONE_											4	5	3	2	2	3	2	2	2
chr10	42599290	42599396	chr10:42599290-42599396	NONE				1	1		1		1	1	1	1	1	1				1	1	1	1		1	12	NONE_											4	6	2	2	2	3	3	1	3
chr10	62333316	62333387	chr10:62333316-62333387	ANK3	-183864																		1					1	ANK3_					-1	-1		-1	-1		1	0	0	0	1	0	0	0	0
chr10	104474061	104474179	chr10:104474061-104474179	ARL3	44	SFXN2	-177													1							1	2	ARL3_						1	1		1	1	0	0	2	0	0	0	0	0	0
chr10	124635338	124635603	chr10:124635338-124635603	CUZD1	-25162	FAM24B	3643					1										1	1					3	CUZD1_	1	-1			-1	-1	-1	-1	-1	-1	3	0	0	1	2	0	0	0	1
chr10	124635338	124635603	chr10:124635338-124635603	CUZD1	-25162	FAM24B	3643					1										1	1					3	CUZD1_	1	-1			-1	-1	-1	-1	-1	-1	3	0	0	1	2	0	0	0	1
chr10	44729139	44729293	chr10:44729139-44729293	CXCL12	151281															1							1	2	CXCL12_					-1	-1	-1	-1	-1	-1	0	0	2	0	0	0	0	0	0
chr10	14996208	14996279	chr10:14996208-14996279	DCLRE1C	-197																		1					1	DCLRE1C_						1		-1			1	0	0	0	1	0	0	0	0
chr10	124635338	124635603	chr10:124635338-124635603	FAM24B	3643	CUZD1	-25162					1										1	1					3	FAM24B_											3	0	0	1	2	0	0	0	1
chr10	103517970	103518126	chr10:103517970-103518126	FBXW4	-63032	FGF8	17668										1								1			2	FBXW4_					1	1		1	1		0	2	0	0	0	0	2	0	0
chr10	103517970	103518126	chr10:103517970-103518126	FBXW4	-63032	FGF8	17668										1								1			2	FBXW4_					1	1		1	1		0	2	0	0	0	0	2	0	0
chr10	103517970	103518126	chr10:103517970-103518126	FGF8	17668	FBXW4	-63032										1								1			2	FGF8_					1	1	1	1	1	1	0	2	0	0	0	0	2	0	0
chr10	93646929	93647182	chr10:93646929-93647182	FGFBP3	22184	TNKS2	88987					1																1	FGFBP3_					-1	-1	1	-1	-1	1	1	0	0	0	1	0	0	0	0
chr10	93646929	93647182	chr10:93646929-93647182	FGFBP3	22184	TNKS2	88987					1																1	FGFBP3_					-1	-1	1	-1	-1	1	1	0	0	0	1	0	0	0	0
chr10	8102097	8102169	chr10:8102097-8102169	GATA3	5477																						1	1	GATA3_					1	1	1	1	1	1	0	0	1	0	0	0	0	0	0
chr10	71173119	71173213	chr10:71173119-71173213	HK1	124666	TACR2	3457																				1	1	HK1_					-1	-1	-1	-1	-1	-1	0	0	1	0	0	0	0	0	0
chr10	91293880	91294236	chr10:91293880-91294236	IFIT5	119715	SLC16A12	1255					1											1					2	IFIT5_					-1	1	1	-1		1	2	0	0	0	2	0	0	0	0
chr10	79470026	79470097	chr10:79470026-79470097	KCNMA1	-72662																		1					1	KCNMA1_					-1		1	-1	-1	1	1	0	0	0	1	0	0	0	0
chr10	68652687	68653042	chr10:68652687-68653042	LRRTM3	-32899							1											1					2	LRRTM3_	1				-1	-1	-1	-1	-1	-1	2	0	0	0	2	0	0	0	0
chr10	30725215	30725389	chr10:30725215-30725389	LYZL2	193389	MAP3K8	2436													1			1				1	3	LYZL2_											1	0	2	0	1	0	0	0	0
chr10	30725215	30725389	chr10:30725215-30725389	MAP3K8	2436	LYZL2	193389													1			1				1	3	MAP3K8_			1		1	1	1	1	1	1	1	0	2	0	1	0	0	0	0
chr10	71328510	71328954	chr10:71328510-71328954	NEUROG3	4262	TSPAN15	117503			1	1	1	1									1	1					6	NEUROG3_											6	0	0	3	3	0	0	0	1
chr10	71333078	71333395	chr10:71333078-71333395	NEUROG3	-243							1											1					2	NEUROG3_											2	0	0	0	2	0	0	0	0
chr10	10335465	10335795	chr10:10335465-10335795	NONE								1											1					2	NONE_											2	0	0	0	2	0	0	0	0
chr10	132800666	132800922	chr10:132800666-132800922	NONE								1											1					2	NONE_											2	0	0	0	2	0	0	0	0
chr10	25782198	25782305	chr10:25782198-25782305	NONE																			1					1	NONE_											1	0	0	0	1	0	0	0	0
chr10	78057728	78057812	chr10:78057728-78057812	NONE																1								1	NONE_											0	0	1	0	0	0	0	0	0
chr10	89990974	89991152	chr10:89990974-89991152	NONE																1							1	2	NONE_											0	0	2	0	0	0	0	0	0
chr10	53027873	53028113	chr10:53027873-53028113	PRKG1	194059							1	1										1					3	PRKG1_					-1	-1		-1	-1		3	0	0	0	3	0	0	0	0
chr10	121837242	121837369	chr10:121837242-121837369	SEC23IP	185083																		1					1	SEC23IP_											1	0	0	0	1	0	0	0	0
chr10	104474061	104474179	chr10:104474061-104474179	SFXN2	-177	ARL3	44													1							1	2	SFXN2_											0	0	2	0	0	0	0	0	0
chr10	104474061	104474179	chr10:104474061-104474179	SFXN2	-177	ARL3	44													1							1	2	SFXN2_											0	0	2	0	0	0	0	0	0
chr10	91293880	91294236	chr10:91293880-91294236	SLC16A12	1255	IFIT5	119715					1											1					2	SLC16A12_	1				-1	-1	-1	-1	-1	-1	2	0	0	0	2	0	0	0	0
chr10	71173119	71173213	chr10:71173119-71173213	TACR2	3457	HK1	124666																				1	1	TACR2_											0	0	1	0	0	0	0	0	0
chr10	93646929	93647182	chr10:93646929-93647182	TNKS2	88987	FGFBP3	22184					1																1	TNKS2_						-1			-1		1	0	0	0	1	0	0	0	0
chr10	71328510	71328954	chr10:71328510-71328954	TSPAN15	117503	NEUROG3	4262			1	1	1	1									1	1					6	TSPAN15_						-1	-1		-1		6	0	0	3	3	0	0	0	1
chr10	97416438	97416696	chr10:97416438-97416696	ALDH18A1	-104						1	1			1				1			1	1	1				7	ALDH18A1_											4	2	1	2	2	2	0	1	2
chr10	42388296	42388519	chr10:42388296-42388519	NONE				1	1		1		1	1	1	1	1	1				1	1	1	1			11	NONE_											4	6	1	2	2	3	3	1	3
chr10	42391650	42391895	chr10:42391650-42391895	NONE				1	1		1		1	1	1	1	1	1				1	1	1	1			11	NONE_											4	6	1	2	2	3	3	1	3
chr10	42399239	42399366	chr10:42399239-42399366	NONE				1	1		1		1	1	1	1	1	1				1	1	1	1			11	NONE_											4	6	1	2	2	3	3	1	3
chr10	42400113	42400491	chr10:42400113-42400491	NONE				1	1		1		1	1	1	1	1	1				1	1	1	1			11	NONE_											4	6	1	2	2	3	3	1	3
chr10	42400570	42400714	chr10:42400570-42400714	NONE				1	1		1		1	1	1	1	1	1				1	1	1	1			11	NONE_											4	6	1	2	2	3	3	1	3
chr10	42529300	42529841	chr10:42529300-42529841	NONE				1	1		1		1	1	1	1	1	1				1	1	1	1			11	NONE_											4	6	1	2	2	3	3	1	3
chr10	42387862	42388131	chr10:42387862-42388131	NONE				1	1		1		1	1	1	1	1	1					1	1	1		1	11	NONE_											3	6	2	1	2	3	3	1	2
chr10	42394334	42394623	chr10:42394334-42394623	NONE				1	1		1			1	1	1	1	1		1		1	1	1	1			11	NONE_											3	6	2	2	1	3	3	1	3
chr10	42386959	42387590	chr10:42386959-42387590	NONE				1	1					1	1		1					1	1	1	1			7	NONE_											2	5	0	1	1	3	2	0	2
chr10	42390925	42391049	chr10:42390925-42391049	NONE				1	1					1			1					1	1	1	1			6	NONE_											2	4	0	1	1	2	2	0	1
chr10	42394043	42394166	chr10:42394043-42394166	NONE				1	1		1		1	1	1	1	1	1		1				1	1		1	11	NONE_											2	6	3	1	1	3	3	1	2
chr10	42398405	42398882	chr10:42398405-42398882	NONE				1	1					1	1		1					1	1	1	1			7	NONE_											2	5	0	1	1	3	2	0	2
chr10	42409236	42409363	chr10:42409236-42409363	NONE				1	1													1	1					2	NONE_											2	0	0	1	1	0	0	0	1
chr10	42527253	42527629	chr10:42527253-42527629	NONE				1	1		1		1	1										1	1			5	NONE_											2	3	0	1	1	2	1	0	0
chr10	42530178	42530437	chr10:42530178-42530437	NONE				1	1						1		1					1	1	1	1			6	NONE_											2	4	0	1	1	2	2	0	2
chr10	42599080	42599197	chr10:42599080-42599197	NONE				1	1					1	1							1	1	1	1			6	NONE_											2	4	0	1	1	3	1	0	2
chr10	42383455	42383602	chr10:42383455-42383602	NONE				1	1		1		1	1	1		1	1				1	1	1	1			10	NONE_											4	5	1	2	2	3	2	1	2
chr10	42386366	42386614	chr10:42386366-42386614	NONE				1	1		1			1	1	1	1	1				1	1	1	1			10	NONE_											3	6	1	2	1	3	3	1	3
chr10	42532084	42532228	chr10:42532084-42532228	NONE				1	1		1			1	1	1	1					1	1	1	1		1	10	NONE_											3	6	1	2	1	3	3	0	3
chr10	42383295	42383395	chr10:42383295-42383395	NONE				1	1													1						1	NONE_											1	0	0	1	0	0	0	0	1
chr10	42390682	42390761	chr10:42390682-42390761	NONE				1	1														1	1	1			3	NONE_											1	2	0	0	1	1	1	0	0
chr10	42392886	42393058	chr10:42392886-42393058	NONE				1	1								1						1	1	1			4	NONE_											1	3	0	0	1	1	2	0	0
chr10	42396401	42396499	chr10:42396401-42396499	NONE				1	1						1		1						1	1	1			5	NONE_											1	4	0	0	1	2	2	0	1
chr10	42530524	42530785	chr10:42530524-42530785	NONE				1	1		1			1	1		1	1					1	1	1	1	1	10	NONE_											2	5	3	1	1	3	2	2	1
chr10	42391411	42391545	chr10:42391411-42391545	NONE				1	1		1			1	1		1	1					1	1	1	1		9	NONE_											2	5	2	1	1	3	2	2	1
chr10	42392247	42392362	chr10:42392247-42392362	NONE				1	1				1	1	1	1	1	1					1	1	1			9	NONE_											2	6	1	0	2	3	3	1	2
chr10	39128854	39128935	chr10:39128854-39128935	NONE				1	1															1	1			2	NONE_											0	2	0	0	0	1	1	0	0
chr10	42356971	42357115	chr10:42356971-42357115	NONE				1	1															1		1		2	NONE_											0	1	1	0	0	1	0	1	0
chr10	42379872	42379951	chr10:42379872-42379951	NONE				1	1								1								1			2	NONE_											0	2	0	0	0	0	2	0	0
chr10	42380234	42380309	chr10:42380234-42380309	NONE				1	1						1		1							1				3	NONE_											0	3	0	0	0	2	1	0	1
chr10	42383670	42383835	chr10:42383670-42383835	NONE				1	1															1	1			2	NONE_											0	2	0	0	0	1	1	0	0
chr10	42387677	42387776	chr10:42387677-42387776	NONE				1	1						1									1	1			3	NONE_											0	3	0	0	0	2	1	0	1
chr10	42389848	42389931	chr10:42389848-42389931	NONE				1	1								1							1	1			3	NONE_											0	3	0	0	0	1	2	0	0
chr10	42390335	42390530	chr10:42390335-42390530	NONE				1	1					1			1	1						1	1		1	6	NONE_											0	4	2	0	0	2	2	1	0
chr10	42393292	42393462	chr10:42393292-42393462	NONE				1	1					1										1	1			3	NONE_											0	3	0	0	0	2	1	0	0
chr10	42397144	42397248	chr10:42397144-42397248	NONE				1	1								1							1	1			3	NONE_											0	3	0	0	0	1	2	0	0
chr10	42398156	42398237	chr10:42398156-42398237	NONE				1	1								1							1	1			3	NONE_											0	3	0	0	0	1	2	0	0
chr10	42399833	42399985	chr10:42399833-42399985	NONE				1	1															1	1			2	NONE_											0	2	0	0	0	1	1	0	0
chr10	42401806	42402015	chr10:42401806-42402015	NONE				1	1					1		1	1	1						1	1			6	NONE_											0	5	1	0	0	2	3	1	1
chr10	42531472	42531550	chr10:42531472-42531550	NONE				1	1															1	1			2	NONE_											0	2	0	0	0	1	1	0	0
chr10	42534633	42534770	chr10:42534633-42534770	NONE				1	1															1		1		2	NONE_											0	1	1	0	0	1	0	1	0
chr10	42534926	42535005	chr10:42534926-42535005	NONE				1	1						1		1							1	1			4	NONE_											0	4	0	0	0	2	2	0	1
chr10	42385967	42386188	chr10:42385967-42386188	NONE				1	1		1				1		1					1	1	1	1		1	8	NONE_											3	4	1	2	1	2	2	0	2
chr10	42598336	42598556	chr10:42598336-42598556	NONE				1	1					1	1		1	1					1	1	1			7	NONE_											1	5	1	0	1	3	2	1	1
chr11	51572076	51572184	chr11:51572076-51572184	OR4C46	56848			1	1		1		1	1	1	1	1	1	1	1		1	1	1	1		1	14	OR4C46_											4	6	4	2	2	3	3	2	3
chr11	51579463	51579659	chr11:51579463-51579659	OR4C46	64279			1	1		1		1	1	1	1	1	1	1	1		1	1	1	1			13	OR4C46_											4	6	3	2	2	3	3	2	3
chr11	64052975	64053429	chr11:64052975-64053429	BAD	-1091					1	1	1	1	1	1	1	1	1	1	1	1	1	1	1	1	1	1	18	BAD_					1	1	1	1		1	6	6	6	3	3	3	3	3	3
chr11	61447643	61448011	chr11:61447643-61448011	DAGLA	-78					1	1	1	1	1	1	1	1	1	1	1		1	1	1	1	1	1	17	DAGLA_							1			1	6	6	5	3	3	3	3	3	3
chr11	10373570	10373641	chr11:10373570-10373641	ADM	46975	AMPD3	-98622																1					1	ADM_			-1			-1	-1		-1	-1	1	0	0	0	1	0	0	0	0
chr11	10373570	10373641	chr11:10373570-10373641	AMPD3	-98622	ADM	46975																1					1	AMPD3_							-1			-1	1	0	0	0	1	0	0	0	0
chr11	10373570	10373641	chr11:10373570-10373641	AMPD3	-98622	ADM	46975																1					1	AMPD3_							-1			-1	1	0	0	0	1	0	0	0	0
chr11	72533209	72533423	chr11:72533209-72533423	ATG16L2	7963									1	1		1			1				1	1		1	7	ATG16L2_											0	5	2	0	0	3	2	0	1
chr11	104652283	104652672	chr11:104652283-104652672	CASP12	116682					1	1	1	1									1	1					6	CASP12_											6	0	0	3	3	0	0	0	1
chr11	6324911	6325287	chr11:6324911-6325287	CCKBR	44133	PRKCDBP	16778					1	1							1			1				1	5	CCKBR_	1			1	1	-1	1	1	-1	1	3	0	2	0	3	0	0	0	0
chr11	125920507	125920749	chr11:125920507-125920749	CDON	12559	DDX25	146370													1							1	2	CDON_					-1	-1	1	-1	-1	1	0	0	2	0	0	0	0	0	0
chr11	46925470	46925746	chr11:46925470-46925746	CKAP5	-57828	LRP4	14565					1											1					2	CKAP5_					-1		1	-1		1	2	0	0	0	2	0	0	0	0
chr11	46925470	46925746	chr11:46925470-46925746	CKAP5	-57828	LRP4	14565					1											1					2	CKAP5_					-1		1	-1		1	2	0	0	0	2	0	0	0	0
chr11	125920507	125920749	chr11:125920507-125920749	DDX25	146370	CDON	12559													1							1	2	DDX25_					-1	-1	-1	-1	-1	-1	0	0	2	0	0	0	0	0	0
chr11	10830592	10830757	chr11:10830592-10830757	EIF4G2	-1155						1			1	1							1		1				5	EIF4G2_						1	1		1		2	3	0	2	0	3	0	0	2
chr11	27369372	27369912	chr11:27369372-27369912	LGR4	124651						1	1	1									1	1					5	LGR4_					1	-1	1		-1	1	5	0	0	2	3	0	0	0	1
chr11	46925470	46925746	chr11:46925470-46925746	LRP4	14565	CKAP5	-57828					1											1					2	LRP4_	1				-1	1	1	-1	1	1	2	0	0	0	2	0	0	0	0
chr11	84633250	84633762	chr11:84633250-84633762	NONE								1	1										1					3	NONE_											3	0	0	0	3	0	0	0	0
chr11	122311149	122311430	chr11:122311149-122311430	NONE								1											1					2	NONE_											2	0	0	0	2	0	0	0	0
chr11	122311660	122311923	chr11:122311660-122311923	NONE								1											1					2	NONE_											2	0	0	0	2	0	0	0	0
chr11	127968840	127968922	chr11:127968840-127968922	NONE																			1					1	NONE_											1	0	0	0	1	0	0	0	0
chr11	125133291	125133390	chr11:125133291-125133390	PKNOX2	98739																		1					1	PKNOX2_	1					1	1	-1	1	1	1	0	0	0	1	0	0	0	0
chr11	6324911	6325287	chr11:6324911-6325287	PRKCDBP	16778	CCKBR	44133					1	1							1			1				1	5	PRKCDBP_											3	0	2	0	3	0	0	0	0
chr11	64530097	64530347	chr11:64530097-64530347	PYGM	-2453							1											1					2	PYGM_					-1	-1	-1	-1	-1	-1	2	0	0	0	2	0	0	0	0
chr11	51586808	51587049	chr11:51586808-51587049	OR4C46	71647			1	1		1		1	1	1	1	1	1				1	1	1	1			11	OR4C46_											4	6	1	2	2	3	3	1	3
chr11	121107224	121107296	chr11:121107224-121107296	SC5D	-55902	TECTA	135378																				1	1	SC5D_							1			1	0	0	1	0	0	0	0	0	0
chr11	121107224	121107296	chr11:121107224-121107296	TECTA	135378	SC5D	-55902																				1	1	TECTA_									-1		0	0	1	0	0	0	0	0	0
chr11	102323512	102323587	chr11:102323512-102323587	TMEM123	225															1								1	TMEM123_					1	1	1	1	1	1	0	0	1	0	0	0	0	0	0
chr11	51580161	51580494	chr11:51580161-51580494	OR4C46	65046			1	1	1				1	1	1	1					1		1	1			8	OR4C46_											2	6	0	2	0	3	3	0	3
chr11	51582662	51583017	chr11:51582662-51583017	OR4C46	67558			1	1													1	1	1	1			4	OR4C46_											2	2	0	1	1	1	1	0	1
chr11	51588858	51589082	chr11:51588858-51589082	OR4C46	73688			1	1				1	1	1	1	1	1				1	1	1	1			10	OR4C46_											3	6	1	1	2	3	3	1	3
chr11	51579292	51579400	chr11:51579292-51579400	OR4C46	64064			1	1						1		1					1		1	1			5	OR4C46_											1	4	0	1	0	2	2	0	2
chr11	51584903	51584990	chr11:51584903-51584990	OR4C46	69665			1	1														1	1	1			3	OR4C46_											1	2	0	0	1	1	1	0	0
chr11	51590906	51591183	chr11:51590906-51591183	OR4C46	75763			1	1								1						1		1			3	OR4C46_											1	2	0	0	1	0	2	0	0
chr11	51592945	51593197	chr11:51592945-51593197	OR4C46	77789			1	1				1	1	1	1	1	1					1	1	1			9	OR4C46_											2	6	1	0	2	3	3	1	2
chr11	51570086	51570227	chr11:51570086-51570227	OR4C46	54875			1	1					1	1		1							1				4	OR4C46_											0	4	0	0	0	3	1	0	1
chr11	51573346	51573445	chr11:51573346-51573445	OR4C46	58114			1	1						1		1	1						1	1			5	OR4C46_											0	4	1	0	0	2	2	1	1
chr11	51584686	51584819	chr11:51584686-51584819	OR4C46	69471			1	1																1			1	OR4C46_											0	1	0	0	0	0	1	0	0
chr11	51586299	51586443	chr11:51586299-51586443	OR4C46	71089			1	1																1		1	2	OR4C46_											0	1	1	0	0	0	1	0	0
chr11	51590384	51590611	chr11:51590384-51590611	OR4C46	75216			1	1						1									1	1			3	OR4C46_											0	3	0	0	0	2	1	0	1
chr12	74934862	74935157	chr12:74934862-74935157	ATXN7L3B	3459							1	1										1					3	ATXN7L3B_					1		1	1		1	3	0	0	0	3	0	0	0	0
chr12	122378327	122378420	chr12:122378327-122378420	BCL7A	-78954	WDR66	22606														1						1	2	BCL7A_						1	1		1	1	0	0	2	0	0	0	0	0	0
chr12	122378327	122378420	chr12:122378327-122378420	BCL7A	-78954	WDR66	22606														1						1	2	BCL7A_						1	1		1	1	0	0	2	0	0	0	0	0	0
chr12	32273478	32273879	chr12:32273478-32273879	BICD1	13516						1	1	1									1	1					5	BICD1_								-1			5	0	0	2	3	0	0	0	1
chr12	119740663	119740787	chr12:119740663-119740787	CCDC60	-31792	HSPB8	124278													1								1	CCDC60_				1	1	1	1	1	1	1	0	0	1	0	0	0	0	0	0
chr12	120933678	120933772	chr12:120933678-120933772	COQ5	33260	DYNLL1	26072																				1	1	COQ5_											0	0	1	0	0	0	0	0	0
chr12	120933678	120933772	chr12:120933678-120933772	DYNLL1	26072	COQ5	33260																				1	1	DYNLL1_											0	0	1	0	0	0	0	0	0
chr12	120933678	120933772	chr12:120933678-120933772	DYNLL1	26072	COQ5	33260																				1	1	DYNLL1_											0	0	1	0	0	0	0	0	0
chr12	93454927	93455044	chr12:93454927-93455044	EEA1	-131879															1							1	2	EEA1_					1	1	1	1	1	1	0	0	2	0	0	0	0	0	0
chr12	124615301	124615622	chr12:124615301-124615622	FAM101A	-158248	ZNF664	157792					1											1					2	FAM101A_											2	0	0	0	2	0	0	0	0
chr12	1699857	1700144	chr12:1699857-1700144	FBXL14	3330							1											1					2	FBXL14_						1	1		1	1	2	0	0	0	2	0	0	0	0
chr12	117490530	117490764	chr12:117490530-117490764	FBXW8	141886	TESC	46627					1																1	FBXW8_						1	1		1	1	1	0	0	0	1	0	0	0	0
chr12	8123314	8123636	chr12:8123314-8123636	FOXJ2	-61824	SLC2A3	-34604					1											1					2	FOXJ2_					1		1	1		1	2	0	0	0	2	0	0	0	0
chr12	8123314	8123636	chr12:8123314-8123636	FOXJ2	-61824	SLC2A3	-34604					1											1					2	FOXJ2_					1		1	1		1	2	0	0	0	2	0	0	0	0
chr12	119740663	119740787	chr12:119740663-119740787	HSPB8	124278	CCDC60	-31792													1								1	HSPB8_			-1		1	-1	-1	1	-1	-1	0	0	1	0	0	0	0	0	0
chr12	118406916	118407043	chr12:118406916-118407043	KSR2	-192																						1	1	KSR2_					-1	-1	-1	-1	-1	-1	0	0	1	0	0	0	0	0	0
chr12	89492555	89492957	chr12:89492555-89492957	NONE								1	1									1	1					4	NONE_											4	0	0	1	3	0	0	0	1
chr12	12008475	12008798	chr12:12008475-12008798	NONE								1	1										1					3	NONE_											3	0	0	0	3	0	0	0	0
chr12	42250151	42250324	chr12:42250151-42250324	NONE																	1						1	2	NONE_											0	0	2	0	0	0	0	0	0
chr12	119049670	119049836	chr12:119049670-119049836	NONE													1								1			2	NONE_											0	2	0	0	0	0	2	0	0
chr12	96198232	96198340	chr12:96198232-96198340	NTN4	-13750	SNRPF	-54420													1								1	NTN4_					1	-1	1	1	-1	1	0	0	1	0	0	0	0	0	0
chr12	57613376	57613480	chr12:57613376-57613480	NXPH4	2850	SHMT2	-9682																				1	1	NXPH4_					1		-1	1	1	-1	0	0	1	0	0	0	0	0	0
chr12	76371818	76371912	chr12:76371818-76371912	PHLDA1	55847															1								1	PHLDA1_					-1	-1	-1	-1	-1	-1	0	0	1	0	0	0	0	0	0
chr12	42878031	42878651	chr12:42878031-42878651	PRICKLE1	-544						1	1	1									1	1					5	PRICKLE1_					-1	-1	-1	-1	-1	-1	5	0	0	2	3	0	0	0	1
chr12	114370709	114370780	chr12:114370709-114370780	RBM19	33366																		1					1	RBM19_						1	-1			-1	1	0	0	0	1	0	0	0	0
chr12	57613376	57613480	chr12:57613376-57613480	SHMT2	-9682	NXPH4	2850																				1	1	SHMT2_					-1	1		-1		-1	0	0	1	0	0	0	0	0	0
chr12	57613376	57613480	chr12:57613376-57613480	SHMT2	-9682	NXPH4	2850																				1	1	SHMT2_					-1	1		-1		-1	0	0	1	0	0	0	0	0	0
chr12	8123314	8123636	chr12:8123314-8123636	SLC2A3	-34604	FOXJ2	-61824					1											1					2	SLC2A3_					1	-1		1	-1		2	0	0	0	2	0	0	0	0
chr12	113683532	113683958	chr12:113683532-113683958	SLC8B1	89090	TPCN1	24480					1	1									1	1					4	SLC8B1_					-1	-1	-1	-1	-1	-1	4	0	0	1	3	0	0	0	1
chr12	96198232	96198340	chr12:96198232-96198340	SNRPF	-54420	NTN4	-13750													1								1	SNRPF_					-1			-1			0	0	1	0	0	0	0	0	0
chr12	96198232	96198340	chr12:96198232-96198340	SNRPF	-54420	NTN4	-13750													1								1	SNRPF_					-1			-1			0	0	1	0	0	0	0	0	0
chr12	118975623	118975746	chr12:118975623-118975746	SUDS3	161500																	1	1					2	SUDS3_					-1		-1	-1		-1	2	0	0	1	1	0	0	0	1
chr12	124615301	124615622	chr12:124615301-124615622	ZNF664	157792	FAM101A	-158248					1											1					2	ZNF664_					1	1	1	1	1	1	2	0	0	0	2	0	0	0	0
chr12	115107292	115107415	chr12:115107292-115107415	TBX3	14041															1							1	2	TBX3_					1	1	1	1	1	1	0	0	2	0	0	0	0	0	0
chr12	117490530	117490764	chr12:117490530-117490764	TESC	46627	FBXW8	141886					1																1	TESC_	1				1	-1	-1	1	-1	-1	1	0	0	0	1	0	0	0	0
chr12	113683532	113683958	chr12:113683532-113683958	TPCN1	24480	SLC8B1	89090					1	1									1	1					4	TPCN1_					-1	-1		-1	-1		4	0	0	1	3	0	0	0	1
chr12	113683532	113683958	chr12:113683532-113683958	TPCN1	24480	SLC8B1	89090					1	1									1	1					4	TPCN1_					-1	-1		-1	-1		4	0	0	1	3	0	0	0	1
chr12	31079398	31079506	chr12:31079398-31079506	TSPAN11	-440																						1	1	TSPAN11_					-1		1	-1		1	0	0	1	0	0	0	0	0	0
chr12	122378327	122378420	chr12:122378327-122378420	WDR66	22606	BCL7A	-78954														1						1	2	WDR66_					1	1		1	1	1	0	0	2	0	0	0	0	0	0
chr12	34841464	34841602	chr12:34841464-34841602	NONE				1	1																1			1	NONE_											0	1	0	0	0	0	1	0	0
chr12	34846320	34846480	chr12:34846320-34846480	NONE				1	1						1									1			1	3	NONE_											0	2	1	0	0	2	0	0	1
chr13	50210190	50210303	chr13:50210190-50210303	ARL11	7812	EBPL	55364						1										1		1			3	ARL11_					-1	-1	-1	-1	-1	-1	2	1	0	0	2	0	1	0	0
chr13	50210190	50210303	chr13:50210190-50210303	EBPL	55364	ARL11	7812						1										1		1			3	EBPL_					-1	-1	-1	-1		-1	2	1	0	0	2	0	1	0	0
chr13	51722506	51722773	chr13:51722506-51722773	FAM124A	-73867							1																1	FAM124A_					1	-1	-1	1	-1	-1	1	0	0	0	1	0	0	0	0
chr13	28395821	28396087	chr13:28395821-28396087	GSX1	29174	PDX1	-98203					1																1	GSX1_											1	0	0	0	1	0	0	0	0
chr13	113560608	113560892	chr13:113560608-113560892	MCF2L	-62785							1											1					2	MCF2L_						-1	1		-1		2	0	0	0	2	0	0	0	0
chr13	112286813	112287126	chr13:112286813-112287126	NONE								1	1										1					3	NONE_											3	0	0	0	3	0	0	0	0
chr13	107448709	107448959	chr13:107448709-107448959	NONE								1											1					2	NONE_											2	0	0	0	2	0	0	0	0
chr13	85229095	85229196	chr13:85229095-85229196	NONE																			1					1	NONE_											1	0	0	0	1	0	0	0	0
chr13	53529655	53529949	chr13:53529655-53529949	OLFM4	-73092	PCDH8	-107027					1	1										1					3	OLFM4_											3	0	0	0	3	0	0	0	0
chr13	100636016	100636250	chr13:100636016-100636250	PCCA	-105204	ZIC2	2107					1											1					2	PCCA_						-1	-1			-1	2	0	0	0	2	0	0	0	0
chr13	53529655	53529949	chr13:53529655-53529949	PCDH8	-107027	OLFM4	-73092					1	1										1					3	PCDH8_	1				-1	-1	1	-1	-1		3	0	0	0	3	0	0	0	0
chr13	53425763	53426102	chr13:53425763-53426102	PCDH8	-3158							1	1								1		1				1	5	PCDH8_	1				-1	-1	1	-1	-1		3	0	2	0	3	0	0	0	0
chr13	28395821	28396087	chr13:28395821-28396087	PDX1	-98203	GSX1	29174					1																1	PDX1_											1	0	0	0	1	0	0	0	0
chr13	28395821	28396087	chr13:28395821-28396087	PDX1	-98203	GSX1	29174					1																1	PDX1_											1	0	0	0	1	0	0	0	0
chr13	34253545	34253715	chr13:34253545-34253715	RFC3	-138556															1								1	RFC3_					-1			-1			0	0	1	0	0	0	0	0	0
chr13	44970980	44971201	chr13:44970980-44971201	SERP2	23113	TSC22D1	179610													1							1	2	SERP2_						1	1		1	1	0	0	2	0	0	0	0	0	0
chr13	113001156	113001552	chr13:113001156-113001552	SPACA7	-29279							1	1								1		1				1	5	SPACA7_											3	0	2	0	3	0	0	0	0
chr13	100636016	100636250	chr13:100636016-100636250	ZIC2	2107	PCCA	-105204					1											1					2	ZIC2_						-1	-1		-1	-1	2	0	0	0	2	0	0	0	0
chr13	61158700	61158949	chr13:61158700-61158949	TDRD3	187398							1										1						2	TDRD3_					1	1		1	1		2	0	0	1	1	0	0	0	1
chr13	44970980	44971201	chr13:44970980-44971201	TSC22D1	179610	SERP2	23113													1							1	2	TSC22D1_				1		1	1		1	1	0	0	2	0	0	0	0	0	0
chr13	20368787	20368925	chr13:20368787-20368925	PSPC1	-11799	ZMYM5	68808		1												1						1	2	PSPC1_					-1	-1	-1	-1	-1	-1	0	0	2	0	0	0	0	0	0
chr13	52212680	52212752	chr13:52212680-52212752	WDFY2	54072	DHRS12	165543		1											1								1	WDFY2_					-1	-1	-1	-1	-1	-1	0	0	1	0	0	0	0	0	0
chr13	20368787	20368925	chr13:20368787-20368925	PSPC1	-11799	ZMYM5	68808		1												1						1	2	PSPC1_					-1	-1	-1	-1	-1	-1	0	0	2	0	0	0	0	0	0
chr13	52212680	52212752	chr13:52212680-52212752	DHRS12	165543	WDFY2	54072		1											1								1	DHRS12_						-1					0	0	1	0	0	0	0	0	0
chr13	20368787	20368925	chr13:20368787-20368925	ZMYM5	68808	PSPC1	-11799		1												1						1	2	ZMYM5_											0	0	2	0	0	0	0	0	0
chr14	95623612	95624044	chr14:95623612-95624044	DICER1	519					1	1	1	1	1	1	1	1	1	1	1		1	1	1	1	1	1	17	DICER1_						1	1		1	1	6	6	5	3	3	3	3	3	3
chr14	23449854	23450179	chr14:23449854-23450179	AJUBA	1834	HAUS4	-23654					1											1					2	AJUBA_					1		1		-1	1	2	0	0	0	2	0	0	0	0
chr14	23451807	23451978	chr14:23451807-23451978	AJUBA	-42																						1	1	AJUBA_					1		1		-1	1	0	0	1	0	0	0	0	0	0
chr14	77422797	77423182	chr14:77422797-77423182	ANGEL1	-143707	IRF2BPL	72044					1	1										1					3	ANGEL1_											3	0	0	0	3	0	0	0	0
chr14	75943363	75943460	chr14:75943363-75943460	BATF	-45356	JDP2	44575													1							1	2	BATF_											0	0	2	0	0	0	0	0	0
chr14	75943363	75943460	chr14:75943363-75943460	BATF	-45356	JDP2	44575													1							1	2	BATF_											0	0	2	0	0	0	0	0	0
chr14	99990770	99990851	chr14:99990770-99990851	CCDC85C	79552	CCNK	43065																1					1	CCDC85C_							1			1	1	0	0	0	1	0	0	0	0
chr14	99990770	99990851	chr14:99990770-99990851	CCNK	43065	CCDC85C	79552																1					1	CCNK_										-1	1	0	0	0	1	0	0	0	0
chr14	99990770	99990851	chr14:99990770-99990851	CCNK	43065	CCDC85C	79552																1					1	CCNK_										-1	1	0	0	0	1	0	0	0	0
chr14	29247509	29247743	chr14:29247509-29247743	FOXG1	12576															1							1	2	FOXG1_					1	1	1	1	1	1	0	0	2	0	0	0	0	0	0
chr14	95239427	95239733	chr14:95239427-95239733	GSC	-3018							1											1					2	GSC_					1	1	1	1	1	1	2	0	0	0	2	0	0	0	0
chr14	23449854	23450179	chr14:23449854-23450179	HAUS4	-23654	AJUBA	1834					1											1					2	HAUS4_					-1			-1			2	0	0	0	2	0	0	0	0
chr14	23449854	23450179	chr14:23449854-23450179	HAUS4	-23654	AJUBA	1834					1											1					2	HAUS4_					-1			-1			2	0	0	0	2	0	0	0	0
chr14	77422797	77423182	chr14:77422797-77423182	IRF2BPL	72044	ANGEL1	-143707					1	1										1					3	IRF2BPL_					-1	-1	-1	-1	-1	-1	3	0	0	0	3	0	0	0	0
chr14	75943363	75943460	chr14:75943363-75943460	JDP2	44575	BATF	-45356													1							1	2	JDP2_											0	0	2	0	0	0	0	0	0
chr14	58333719	58333866	chr14:58333719-58333866	NONE																	1						1	2	NONE_											0	0	2	0	0	0	0	0	0
chr14	82079743	82079919	chr14:82079743-82079919	SEL1L	-79626										1		1							1	1			4	SEL1L_					1	1	1	1	1	1	0	4	0	0	0	2	2	0	1
chr14	60979933	60980036	chr14:60979933-60980036	SIX1	136195	SIX6	4316																1					1	SIX1_							1	-1		1	1	0	0	0	1	0	0	0	0
chr14	60979933	60980036	chr14:60979933-60980036	SIX6	4316	SIX1	136195																1					1	SIX6_	1				-1	-1	1	-1	-1	1	1	0	0	0	1	0	0	0	0
chr14	88237626	88237769	chr14:88237626-88237769	NONE					1														1					1	NONE_											1	0	0	0	1	0	0	0	0
chr15	25915443	25915745	chr15:25915443-25915745	ATP10A	192761						1	1											1					3	ATP10A_					-1	-1	-1	-1	-1	-1	3	0	0	1	2	0	0	0	0
chr15	101618010	101618123	chr15:101618010-101618123	CHSY1	174070	LRRK1	158647																1					1	CHSY1_							-1			-1	1	0	0	0	1	0	0	0	0
chr15	78635746	78635935	chr15:78635746-78635935	CRABP1	3175	IREB2	-94690													1							1	2	CRABP1_			1		-1	-1		-1	-1		0	0	2	0	0	0	0	0	0
chr15	75054799	75054924	chr15:75054799-75054924	CSK	-19536	CYP1A2	13677																				1	1	CSK_						1			1		0	0	1	0	0	0	0	0	0
chr15	75054799	75054924	chr15:75054799-75054924	CSK	-19536	CYP1A2	13677																				1	1	CSK_						1			1		0	0	1	0	0	0	0	0	0
chr15	22919473	22919815	chr15:22919473-22919815	CYFIP1	26981	NIPA2	114764					1	1										1					3	CYFIP1_					1	1	1	1	1	1	3	0	0	0	3	0	0	0	0
chr15	75018250	75019056	chr15:75018250-75019056	CYP1A1	-702							1	1							1	1		1				1	6	CYP1A1_	1		-1	1	-1	-1	1	-1	-1	1	3	0	3	0	3	0	0	0	0
chr15	75054799	75054924	chr15:75054799-75054924	CYP1A2	13677	CSK	-19536																				1	1	CYP1A2_											0	0	1	0	0	0	0	0	0
chr15	33191517	33191782	chr15:33191517-33191782	FMN1	168435	GREM1	181475					1											1					2	FMN1_					-1	1		-1	1		2	0	0	0	2	0	0	0	0
chr15	40179563	40179802	chr15:40179563-40179802	GPR176	33410							1																1	GPR176_					-1	-1	-1	-1	-1	-1	1	0	0	0	1	0	0	0	0
chr15	33191517	33191782	chr15:33191517-33191782	GREM1	181475	FMN1	168435					1											1					2	GREM1_					-1	1	1	-1	1	1	2	0	0	0	2	0	0	0	0
chr15	78635746	78635935	chr15:78635746-78635935	IREB2	-94690	CRABP1	3175													1							1	2	IREB2_											0	0	2	0	0	0	0	0	0
chr15	78635746	78635935	chr15:78635746-78635935	IREB2	-94690	CRABP1	3175													1							1	2	IREB2_											0	0	2	0	0	0	0	0	0
chr15	101618010	101618123	chr15:101618010-101618123	LRRK1	158647	CHSY1	174070																1					1	LRRK1_					-1	-1	-1	-1	-1	-1	1	0	0	0	1	0	0	0	0
chr15	37399062	37399159	chr15:37399062-37399159	MEIS2	-7025															1							1	2	MEIS2_					1	1	1	1	1	1	0	0	2	0	0	0	0	0	0
chr15	22919473	22919815	chr15:22919473-22919815	NIPA2	114764	CYFIP1	26981					1	1										1					3	NIPA2_					1	1			1		3	0	0	0	3	0	0	0	0
chr15	93876461	93876951	chr15:93876461-93876951	NONE								1	1										1					3	NONE_											3	0	0	0	3	0	0	0	0
chr15	26378046	26378176	chr15:26378046-26378176	NONE																			1					1	NONE_											1	0	0	0	1	0	0	0	0
chr15	61097169	61097613	chr15:61097169-61097613	RORA	-177729						1	1	1									1	1					5	RORA_	1				1	1	-1	1	1	-1	5	0	0	2	3	0	0	0	1
chr15	69846999	69847216	chr15:69846999-69847216	RPLP1	101985									1	1	1	1							1	1			6	RPLP1_					-1			-1			0	6	0	0	0	3	3	0	2
chr15	50474309	50474570	chr15:50474309-50474570	SLC27A2	47							1																1	SLC27A2_	1				-1	-1		-1	-1	-1	1	0	0	0	1	0	0	0	0
chr15	67322746	67323125	chr15:67322746-67323125	SMAD3	-35247							1	1										1					3	SMAD3_					1	1	1	1	1	1	3	0	0	0	3	0	0	0	0
chr15	38543321	38543583	chr15:38543321-38543583	SPRED1	-1075							1											1					2	SPRED1_					1	-1		1	-1		2	0	0	0	2	0	0	0	0
chr15	38365046	38365280	chr15:38365046-38365280	SPRED1	-179364	TMCO5A	137705					1																1	SPRED1_					1	-1		1	-1		1	0	0	0	1	0	0	0	0
chr15	38365046	38365280	chr15:38365046-38365280	TMCO5A	137705	SPRED1	-179364					1																1	TMCO5A_											1	0	0	0	1	0	0	0	0
chr16	46403387	46403542	chr16:46403387-46403542	NONE				1	1		1		1	1	1	1	1	1		1	1	1	1	1	1	1	1	15	NONE_											4	6	5	2	2	3	3	2	3
chr16	46432686	46432843	chr16:46432686-46432843	NONE				1	1		1		1	1	1	1	1	1	1	1		1	1	1	1	1	1	15	NONE_											4	6	5	2	2	3	3	3	3
chr16	46406247	46407051	chr16:46406247-46407051	NONE				1	1		1		1	1	1	1	1	1		1		1	1	1	1			12	NONE_											4	6	2	2	2	3	3	1	3
chr16	46389544	46389822	chr16:46389544-46389822	NONE				1	1		1			1	1		1					1	1	1	1			8	NONE_											3	5	0	2	1	3	2	0	2
chr16	46391188	46391713	chr16:46391188-46391713	NONE				1	1		1		1	1	1	1	1	1				1	1	1	1			11	NONE_											4	6	1	2	2	3	3	1	3
chr16	46404023	46404428	chr16:46404023-46404428	NONE				1	1		1			1	1	1	1					1	1	1	1			9	NONE_											3	6	0	2	1	3	3	0	3
chr16	46391877	46392363	chr16:46391877-46392363	NONE				1	1		1		1	1	1	1	1	1				1	1	1	1			11	NONE_											4	6	1	2	2	3	3	1	3
chr16	46403612	46403810	chr16:46403612-46403810	NONE				1	1		1		1	1	1	1	1	1					1	1	1		1	11	NONE_											3	6	2	1	2	3	3	1	2
chr16	46392946	46393562	chr16:46392946-46393562	NONE				1	1					1	1		1					1	1	1	1			7	NONE_											2	5	0	1	1	3	2	0	2
chr16	46393987	46394190	chr16:46393987-46394190	NONE				1	1					1	1		1					1	1	1	1			7	NONE_											2	5	0	1	1	3	2	0	2
chr16	46398592	46398774	chr16:46398592-46398774	NONE				1	1		1			1	1	1	1					1		1	1			8	NONE_											2	6	0	2	0	3	3	0	3
chr16	46398062	46398398	chr16:46398062-46398398	NONE				1	1		1		1	1	1		1	1				1	1	1	1			10	NONE_											4	5	1	2	2	3	2	1	2
chr16	577680	577809	chr16:577680-577809	CAPN15	-111																	1			1			2	CAPN15_					-1	-1	-1	-1	-1	-1	1	1	0	1	0	0	1	0	1
chr16	62069082	62069359	chr16:62069082-62069359	CDH8	1518							1								1	1		1				1	5	CDH8_					-1	-1	1	-1	-1	1	2	0	3	0	2	0	0	0	0
chr16	23798360	23798616	chr16:23798360-23798616	CHP2	32540	PRKCB	-48857					1											1					2	CHP2_					-1	-1	-1	-1	-1	-1	2	0	0	0	2	0	0	0	0
chr16	19303022	19303137	chr16:19303022-19303137	CLEC19A	5979	TMC5	-118977													1								1	CLEC19A_					1		1	1	-1	1	0	0	1	0	0	0	0	0	0
chr16	85749297	85749667	chr16:85749297-85749667	EMC8	83664	GINS2	-26877					1	1										1					3	EMC8_						1			1		3	0	0	0	3	0	0	0	0
chr16	85749297	85749667	chr16:85749297-85749667	GINS2	-26877	EMC8	83664					1	1										1					3	GINS2_					-1			-1			3	0	0	0	3	0	0	0	0
chr16	85749297	85749667	chr16:85749297-85749667	GINS2	-26877	EMC8	83664					1	1										1					3	GINS2_					-1			-1			3	0	0	0	3	0	0	0	0
chr16	85617039	85617801	chr16:85617039-85617801	GSE1	-29402							1								1			1				1	4	GSE1_			-1			-1			-1	-1	2	0	2	0	2	0	0	0	0
chr16	22971043	22971118	chr16:22971043-22971118	HS3ST2	145583	USP31	189510													1								1	HS3ST2_					-1	-1	-1	-1	-1	-1	0	0	1	0	0	0	0	0	0
chr16	86076300	86076391	chr16:86076300-86076391	IRF8	143937															1							1	2	IRF8_					-1	-1		-1	-1		0	0	2	0	0	0	0	0	0
chr16	21532643	21533168	chr16:21532643-21533168	METTL9	-77891	NPIPB3	-101828			1		1	1									1	1					5	METTL9_					-1			-1			5	0	0	2	3	0	0	0	1
chr16	51393125	51393519	chr16:51393125-51393519	NONE								1											1					2	NONE_											2	0	0	0	2	0	0	0	0
chr16	51460116	51460375	chr16:51460116-51460375	NONE								1											1					2	NONE_											2	0	0	0	2	0	0	0	0
chr16	83272795	83273175	chr16:83272795-83273175	NONE								1											1					2	NONE_											2	0	0	0	2	0	0	0	0
chr16	21532643	21533168	chr16:21532643-21533168	NPIPB3	-101828	METTL9	-77891			1		1	1									1	1					5	NPIPB3_						-1	-1	1	-1		5	0	0	2	3	0	0	0	1
chr16	23798360	23798616	chr16:23798360-23798616	PRKCB	-48857	CHP2	32540					1											1					2	PRKCB_					-1	-1	-1	-1	-1	-1	2	0	0	0	2	0	0	0	0
chr16	23798360	23798616	chr16:23798360-23798616	PRKCB	-48857	CHP2	32540					1											1					2	PRKCB_					-1	-1	-1	-1	-1	-1	2	0	0	0	2	0	0	0	0
chr16	51278022	51278186	chr16:51278022-51278186	SALL1	-92918												1								1			2	SALL1_						1	1	-1	1	1	0	2	0	0	0	0	2	0	0
chr16	87904019	87904471	chr16:87904019-87904471	SLC7A5	-1151							1	1										1					3	SLC7A5_			-1		1			1			3	0	0	0	3	0	0	0	0
chr16	29625920	29626427	chr16:29625920-29626427	SPN	-48406	SULT1A4	158394			1		1	1									1	1					5	SPN_					-1		-1	-1			5	0	0	2	3	0	0	0	1
chr16	30709326	30709469	chr16:30709326-30709469	SRCAP	-1064																						1	1	SRCAP_						1					0	0	1	0	0	0	0	0	0
chr16	29625920	29626427	chr16:29625920-29626427	SULT1A4	158394	SPN	-48406			1		1	1									1	1					5	SULT1A4_											5	0	0	2	3	0	0	0	1
chr16	49788745	49789075	chr16:49788745-49789075	ZNF423	67740							1																1	ZNF423_					-1	-1		-1	-1	-1	1	0	0	0	1	0	0	0	0
chr16	19303022	19303137	chr16:19303022-19303137	TMC5	-118977	CLEC19A	5979													1								1	TMC5_						-1			-1		0	0	1	0	0	0	0	0	0
chr16	22971043	22971118	chr16:22971043-22971118	USP31	189510	HS3ST2	145583													1								1	USP31_							-1			-1	0	0	1	0	0	0	0	0	0
chr16	33044223	33044294	chr16:33044223-33044294	TP53TG3C	-160721				1														1					1	TP53TG3C_											1	0	0	0	1	0	0	0	0
chr16	46420810	46420963	chr16:46420810-46420963	NONE				1	1		1			1	1	1	1	1				1		1	1		1	10	NONE_											2	6	2	2	0	3	3	1	3
chr16	46401111	46401203	chr16:46401111-46401203	NONE				1	1													1		1	1			3	NONE_											1	2	0	1	0	1	1	0	1
chr16	46407894	46408052	chr16:46407894-46408052	NONE				1	1		1			1			1							1	1			5	NONE_											1	4	0	1	0	2	2	0	0
chr16	46408167	46408544	chr16:46408167-46408544	NONE				1	1					1	1	1	1						1	1	1			7	NONE_											1	6	0	0	1	3	3	0	2
chr16	46421728	46421936	chr16:46421728-46421936	NONE				1	1		1				1									1	1			4	NONE_											1	3	0	1	0	2	1	0	1
chr16	46395131	46395467	chr16:46395131-46395467	NONE				1	1		1			1	1		1	1				1	1	1	1			9	NONE_											3	5	1	2	1	3	2	1	2
chr16	46388190	46388510	chr16:46388190-46388510	NONE				1	1		1			1	1	1	1	1					1	1	1			9	NONE_											2	6	1	1	1	3	3	1	2
chr16	46392469	46392628	chr16:46392469-46392628	NONE				1	1		1			1	1	1	1	1						1	1		1	9	NONE_											1	6	2	1	0	3	3	1	2
chr16	33973660	33973777	chr16:33973660-33973777	NONE				1	1									1										1	NONE_											0	0	1	0	0	0	0	1	0
chr16	34022674	34022747	chr16:34022674-34022747	NONE				1	1															1				1	NONE_											0	1	0	0	0	1	0	0	0
chr16	46386678	46387077	chr16:46386678-46387077	NONE				1	1						1		1							1	1			4	NONE_											0	4	0	0	0	2	2	0	1
chr16	46387360	46387597	chr16:46387360-46387597	NONE				1	1						1			1						1	1			4	NONE_											0	3	1	0	0	2	1	1	1
chr16	46387763	46387916	chr16:46387763-46387916	NONE				1	1							1								1	1			3	NONE_											0	3	0	0	0	1	2	0	1
chr16	46388655	46388784	chr16:46388655-46388784	NONE				1	1					1				1						1	1		1	5	NONE_											0	3	2	0	0	2	1	1	0
chr16	46389292	46389390	chr16:46389292-46389390	NONE				1	1						1		1							1	1			4	NONE_											0	4	0	0	0	2	2	0	1
chr16	46390040	46390141	chr16:46390040-46390141	NONE				1	1															1				1	NONE_											0	1	0	0	0	1	0	0	0
chr16	46390401	46390529	chr16:46390401-46390529	NONE				1	1							1	1							1	1			4	NONE_											0	4	0	0	0	1	3	0	1
chr16	46390700	46391092	chr16:46390700-46391092	NONE				1	1															1	1			2	NONE_											0	2	0	0	0	1	1	0	0
chr16	46392763	46392839	chr16:46392763-46392839	NONE				1	1																1			1	NONE_											0	1	0	0	0	0	1	0	0
chr16	46393792	46393897	chr16:46393792-46393897	NONE				1	1					1										1	1			3	NONE_											0	3	0	0	0	2	1	0	0
chr16	46394381	46394659	chr16:46394381-46394659	NONE				1	1								1							1	1			3	NONE_											0	3	0	0	0	1	2	0	0
chr16	46395656	46395758	chr16:46395656-46395758	NONE				1	1															1	1			2	NONE_											0	2	0	0	0	1	1	0	0
chr16	46395855	46395989	chr16:46395855-46395989	NONE				1	1					1										1	1			3	NONE_											0	3	0	0	0	2	1	0	0
chr16	46396068	46396243	chr16:46396068-46396243	NONE				1	1															1	1			2	NONE_											0	2	0	0	0	1	1	0	0
chr16	46396353	46396442	chr16:46396353-46396442	NONE				1	1															1	1			2	NONE_											0	2	0	0	0	1	1	0	0
chr16	46396701	46396793	chr16:46396701-46396793	NONE				1	1								1							1	1			3	NONE_											0	3	0	0	0	1	2	0	0
chr16	46397669	46397754	chr16:46397669-46397754	NONE				1	1															1				1	NONE_											0	1	0	0	0	1	0	0	0
chr16	46399403	46399761	chr16:46399403-46399761	NONE				1	1					1	1		1	1						1	1			6	NONE_											0	5	1	0	0	3	2	1	1
chr16	46399874	46399961	chr16:46399874-46399961	NONE				1	1															1	1			2	NONE_											0	2	0	0	0	1	1	0	0
chr16	46400535	46400966	chr16:46400535-46400966	NONE				1	1					1		1	1							1	1			5	NONE_											0	5	0	0	0	2	3	0	1
chr16	46401352	46401478	chr16:46401352-46401478	NONE				1	1						1									1	1			3	NONE_											0	3	0	0	0	2	1	0	1
chr16	46401652	46401943	chr16:46401652-46401943	NONE				1	1					1	1									1	1			4	NONE_											0	4	0	0	0	3	1	0	1
chr16	46402028	46402274	chr16:46402028-46402274	NONE				1	1						1		1							1	1			4	NONE_											0	4	0	0	0	2	2	0	1
chr16	46402455	46402562	chr16:46402455-46402562	NONE				1	1															1	1			2	NONE_											0	2	0	0	0	1	1	0	0
chr16	46402727	46402828	chr16:46402727-46402828	NONE				1	1					1			1							1	1			4	NONE_											0	4	0	0	0	2	2	0	0
chr16	46403004	46403100	chr16:46403004-46403100	NONE				1	1					1	1		1							1	1			5	NONE_											0	5	0	0	0	3	2	0	1
chr16	46404521	46404766	chr16:46404521-46404766	NONE				1	1					1	1		1							1	1			5	NONE_											0	5	0	0	0	3	2	0	1
chr16	46404932	46405653	chr16:46404932-46405653	NONE				1	1					1	1		1	1		1				1	1			7	NONE_											0	5	2	0	0	3	2	1	1
chr16	46405770	46405932	chr16:46405770-46405932	NONE				1	1								1							1	1			3	NONE_											0	3	0	0	0	1	2	0	0
chr16	46407641	46407790	chr16:46407641-46407790	NONE				1	1					1	1		1	1						1	1	1	1	8	NONE_											0	5	3	0	0	3	2	2	1
chr16	46409000	46409083	chr16:46409000-46409083	NONE				1	1															1	1			2	NONE_											0	2	0	0	0	1	1	0	0
chr16	46412806	46412898	chr16:46412806-46412898	NONE				1	1					1										1	1			3	NONE_											0	3	0	0	0	2	1	0	0
chr16	46413005	46413138	chr16:46413005-46413138	NONE				1	1															1	1			2	NONE_											0	2	0	0	0	1	1	0	0
chr16	46413210	46413478	chr16:46413210-46413478	NONE				1	1					1										1	1			3	NONE_											0	3	0	0	0	2	1	0	0
chr16	46417041	46417151	chr16:46417041-46417151	NONE				1	1															1	1			2	NONE_											0	2	0	0	0	1	1	0	0
chr16	46420305	46420534	chr16:46420305-46420534	NONE				1	1					1	1		1							1	1			5	NONE_											0	5	0	0	0	3	2	0	1
chr16	46421530	46421644	chr16:46421530-46421644	NONE				1	1					1	1									1	1	1		5	NONE_											0	4	1	0	0	3	1	1	1
chr16	46422038	46422141	chr16:46422038-46422141	NONE				1	1															1	1			2	NONE_											0	2	0	0	0	1	1	0	0
chr16	46422552	46422682	chr16:46422552-46422682	NONE				1	1					1	1	1	1							1	1			6	NONE_											0	6	0	0	0	3	3	0	2
chr16	46423014	46423258	chr16:46423014-46423258	NONE				1	1						1		1							1	1			4	NONE_											0	4	0	0	0	2	2	0	1
chr16	46423585	46424300	chr16:46423585-46424300	NONE				1	1					1	1	1	1	1						1	1			7	NONE_											0	6	1	0	0	3	3	1	2
chr16	46424371	46424448	chr16:46424371-46424448	NONE				1	1															1				1	NONE_											0	1	0	0	0	1	0	0	0
chr16	46424554	46424723	chr16:46424554-46424723	NONE				1	1								1							1	1			3	NONE_											0	3	0	0	0	1	2	0	0
chr16	46426946	46427034	chr16:46426946-46427034	NONE				1	1															1	1		1	3	NONE_											0	2	1	0	0	1	1	0	0
chr16	46428109	46428297	chr16:46428109-46428297	NONE				1	1					1			1							1	1			4	NONE_											0	4	0	0	0	2	2	0	0
chr16	46428394	46428741	chr16:46428394-46428741	NONE				1	1					1	1		1							1	1			5	NONE_											0	5	0	0	0	3	2	0	1
chr16	46432254	46432353	chr16:46432254-46432353	NONE				1	1								1							1	1			3	NONE_											0	3	0	0	0	1	2	0	0
chr16	46432445	46432601	chr16:46432445-46432601	NONE				1	1					1			1	1						1	1	1		6	NONE_											0	4	2	0	0	2	2	2	0
chr16	46433083	46433192	chr16:46433083-46433192	NONE				1	1															1	1		1	3	NONE_											0	2	1	0	0	1	1	0	0
chr16	46433299	46433484	chr16:46433299-46433484	NONE				1	1															1	1			2	NONE_											0	2	0	0	0	1	1	0	0
chr16	46433586	46433822	chr16:46433586-46433822	NONE				1	1								1							1	1			3	NONE_											0	3	0	0	0	1	2	0	0
chr16	46433944	46434170	chr16:46433944-46434170	NONE				1	1					1										1	1			3	NONE_											0	3	0	0	0	2	1	0	0
chr16	46434391	46434468	chr16:46434391-46434468	NONE				1	1															1				1	NONE_											0	1	0	0	0	1	0	0	0
chr16	46434928	46435178	chr16:46434928-46435178	NONE				1	1															1	1			2	NONE_											0	2	0	0	0	1	1	0	0
chr16	46445315	46445422	chr16:46445315-46445422	NONE				1	1															1				1	NONE_											0	1	0	0	0	1	0	0	0
chr16	46400291	46400423	chr16:46400291-46400423	NONE				1	1					1	1			1					1	1	1	1	1	8	NONE_											1	4	3	0	1	3	1	2	1
chr16	46407377	46407475	chr16:46407377-46407475	NONE				1	1					1	1	1	1	1				1		1	1			8	NONE_											1	6	1	1	0	3	3	1	3
chr16	46424801	46425247	chr16:46424801-46425247	NONE				1	1					1	1	1	1					1		1	1		1	8	NONE_											1	6	1	1	0	3	3	0	3
chr16	46435273	46435537	chr16:46435273-46435537	NONE				1	1		1			1	1	1	1	1						1	1			8	NONE_											1	6	1	1	0	3	3	1	2
chr16	46394759	46395023	chr16:46394759-46395023	NONE				1	1					1	1		1					1		1	1		1	7	NONE_											1	5	1	1	0	3	2	0	2
chr17	22245884	22246062	chr17:22245884-22246062	NONE				1	1		1		1	1	1	1	1	1		1	1			1	1	1	1	13	NONE_											2	6	5	1	1	3	3	2	2
chr17	22257895	22258061	chr17:22257895-22258061	NONE				1	1		1				1							1		1				4	NONE_											2	2	0	2	0	2	0	0	2
chr17	22261491	22261620	chr17:22261491-22261620	NONE				1	1						1		1					1	1	1	1			6	NONE_											2	4	0	1	1	2	2	0	2
chr17	22253153	22253350	chr17:22253153-22253350	NONE				1	1		1			1	1	1	1	1				1	1	1	1			10	NONE_											3	6	1	2	1	3	3	1	3
chr17	35423393	35423757	chr17:35423393-35423757	AATF	117400							1	1									1	1					4	AATF_					1	1		1			4	0	0	1	3	0	0	0	1
chr17	78991855	78991928	chr17:78991855-78991928	BAIAP2	-17070	CHMP6	26251																				1	1	BAIAP2_						1	1		1	1	0	0	1	0	0	0	0	0	0
chr17	78991855	78991928	chr17:78991855-78991928	BAIAP2	-17070	CHMP6	26251																				1	1	BAIAP2_						1	1		1	1	0	0	1	0	0	0	0	0	0
chr17	77923724	77924042	chr17:77923724-77924042	CBX4	-110655	TBC1D16	85764					1	1										1					3	CBX4_			-1		1	1	1			1	3	0	0	0	3	0	0	0	0
chr17	37760375	37760709	chr17:37760375-37760709	CDK12	142250	NEUROD2	3654					1											1					2	CDK12_						1			1	-1	2	0	0	0	2	0	0	0	0
chr17	78833491	78833600	chr17:78833491-78833600	CHMP6	-132095																		1					1	CHMP6_					1				-1		1	0	0	0	1	0	0	0	0
chr17	78991855	78991928	chr17:78991855-78991928	CHMP6	26251	BAIAP2	-17070																				1	1	CHMP6_					1				-1		0	0	1	0	0	0	0	0	0
chr17	7145583	7146331	chr17:7145583-7146331	GABARAP	132	PHF23	-3132			1	1	1			1							1	1	1				7	GABARAP_					1	1	1	1	1	1	5	2	0	3	2	2	0	0	2
chr17	37957583	37957790	chr17:37957583-37957790	GRB7	62663	IKZF3	62754													1							1	2	GRB7_				1		-1	-1		-1		0	0	2	0	0	0	0	0	0
chr17	37957583	37957790	chr17:37957583-37957790	GRB7	62663	IKZF3	62754													1							1	2	GRB7_				1		-1	-1		-1		0	0	2	0	0	0	0	0	0
chr17	37957583	37957790	chr17:37957583-37957790	IKZF3	62754	GRB7	62663													1							1	2	IKZF3_				1	-1	-1			-1	1	0	0	2	0	0	0	0	0	0
chr17	35283563	35283667	chr17:35283563-35283667	LHX1	-10469																				1			1	LHX1_	1				1	-1	1	1	-1	1	0	1	0	0	0	0	1	0	0
chr17	30412263	30412505	chr17:30412263-30412505	LRRC37B	64223	RHOT1	-57101					1																1	LRRC37B_									-1		1	0	0	0	1	0	0	0	0
chr17	79884800	79884978	chr17:79884800-79884978	MAFG	701								1										1					2	MAFG_					1	1	1	1	1		2	0	0	0	2	0	0	0	0
chr17	79899678	79900031	chr17:79899678-79900031	MYADML2	5254	PYCR1	-5100					1											1					2	MYADML2_	1	-1				1		-1		-1	2	0	0	0	2	0	0	0	0
chr17	37760375	37760709	chr17:37760375-37760709	NEUROD2	3654	CDK12	142250					1											1					2	NEUROD2_											2	0	0	0	2	0	0	0	0
chr17	52703610	52703905	chr17:52703610-52703905	NONE								1	1										1					3	NONE_											3	0	0	0	3	0	0	0	0
chr17	7145583	7146331	chr17:7145583-7146331	PHF23	-3132	GABARAP	132			1	1	1			1							1	1	1				7	PHF23_					1	1		1	1		5	2	0	3	2	2	0	0	2
chr17	79899678	79900031	chr17:79899678-79900031	PYCR1	-5100	MYADML2	5254					1											1					2	PYCR1_							-1			-1	2	0	0	0	2	0	0	0	0
chr17	79899678	79900031	chr17:79899678-79900031	PYCR1	-5100	MYADML2	5254					1											1					2	PYCR1_							-1			-1	2	0	0	0	2	0	0	0	0
chr17	30412263	30412505	chr17:30412263-30412505	RHOT1	-57101	LRRC37B	64223					1																1	RHOT1_						-1			-1		1	0	0	0	1	0	0	0	0
chr17	30412263	30412505	chr17:30412263-30412505	RHOT1	-57101	LRRC37B	64223					1																1	RHOT1_						-1			-1		1	0	0	0	1	0	0	0	0
chr17	71609469	71609737	chr17:71609469-71609737	SDK2	30625							1	1										1					3	SDK2_					-1		1	-1		1	3	0	0	0	3	0	0	0	0
chr17	73641604	73641722	chr17:73641604-73641722	SMIM6	-854												1								1			2	SMIM6_											0	2	0	0	0	0	2	0	0
chr17	77923724	77924042	chr17:77923724-77924042	TBC1D16	85764	CBX4	-110655					1	1										1					3	TBC1D16_					-1		-1	-1	-1	-1	3	0	0	0	3	0	0	0	0
chr17	22259004	22259110	chr17:22259004-22259110	NONE				1	1														1					1	NONE_											1	0	0	0	1	0	0	0	0
chr17	22246983	22247287	chr17:22246983-22247287	NONE				1	1								1							1	1			3	NONE_											0	3	0	0	0	1	2	0	0
chr17	22248765	22248882	chr17:22248765-22248882	NONE				1	1																1			1	NONE_											0	1	0	0	0	0	1	0	0
chr17	22251208	22251317	chr17:22251208-22251317	NONE				1	1					1			1							1	1			4	NONE_											0	4	0	0	0	2	2	0	0
chr17	22251429	22251502	chr17:22251429-22251502	NONE				1	1						1									1				2	NONE_											0	2	0	0	0	2	0	0	1
chr17	22252262	22252372	chr17:22252262-22252372	NONE				1	1																1			1	NONE_											0	1	0	0	0	0	1	0	0
chr17	22260033	22260126	chr17:22260033-22260126	NONE				1	1								1							1	1			3	NONE_											0	3	0	0	0	1	2	0	0
chr17	22260618	22260858	chr17:22260618-22260858	NONE				1	1																1			1	NONE_											0	1	0	0	0	0	1	0	0
chr18	18518591	18519142	chr18:18518591-18519142	ROCK1	172945			1	1		1		1	1	1	1	1	1	1			1	1	1	1			12	ROCK1_											4	6	2	2	2	3	3	2	3
chr18	18516124	18516274	chr18:18516124-18516274	ROCK1	175613			1	1		1		1	1	1	1	1	1				1	1	1	1			11	ROCK1_											4	6	1	2	2	3	3	1	3
chr18	18518089	18518182	chr18:18518089-18518182	ROCK1	173676			1	1		1		1	1	1	1	1							1	1			8	ROCK1_											2	6	0	1	1	3	3	0	2
chr18	18519842	18520319	chr18:18519842-18520319	ROCK1	171731			1	1		1		1	1	1	1	1	1					1	1	1			10	ROCK1_											3	6	1	1	2	3	3	1	2
chr18	25621340	25621668	chr18:25621340-25621668	CDH2	135906										1		1			1	1			1	1		1	7	CDH2_					1	1	1	1	1	1	0	4	3	0	0	2	2	0	1
chr18	46064942	46065038	chr18:46064942-46065038	CTIF	-539																		1					1	CTIF_	1				1		1	1			1	0	0	0	1	0	0	0	0
chr18	74964883	74964954	chr18:74964883-74964954	GALR1	2414																	1						1	GALR1_											1	0	0	1	0	0	0	0	1
chr18	24106114	24106590	chr18:24106114-24106590	KCTD1	23047							1	1									1	1					4	KCTD1_					-1			-1	-1		4	0	0	1	3	0	0	0	1
chr18	24155222	24155544	chr18:24155222-24155544	KCTD1	-25984							1								1			1				1	4	KCTD1_					-1			-1	-1		2	0	2	0	2	0	0	0	0
chr18	47124062	47124167	chr18:47124062-47124167	LIPG	35714																			1	1			2	LIPG_					1	1	1	1	1	1	0	2	0	0	0	1	1	0	0
chr18	56514889	56515174	chr18:56514889-56515174	MALT1	176414	ZNF532	-14800					1																1	MALT1_						1	1		1	1	1	0	0	0	1	0	0	0	0	1
chr18	51778821	51779074	chr18:51778821-51779074	MBD2	-27790	POLI	-16826													1							1	2	MBD2_					1			1			0	0	2	0	0	0	0	0	0
chr18	51778821	51779074	chr18:51778821-51779074	MBD2	-27790	POLI	-16826													1							1	2	MBD2_					1			1			0	0	2	0	0	0	0	0	0
chr18	61940913	61941195	chr18:61940913-61941195	NONE								1											1					2	NONE_											2	0	0	0	2	0	0	0	0
chr18	42965135	42965249	chr18:42965135-42965249	NONE																					1			1	NONE_											0	1	0	0	0	0	1	0	0
chr18	71510205	71510277	chr18:71510205-71510277	NONE																							1	1	NONE_											0	0	1	0	0	0	0	0	0
chr18	60349799	60349919	chr18:60349799-60349919	PHLPP1	-32824	ZCCHC2	159619													1							1	2	PHLPP1_					-1	-1	-1	-1	-1	-1	0	0	2	0	0	0	0	0	0
chr18	51778821	51779074	chr18:51778821-51779074	POLI	-16826	MBD2	-27790													1							1	2	POLI_					1						0	0	2	0	0	0	0	0	0
chr18	46486261	46486711	chr18:46486261-46486711	SMAD7	-9405						1	1	1									1	1					5	SMAD7_					1			1			5	0	0	2	3	0	0	0	1
chr18	60349799	60349919	chr18:60349799-60349919	ZCCHC2	159619	PHLPP1	-32824													1							1	2	ZCCHC2_					-1	-1	-1	-1			0	0	2	0	0	0	0	0	0
chr18	56514889	56515174	chr18:56514889-56515174	ZNF532	-14800	MALT1	176414					1																1	ZNF532_						-1	-1		-1	-1	1	0	0	0	1	0	0	0	0	1
chr18	18512259	18512387	chr18:18512259-18512387	ROCK1	179489			1	1		1																	1	ROCK1_											1	0	0	1	0	0	0	0	0
chr18	18516847	18517028	chr18:18516847-18517028	ROCK1	174874			1	1				1		1	1	1							1	1			6	ROCK1_											1	5	0	0	1	2	3	0	2
chr18	18518332	18518426	chr18:18518332-18518426	ROCK1	173433			1	1				1		1		1							1	1			5	ROCK1_											1	4	0	0	1	2	2	0	1
chr18	18519492	18519704	chr18:18519492-18519704	ROCK1	172214			1	1		1						1							1	1			4	ROCK1_											1	3	0	1	0	1	2	0	0
chr18	108122	108259	chr18:108122-108259	ENSG00000173213	-58634	USP14	-50417	1	1															1	1			2	ENSG00000173213_											0	2	0	0	0	1	1	0	0
chr18	112198	112283	chr18:112198-112283	ENSG00000173213	-62684	USP14	-46367	1	1															1				1	ENSG00000173213_											0	1	0	0	0	1	0	0	0
chr18	18511064	18511136	chr18:18511064-18511136	ROCK1	180712			1	1																1			1	ROCK1_											0	1	0	0	0	0	1	0	0
chr18	18513019	18513108	chr18:18513019-18513108	ROCK1	178748			1	1					1	1		1							1	1			5	ROCK1_											0	5	0	0	0	3	2	0	1
chr18	18514127	18514215	chr18:18514127-18514215	ROCK1	177641			1	1									1						1	1			3	ROCK1_											0	2	1	0	0	1	1	1	0
chr18	18514973	18515059	chr18:18514973-18515059	ROCK1	176796			1	1															1	1			2	ROCK1_											0	2	0	0	0	1	1	0	0
chr18	18517168	18517355	chr18:18517168-18517355	ROCK1	174550			1	1						1									1				2	ROCK1_											0	2	0	0	0	2	0	0	1
chr18	18519301	18519396	chr18:18519301-18519396	ROCK1	172463			1	1						1		1							1	1			4	ROCK1_											0	4	0	0	0	2	2	0	1
chr18	108122	108259	chr18:108122-108259	ENSG00000173213	-58634	USP14	-50417	1	1															1	1			2	ENSG00000173213_											0	2	0	0	0	1	1	0	0
chr18	112198	112283	chr18:112198-112283	ENSG00000173213	-62684	USP14	-46367	1	1															1				1	ENSG00000173213_											0	1	0	0	0	1	0	0	0
chr18	108122	108259	chr18:108122-108259	USP14	-50417	ENSG00000173213	-58634	1	1															1	1			2	USP14_											0	2	0	0	0	1	1	0	0
chr18	112198	112283	chr18:112198-112283	USP14	-46367	ENSG00000173213	-62684	1	1															1				1	USP14_											0	1	0	0	0	1	0	0	0
chr19	27731822	27732534	chr19:27731822-27732534	NONE				1	1	1	1	1	1	1	1	1	1	1	1			1	1	1	1			14	NONE_											6	6	2	3	3	3	3	2	3
chr19	27732995	27733464	chr19:27732995-27733464	NONE				1	1		1		1	1	1	1	1	1		1	1	1	1	1	1		1	14	NONE_											4	6	4	2	2	3	3	1	3
chr19	27732617	27732789	chr19:27732617-27732789	NONE				1	1		1		1	1	1	1	1	1			1	1	1	1	1		1	13	NONE_											4	6	3	2	2	3	3	1	3
chr19	27737235	27737539	chr19:27737235-27737539	NONE				1	1				1			1	1					1	1		1			6	NONE_											3	3	0	1	2	0	3	0	2
chr19	27736216	27736586	chr19:27736216-27736586	NONE				1	1		1		1	1	1	1	1	1				1	1	1	1			11	NONE_											4	6	1	2	2	3	3	1	3
chr19	27738387	27738666	chr19:27738387-27738666	NONE				1	1		1		1	1	1	1	1	1				1	1	1	1			11	NONE_											4	6	1	2	2	3	3	1	3
chr19	27733821	27733995	chr19:27733821-27733995	NONE				1	1								1					1	1	1	1			5	NONE_											2	3	0	1	1	1	2	0	1
chr19	27739277	27739511	chr19:27739277-27739511	NONE				1	1													1	1	1	1			4	NONE_											2	2	0	1	1	1	1	0	1
chr19	27740169	27740276	chr19:27740169-27740276	NONE				1	1					1			1					1	1	1	1			6	NONE_											2	4	0	1	1	2	2	0	1
chr19	54537871	54538140	chr19:54537871-54538140	CACNG6	42464	VSTM1	29201					1											1					2	CACNG6_					-1			-1			2	0	0	0	2	0	0	0	0
chr19	56154809	56154881	chr19:56154809-56154881	CCDC106	-4664																						1	1	CCDC106_					1	-1		1	-1		0	0	1	0	0	0	0	0	0
chr19	35559744	35559835	chr19:35559744-35559835	FXYD3	-47376	HPN	28380																1					1	FXYD3_											1	0	0	0	1	0	0	0	0
chr19	35559744	35559835	chr19:35559744-35559835	FXYD3	-47376	HPN	28380																1					1	FXYD3_											1	0	0	0	1	0	0	0	0
chr19	35559744	35559835	chr19:35559744-35559835	HPN	28380	FXYD3	-47376																1					1	HPN_						-1	-1		-1	-1	1	0	0	0	1	0	0	0	0
chr19	56592077	56592347	chr19:56592077-56592347	NLRP5	81120	ZNF787	40437					1											1					2	NLRP5_											2	0	0	0	2	0	0	0	0
chr19	56592077	56592347	chr19:56592077-56592347	ZNF787	40437	NLRP5	81120					1											1					2	ZNF787_					-1			-1			2	0	0	0	2	0	0	0	0
chr19	56592077	56592347	chr19:56592077-56592347	ZNF787	40437	NLRP5	81120					1											1					2	ZNF787_					-1			-1			2	0	0	0	2	0	0	0	0
chr19	54537871	54538140	chr19:54537871-54538140	VSTM1	29201	CACNG6	42464					1											1					2	VSTM1_											2	0	0	0	2	0	0	0	0
chr19	54537871	54538140	chr19:54537871-54538140	VSTM1	29201	CACNG6	42464					1											1					2	VSTM1_											2	0	0	0	2	0	0	0	0
chr19	27735305	27735422	chr19:27735305-27735422	NONE				1	1						1		1						1	1	1			5	NONE_											1	4	0	0	1	2	2	0	1
chr19	27738875	27738960	chr19:27738875-27738960	NONE				1	1						1		1						1	1	1			5	NONE_											1	4	0	0	1	2	2	0	1
chr19	27734080	27734535	chr19:27734080-27734535	NONE				1	1					1	1		1	1				1	1	1	1	1		9	NONE_											2	5	2	1	1	3	2	2	2
chr19	27736885	27736961	chr19:27736885-27736961	NONE				1	1										1									1	NONE_											0	0	1	0	0	0	0	1	0
chr19	27737918	27738086	chr19:27737918-27738086	NONE				1	1					1	1		1	1				1		1	1			7	NONE_											1	5	1	1	0	3	2	1	2
chr19_gl000208_random	89715	89791	chr19_gl000208_random:89715-89791	NONE																				1				1	NONE_											0	1	0	0	0	1	0	0	0
chr2	92296659	92296932	chr2:92296659-92296932	NONE				1	1		1		1	1	1	1	1	1	1	1		1	1	1	1		1	14	NONE_											4	6	4	2	2	3	3	2	3
chr2	92291088	92291221	chr2:92291088-92291221	NONE				1	1				1	1	1	1	1	1	1				1	1	1	1		11	NONE_											2	6	3	0	2	3	3	3	2
chr2	92281285	92281382	chr2:92281285-92281382	NONE				1	1				1		1		1						1	1	1			6	NONE_											2	4	0	0	2	2	2	0	1
chr2	92312918	92313067	chr2:92312918-92313067	NONE				1	1		1			1			1					1		1	1			6	NONE_											2	4	0	2	0	2	2	0	1
chr2	92324952	92325309	chr2:92324952-92325309	NONE				1	1													1	1	1	1			4	NONE_											2	2	0	1	1	1	1	0	1
chr2	196521643	196522067	chr2:196521643-196522067	SLC39A10	384					1	1	1	1	1	1	1	1	1				1	1	1	1	1		14	SLC39A10_					-1	-1		-1	-1		6	6	2	3	3	3	3	2	3
chr2	149402792	149403213	chr2:149402792-149403213	EPC2	450						1	1		1	1	1	1			1		1	1	1	1		1	12	EPC2_			-1			1		-1			4	6	2	2	2	3	3	0	3
chr2	112463251	112463660	chr2:112463251-112463660	ANAPC1	178811							1											1					2	ANAPC1_					-1		-1	-1		-1	2	0	0	0	2	0	0	0	0
chr2	60782583	60782867	chr2:60782583-60782867	BCL11A	-2092							1																1	BCL11A_					-1	-1	-1	-1	-1	-1	1	0	0	0	1	0	0	0	0
chr2	37884179	37884267	chr2:37884179-37884267	CDC42EP3	15111																		1					1	CDC42EP3_					1	-1		1	-1		1	0	0	0	1	0	0	0	0
chr2	37432196	37432592	chr2:37432196-37432592	CEBPZ-AS1	8763	NDUFAF7	-26415			1	1	1	1									1	1					6	CEBPZ-AS1_											6	0	0	3	3	0	0	0	1
chr2	208904530	208904620	chr2:208904530-208904620	CRYGD	84650	PLEKHM3	-14291													1								1	CRYGD_											0	0	1	0	0	0	0	0	0
chr2	38303793	38304411	chr2:38303793-38304411	CYP1B1	-779							1	1							1	1		1				1	6	CYP1B1_	1			1			1	-1	-1	1	3	0	3	0	3	0	0	0	0
chr2	38323365	38323806	chr2:38323365-38323806	CYP1B1	-20263															1	1						1	3	CYP1B1_	1			1			1	-1	-1	1	0	0	3	0	0	0	0	0	0
chr2	219670474	219670546	chr2:219670474-219670546	CYP27A1	24031	PRKAG3	26299														1							1	CYP27A1_				1	1		-1	1	1	-1	0	0	1	0	0	0	0	0	0
chr2	219670474	219670546	chr2:219670474-219670546	CYP27A1	24031	PRKAG3	26299														1							1	CYP27A1_				1	1		-1	1	1	-1	0	0	1	0	0	0	0	0	0
chr2	173100118	173100533	chr2:173100118-173100533	DLX2	-132698	ITGA6	-192191					1	1										1					3	DLX2_						1	1	-1	1	1	3	0	0	0	3	0	0	0	0	1
chr2	109559202	109559274	chr2:109559202-109559274	EDAR	46590																1							1	EDAR_					1	1	1	1	1	1	0	0	1	0	0	0	0	0	0
chr2	67558565	67558903	chr2:67558565-67558903	ETAA1	-65717							1	1									1	1					4	ETAA1_					-1	-1	-1	-1	-1	-1	4	0	0	1	3	0	0	0	1
chr2	171673398	171673506	chr2:171673398-171673506	GAD1	380																		1					1	GAD1_					-1	1	1	-1	1	1	1	0	0	0	1	0	0	0	0
chr2	158102950	158103191	chr2:158102950-158103191	GALNT5	-11039							1																1	GALNT5_	1					1	1	-1			1	0	0	0	1	0	0	0	0
chr2	231735689	231735907	chr2:231735689-231735907	GPR55	54143	ITM2C	6183														1						1	2	GPR55_						1			1		0	0	2	0	0	0	0	0	0
chr2	178128192	178128388	chr2:178128192-178128388	HNRNPA3	50999	NFE2L2	1569													1	1						1	3	HNRNPA3_					-1			-1			0	0	3	0	0	0	0	0	0
chr2	173100118	173100533	chr2:173100118-173100533	ITGA6	-192191	DLX2	-132698					1	1										1					3	ITGA6_					-1	-1	-1	-1	-1	-1	3	0	0	0	3	0	0	0	0	1
chr2	231735689	231735907	chr2:231735689-231735907	ITM2C	6183	GPR55	54143														1						1	2	ITM2C_							-1		1	-1	0	0	2	0	0	0	0	0	0
chr2	231735689	231735907	chr2:231735689-231735907	ITM2C	6183	GPR55	54143														1						1	2	ITM2C_							-1		1	-1	0	0	2	0	0	0	0	0	0
chr2	42796390	42796461	chr2:42796390-42796461	MTA3	769																		1					1	MTA3_					-1	-1	-1	-1	-1	-1	1	0	0	0	1	0	0	0	0
chr2	37432196	37432592	chr2:37432196-37432592	NDUFAF7	-26415	CEBPZ-AS1	8763			1	1	1	1									1	1					6	NDUFAF7_					-1	-1	-1	-1	-1	-1	6	0	0	3	3	0	0	0	1
chr2	37432196	37432592	chr2:37432196-37432592	NDUFAF7	-26415	CEBPZ-AS1	8763			1	1	1	1									1	1					6	NDUFAF7_					-1	-1	-1	-1	-1	-1	6	0	0	3	3	0	0	0	1
chr2	178128192	178128388	chr2:178128192-178128388	NFE2L2	1569	HNRNPA3	50999													1	1						1	3	NFE2L2_					1	1		1	1		0	0	3	0	0	0	0	0	0
chr2	178128192	178128388	chr2:178128192-178128388	NFE2L2	1569	HNRNPA3	50999													1	1						1	3	NFE2L2_					1	1		1	1		0	0	3	0	0	0	0	0	0
chr2	144649331	144649762	chr2:144649331-144649762	NONE						1	1	1	1									1	1					6	NONE_											6	0	0	3	3	0	0	0	1
chr2	210164253	210164519	chr2:210164253-210164519	NONE								1											1					2	NONE_											2	0	0	0	2	0	0	0	0
chr2	151124421	151124516	chr2:151124421-151124516	NONE																			1					1	NONE_											1	0	0	0	1	0	0	0	0
chr2	17129425	17129593	chr2:17129425-17129593	NONE																1							1	2	NONE_											0	0	2	0	0	0	0	0	0
chr2	121345410	121345557	chr2:121345410-121345557	NONE																	1						1	2	NONE_											0	0	2	0	0	0	0	0	0
chr2	208904530	208904620	chr2:208904530-208904620	PLEKHM3	-14291	CRYGD	84650													1								1	PLEKHM3_					1		1	1	-1	1	0	0	1	0	0	0	0	0	0
chr2	208904530	208904620	chr2:208904530-208904620	PLEKHM3	-14291	CRYGD	84650													1								1	PLEKHM3_					1		1	1	-1	1	0	0	1	0	0	0	0	0	0
chr2	219670474	219670546	chr2:219670474-219670546	PRKAG3	26299	CYP27A1	24031														1							1	PRKAG3_											0	0	1	0	0	0	0	0	0
chr2	107154173	107154331	chr2:107154173-107154331	RGPD3	-69420												1								1			2	RGPD3_					1						0	2	0	0	0	0	2	0	0
chr2	64978472	64978794	chr2:64978472-64978794	SERTAD2	-97586							1											1					2	SERTAD2_					1	1	1	1	1	1	2	0	0	0	2	0	0	0	0
chr2	45157495	45157719	chr2:45157495-45157719	SIX3	-11295																1		1				1	3	SIX3_	1				1	-1	1	1	-1	1	1	0	2	0	1	0	0	0	0
chr2	43328209	43328588	chr2:43328209-43328588	ZFP36L2	125349							1	1										1					3	ZFP36L2_					-1	-1	1	-1	-1	1	3	0	0	0	3	0	0	0	0
chr2	217914344	217914435	chr2:217914344-217914435	TNP1	-189603																				1			1	TNP1_											0	1	0	0	0	0	1	0	0
chr2	92269452	92269712	chr2:92269452-92269712	NONE				1	1		1			1			1							1	1			5	NONE_											1	4	0	1	0	2	2	0	0
chr2	92308001	92308083	chr2:92308001-92308083	NONE				1	1								1						1		1			3	NONE_											1	2	0	0	1	0	2	0	0
chr2	92308945	92309106	chr2:92308945-92309106	NONE				1	1		1													1	1			3	NONE_											1	2	0	1	0	1	1	0	0
chr2	92309770	92309860	chr2:92309770-92309860	NONE				1	1														1	1	1			3	NONE_											1	2	0	0	1	1	1	0	0
chr2	92318831	92319118	chr2:92318831-92319118	NONE				1	1					1								1		1	1			4	NONE_											1	3	0	1	0	2	1	0	1
chr2	92319867	92320006	chr2:92319867-92320006	NONE				1	1					1									1	1	1			4	NONE_											1	3	0	0	1	2	1	0	0
chr2	92320094	92320182	chr2:92320094-92320182	NONE				1	1					1	1		1					1		1	1			6	NONE_											1	5	0	1	0	3	2	0	2
chr2	89867431	89867508	chr2:89867431-89867508	NONE				1	1															1				1	NONE_											0	1	0	0	0	1	0	0	0
chr2	89875182	89875424	chr2:89875182-89875424	NONE				1	1					1		1	1	1						1	1	1		7	NONE_											0	5	2	0	0	2	3	2	1
chr2	89876878	89877035	chr2:89876878-89877035	NONE				1	1					1			1							1	1			4	NONE_											0	4	0	0	0	2	2	0	0
chr2	89879279	89879364	chr2:89879279-89879364	NONE				1	1					1	1		1							1	1			5	NONE_											0	5	0	0	0	3	2	0	1
chr2	89879879	89879959	chr2:89879879-89879959	NONE				1	1						1		1							1	1			4	NONE_											0	4	0	0	0	2	2	0	1
chr2	92269114	92269193	chr2:92269114-92269193	NONE				1	1																1			1	NONE_											0	1	0	0	0	0	1	0	0
chr2	92290184	92290423	chr2:92290184-92290423	NONE				1	1					1		1	1							1	1			5	NONE_											0	5	0	0	0	2	3	0	1
chr2	92290515	92290680	chr2:92290515-92290680	NONE				1	1															1				1	NONE_											0	1	0	0	0	1	0	0	0
chr2	92290924	92291003	chr2:92290924-92291003	NONE				1	1						1		1							1	1			4	NONE_											0	4	0	0	0	2	2	0	1
chr2	92291433	92291569	chr2:92291433-92291569	NONE				1	1									1							1			2	NONE_											0	1	1	0	0	0	1	1	0
chr2	92297481	92297558	chr2:92297481-92297558	NONE				1	1																1			1	NONE_											0	1	0	0	0	0	1	0	0
chr2	92297860	92297944	chr2:92297860-92297944	NONE				1	1																1			1	NONE_											0	1	0	0	0	0	1	0	0
chr2	92300840	92300912	chr2:92300840-92300912	NONE				1	1															1				1	NONE_											0	1	0	0	0	1	0	0	0
chr2	92305725	92305812	chr2:92305725-92305812	NONE				1	1						1		1							1	1			4	NONE_											0	4	0	0	0	2	2	0	1
chr2	92306052	92306124	chr2:92306052-92306124	NONE				1	1															1				1	NONE_											0	1	0	0	0	1	0	0	0
chr2	92306412	92306549	chr2:92306412-92306549	NONE				1	1					1										1	1			3	NONE_											0	3	0	0	0	2	1	0	0
chr2	92307060	92307220	chr2:92307060-92307220	NONE				1	1								1							1	1			3	NONE_											0	3	0	0	0	1	2	0	0
chr2	92308553	92308647	chr2:92308553-92308647	NONE				1	1															1	1			2	NONE_											0	2	0	0	0	1	1	0	0
chr2	92310597	92310803	chr2:92310597-92310803	NONE				1	1															1				1	NONE_											0	1	0	0	0	1	0	0	0
chr2	92312728	92312810	chr2:92312728-92312810	NONE				1	1																1			1	NONE_											0	1	0	0	0	0	1	0	0
chr2	92315962	92316045	chr2:92315962-92316045	NONE				1	1						1		1							1	1			4	NONE_											0	4	0	0	0	2	2	0	1
chr2	92316655	92316737	chr2:92316655-92316737	NONE				1	1															1				1	NONE_											0	1	0	0	0	1	0	0	0
chr2	92317163	92317459	chr2:92317163-92317459	NONE				1	1					1	1		1							1	1			5	NONE_											0	5	0	0	0	3	2	0	1
chr2	92318059	92318136	chr2:92318059-92318136	NONE				1	1																1			1	NONE_											0	1	0	0	0	0	1	0	0
chr2	92318291	92318412	chr2:92318291-92318412	NONE				1	1								1	1							1			3	NONE_											0	2	1	0	0	0	2	1	0
chr2	92319198	92319325	chr2:92319198-92319325	NONE				1	1								1							1	1			3	NONE_											0	3	0	0	0	1	2	0	0
chr2	92320567	92320849	chr2:92320567-92320849	NONE				1	1					1	1		1	1						1	1			6	NONE_											0	5	1	0	0	3	2	1	1
chr2	92321016	92321266	chr2:92321016-92321266	NONE				1	1					1			1							1	1			4	NONE_											0	4	0	0	0	2	2	0	0
chr2	92321510	92321687	chr2:92321510-92321687	NONE				1	1					1			1							1	1			4	NONE_											0	4	0	0	0	2	2	0	0
chr2	92322101	92322188	chr2:92322101-92322188	NONE				1	1															1	1			2	NONE_											0	2	0	0	0	1	1	0	0
chr2	92322323	92322597	chr2:92322323-92322597	NONE				1	1								1							1	1			3	NONE_											0	3	0	0	0	1	2	0	0
chr2	92322762	92322848	chr2:92322762-92322848	NONE				1	1															1	1			2	NONE_											0	2	0	0	0	1	1	0	0
chr2	92323157	92323300	chr2:92323157-92323300	NONE				1	1																1			1	NONE_											0	1	0	0	0	0	1	0	0
chr2	92323569	92323771	chr2:92323569-92323771	NONE				1	1					1			1							1	1			4	NONE_											0	4	0	0	0	2	2	0	0
chr2	92324081	92324168	chr2:92324081-92324168	NONE				1	1															1	1			2	NONE_											0	2	0	0	0	1	1	0	0
chr2	92324332	92324436	chr2:92324332-92324436	NONE				1	1															1	1			2	NONE_											0	2	0	0	0	1	1	0	0
chr2	92324525	92324602	chr2:92324525-92324602	NONE				1	1																1			1	NONE_											0	1	0	0	0	0	1	0	0
chr2	92325478	92325571	chr2:92325478-92325571	NONE				1	1															1	1			2	NONE_											0	2	0	0	0	1	1	0	0
chr2	92325882	92326109	chr2:92325882-92326109	NONE				1	1															1			1	2	NONE_											0	1	1	0	0	1	0	0	0
chr2	92307314	92307540	chr2:92307314-92307540	NONE				1	1		1									1		1		1	1		1	6	NONE_											2	2	2	2	0	1	1	0	1
chr20	25337355	25337648	chr20:25337355-25337648	ABHD12	34117	PYGB	108797					1											1					2	ABHD12_					-1		-1	-1	-1	-1	2	0	0	0	2	0	0	0	0
chr20	55898173	55898305	chr20:55898173-55898305	BMP7	-56555	SPO11	-6576																				1	1	BMP7_					1	1	1	1	1	1	0	0	1	0	0	0	0	0	0
chr20	55898173	55898305	chr20:55898173-55898305	BMP7	-56555	SPO11	-6576																				1	1	BMP7_					1	1	1	1	1	1	0	0	1	0	0	0	0	0	0
chr20	32156185	32156505	chr20:32156185-32156505	CBFA2T2	6174	NECAB3	105869					1											1					2	CBFA2T2_					1			1		1	2	0	0	0	2	0	0	0	0
chr20	32156185	32156505	chr20:32156185-32156505	NECAB3	105869	CBFA2T2	6174					1											1					2	NECAB3_					1	1	1	1	1	1	2	0	0	0	2	0	0	0	0
chr20	44519803	44519910	chr20:44519803-44519910	NEURL2	69	SPATA25	-3583																		1			1	NEURL2_						-1	-1		-1	-1	0	1	0	0	0	0	1	0	0
chr20	25337355	25337648	chr20:25337355-25337648	PYGB	108797	ABHD12	34117					1											1					2	PYGB_					1			1			2	0	0	0	2	0	0	0	0
chr20	44519803	44519910	chr20:44519803-44519910	SPATA25	-3583	NEURL2	69																		1			1	SPATA25_						-1	-1		-1	-1	0	1	0	0	0	0	1	0	0
chr20	44519803	44519910	chr20:44519803-44519910	SPATA25	-3583	NEURL2	69																		1			1	SPATA25_						-1	-1		-1	-1	0	1	0	0	0	0	1	0	0
chr20	55898173	55898305	chr20:55898173-55898305	SPO11	-6576	BMP7	-56555																				1	1	SPO11_											0	0	1	0	0	0	0	0	0
chr20	46390238	46390480	chr20:46390238-46390480	SULF2	24971									1	1	1	1							1	1			6	SULF2_					1		1	1		1	0	6	0	0	0	3	3	0	2
chr20	62324841	62325086	chr20:62324841-62325086	TNFRSF6B	-3057							1																1	TNFRSF6B_											1	0	0	0	1	0	0	0	0
chr21	18492229	18492316	chr21:18492229-18492316	NONE							1											1						2	NONE_											2	0	0	2	0	0	0	0	1
chr21	19959715	19959787	chr21:19959715-19959787	TMPRSS15	-183778															1								1	TMPRSS15_											0	0	1	0	0	0	0	0	0
chr21	46131627	46131789	chr21:46131627-46131789	TSPEAR	-213																1						1	2	TSPEAR_					1	-1	-1	1	-1	-1	0	0	2	0	0	0	0	0	0
chr21	10797780	10797885	chr21:10797780-10797885	TPTE	193049			1	1															1				1	TPTE_											0	1	0	0	0	1	0	0	0
chr22	18688329	18688402	chr22:18688329-18688402	USP18	55700				1				1									1						2	USP18_					-1	-1	-1		-1	-1	2	0	0	1	1	0	0	0	1
chr22	38902235	38902785	chr22:38902235-38902785	DDX17	-168					1	1	1	1	1	1	1			1			1	1	1	1	1		13	DDX17_					1			1			6	5	2	3	3	3	2	2	3
chr22	40589868	40590248	chr22:40589868-40590248	ADSL	-152449	TNRC6B	16129					1											1					2	ADSL_					-1	1		-1	1		2	0	0	0	2	0	0	0	0
chr22	36725742	36725874	chr22:36725742-36725874	APOL1	76684	MYH9	58255													1							1	2	APOL1_											0	0	2	0	0	0	0	0	0
chr22	36541351	36541693	chr22:36541351-36541693	APOL3	15455	RBFOX2	-117049					1											1					2	APOL3_	1				1	-1	-1	1	-1	-1	2	0	0	0	2	0	0	0	0
chr22	17747499	17747840	chr22:17747499-17747840	CECR1	-44791							1											1					2	CECR1_											2	0	0	0	2	0	0	0	0
chr22	17716308	17716569	chr22:17716308-17716569	CECR1	-13560							1																1	CECR1_											1	0	0	0	1	0	0	0	0
chr22	27044106	27044531	chr22:27044106-27044531	CRYBA4	26391	CRYBB1	-30267				1	1	1							1		1	1				1	7	CRYBA4_					-1	-1		-1	-1		5	0	2	2	3	0	0	0	1
chr22	27044106	27044531	chr22:27044106-27044531	CRYBB1	-30267	CRYBA4	26391				1	1	1							1		1	1				1	7	CRYBB1_				-1	-1	-1		-1	-1	-1	5	0	2	2	3	0	0	0	1
chr22	36725742	36725874	chr22:36725742-36725874	MYH9	58255	APOL1	76684													1							1	2	MYH9_					1	-1		1	-1		0	0	2	0	0	0	0	0	0
chr22	36725742	36725874	chr22:36725742-36725874	MYH9	58255	APOL1	76684													1							1	2	MYH9_					1	-1		1	-1		0	0	2	0	0	0	0	0	0
chr22	36541351	36541693	chr22:36541351-36541693	RBFOX2	-117049	APOL3	15455					1											1					2	RBFOX2_							1			1	2	0	0	0	2	0	0	0	0
chr22	40589868	40590248	chr22:40589868-40590248	TNRC6B	16129	ADSL	-152449					1											1					2	TNRC6B_									-1		2	0	0	0	2	0	0	0	0
chr22	18881937	18882065	chr22:18881937-18882065	DGCR6	-11735			1	1											1							1	2	DGCR6_					1	-1		1			0	0	2	0	0	0	0	0	0
chr3	196625640	196625757	chr3:196625640-196625757	SENP5	30972	NCBP2	43769	1	1		1		1	1	1	1	1	1	1	1		1	1	1	1	1	1	15	SENP5_					1	1	1	1	1	1	4	6	5	2	2	3	3	3	3
chr3	196625640	196625757	chr3:196625640-196625757	SENP5	30972	NCBP2	43769	1	1		1		1	1	1	1	1	1	1	1		1	1	1	1	1	1	15	SENP5_					1	1	1	1	1	1	4	6	5	2	2	3	3	3	3
chr3	196625640	196625757	chr3:196625640-196625757	NCBP2	43769	SENP5	30972	1	1		1		1	1	1	1	1	1	1	1		1	1	1	1	1	1	15	NCBP2_						1			1		4	6	5	2	2	3	3	3	3
chr3	195218236	195218470	chr3:195218236-195218470	ACAP2	-54546	PPP1R2	51856		1			1																1	ACAP2_					1			1			1	0	0	0	1	0	0	0	0
chr3	127309750	127310226	chr3:127309750-127310226	TPRA1	-376					1	1	1	1		1		1			1	1	1	1	1	1		1	13	TPRA1_				1	1		1			1	6	4	3	3	3	2	2	0	2
chr3	156534472	156535230	chr3:156534472-156535230	LINC00886	142217	TIPARP	142217			1	1	1	1				1			1	1	1	1	1	1		1	12	LINC00886_	1			1	1	1			-1		6	3	3	3	3	1	2	0	1	1
chr3	156534472	156535230	chr3:156534472-156535230	TIPARP	142217	LINC00886	142217			1	1	1	1				1			1	1	1	1	1	1		1	12	TIPARP_	1			1	1	1	1	1	-1	1	6	3	3	3	3	1	2	0	1	1
chr3	134204826	134204973	chr3:134204826-134204973	ANAPC13	-35	CEP63	3													1								1	ANAPC13_					-1	1	1		1	1	0	0	1	0	0	0	0	0	0
chr3	134204826	134204973	chr3:134204826-134204973	ANAPC13	-35	CEP63	3													1								1	ANAPC13_					-1	1	1		1	1	0	0	1	0	0	0	0	0	0
chr3	159756699	159756824	chr3:159756699-159756824	C3orf80	-186661	IL12A	50225																1					1	C3orf80_				-1	-1	-1	-1	-1	-1	-1	1	0	0	0	1	0	0	0	0
chr3	156992646	156992907	chr3:156992646-156992907	CCNL1	-114775	PTX3	-161801					1											1					2	CCNL1_											2	0	0	0	2	0	0	0	0
chr3	107646455	107646849	chr3:107646455-107646849	CD47	163209							1	1										1					3	CD47_					-1		1	-1		1	3	0	0	0	3	0	0	0	0
chr3	134204826	134204973	chr3:134204826-134204973	CEP63	3	ANAPC13	-35													1								1	CEP63_						1			1		0	0	1	0	0	0	0	0	0
chr3	32822208	32822582	chr3:32822208-32822582	CNOT10	85354	TRIM71	-37115					1											1					2	CNOT10_					-1			-1		-1	2	0	0	0	2	0	0	0	0
chr3	128151689	128152052	chr3:128151689-128152052	DNAJB8	33940							1	1										1					3	DNAJB8_											3	0	0	0	3	0	0	0	0
chr3	27575503	27575587	chr3:27575503-27575587	EOMES	188444	SLC4A7	-77300																1					1	EOMES_					1		-1	1		-1	1	0	0	0	1	0	0	0	0
chr3	62400595	62401532	chr3:62400595-62401532	FEZF2	-41874							1											1					2	FEZF2_					-1	-1	1	-1	-1	1	2	0	0	0	2	0	0	0	0
chr3	69483221	69483345	chr3:69483221-69483345	FRMD4B	-48059																						1	1	FRMD4B_					-1	1	1	-1	1	1	0	0	1	0	0	0	0	0	0
chr3	119813368	119813561	chr3:119813368-119813561	GSK3B	-952										1		1							1	1			4	GSK3B_					1	1	1	1	1	1	0	4	0	0	0	2	2	0	1
chr3	193852783	193852875	chr3:193852783-193852875	HES1	-1105																		1					1	HES1_					-1		1	-1		1	1	0	0	0	1	0	0	0	0
chr3	193853790	193853969	chr3:193853790-193853969	HES1	-54															1							1	2	HES1_					-1		1	-1		1	0	0	2	0	0	0	0	0	0
chr3	159756699	159756824	chr3:159756699-159756824	IL12A	50225	C3orf80	-186661																1					1	IL12A_											1	0	0	0	1	0	0	0	0
chr3	187871434	187871640	chr3:187871434-187871640	LPP	-59184															1	1						1	3	LPP_					1		1	1		1	0	0	3	0	0	0	0	0	0
chr3	193530600	193531014	chr3:193530600-193531014	NONE						1	1	1	1									1	1					6	NONE_											6	0	0	3	3	0	0	0	1
chr3	60655358	60655602	chr3:60655358-60655602	NONE								1											1					2	NONE_											2	0	0	0	2	0	0	0	0
chr3	66848493	66848884	chr3:66848493-66848884	NONE								1											1					2	NONE_											2	0	0	0	2	0	0	0	0
chr3	77129237	77129334	chr3:77129237-77129334	NONE																			1					1	NONE_											1	0	0	0	1	0	0	0	0
chr3	195218236	195218470	chr3:195218236-195218470	ACAP2	-54546	PPP1R2	51856		1			1																1	ACAP2_					1			1			1	0	0	0	1	0	0	0	0
chr3	78183740	78183865	chr3:78183740-78183865	NONE																			1					1	NONE_											1	0	0	0	1	0	0	0	0
chr3	193587339	193587635	chr3:193587339-193587635	NONE								1																1	NONE_											1	0	0	0	1	0	0	0	0
chr3	188665402	188665489	chr3:188665402-188665489	NONE																1								1	NONE_											0	0	1	0	0	0	0	0	0
chr3	32000530	32000630	chr3:32000530-32000630	OSBPL10	22214															1								1	OSBPL10_						-1	-1		-1	-1	0	0	1	0	0	0	0	0	0
chr3	156992646	156992907	chr3:156992646-156992907	PTX3	-161801	CCNL1	-114775					1											1					2	PTX3_					-1	-1	1	-1	-1	1	2	0	0	0	2	0	0	0	0
chr3	48516069	48516405	chr3:48516069-48516405	SHISA5	25627	TREX1	9008					1											1					2	SHISA5_					1			1			2	0	0	0	2	0	0	0	0
chr3	27575503	27575587	chr3:27575503-27575587	SLC4A7	-77300	EOMES	188444																1					1	SLC4A7_					-1			-1			1	0	0	0	1	0	0	0	0
chr3	196259994	196260454	chr3:196259994-196260454	SMCO1	-17987	WDR53	35286					1											1					2	SMCO1_											2	0	0	0	2	0	0	0	0
chr3	196259994	196260454	chr3:196259994-196260454	SMCO1	-17987	WDR53	35286					1											1					2	SMCO1_											2	0	0	0	2	0	0	0	0
chr3	156181147	156181217	chr3:156181147-156181217	SSR3	91791																	1						1	SSR3_					1		1	1			1	0	0	1	0	0	0	0	1
chr3	156533787	156534108	chr3:156533787-156534108	TIPARP	141314							1								1			1				1	4	TIPARP_	1			1	1	1	1	1	-1	1	2	0	2	0	2	0	0	0	0
chr3	48516069	48516405	chr3:48516069-48516405	TREX1	9008	SHISA5	25627					1											1					2	TREX1_											2	0	0	0	2	0	0	0	0
chr3	48516069	48516405	chr3:48516069-48516405	TREX1	9008	SHISA5	25627					1											1					2	TREX1_											2	0	0	0	2	0	0	0	0
chr3	32822208	32822582	chr3:32822208-32822582	TRIM71	-37115	CNOT10	85354					1											1					2	TRIM71_					-1	-1	-1	-1	-1	-1	2	0	0	0	2	0	0	0	0
chr3	32822208	32822582	chr3:32822208-32822582	TRIM71	-37115	CNOT10	85354					1											1					2	TRIM71_					-1	-1	-1	-1	-1	-1	2	0	0	0	2	0	0	0	0
chr3	32858085	32858344	chr3:32858085-32858344	TRIM71	-1295							1											1					2	TRIM71_					-1	-1	-1	-1	-1	-1	2	0	0	0	2	0	0	0	0
chr3	196259994	196260454	chr3:196259994-196260454	WDR53	35286	SMCO1	-17987					1											1					2	WDR53_											2	0	0	0	2	0	0	0	0
chr3	53600828	53601025	chr3:53600828-53601025	CACNA1D	71851											1	1				1		1	1	1		1	7	CACNA1D_					-1	-1		-1	-1		1	4	2	0	1	1	3	0	1
chr3	195218236	195218470	chr3:195218236-195218470	PPP1R2	51856	ACAP2	-54546		1			1																1	PPP1R2_					-1	1	-1	-1	1		1	0	0	0	1	0	0	0	0
chr3	75718323	75718489	chr3:75718323-75718489	FRG2C	4925	ZNF717	115849	1	1											1							1	2	FRG2C_											0	0	2	0	0	0	0	0	0
chr3	75718323	75718489	chr3:75718323-75718489	ZNF717	115849	FRG2C	4925	1	1											1							1	2	ZNF717_											0	0	2	0	0	0	0	0	0
chr4	68265468	68265669	chr4:68265468-68265669	CENPC	145755			1	1		1		1	1	1	1	1	1	1	1	1	1	1	1	1	1		15	CENPC_							1			1	4	6	5	2	2	3	3	3	3
chr4	49659545	49659748	chr4:49659545-49659748	NONE				1	1		1		1	1	1	1	1	1	1	1	1		1	1	1	1	1	15	NONE_											3	6	6	1	2	3	3	3	2
chr4	68265806	68266031	chr4:68265806-68266031	CENPC	145405			1	1		1		1	1	1		1		1	1		1	1	1	1		1	12	CENPC_							1			1	4	5	3	2	2	3	2	1	2
chr4	68266452	68266764	chr4:68266452-68266764	CENPC	144716			1	1		1						1					1	1	1	1			6	CENPC_							1			1	3	3	0	2	1	1	2	0	1
chr4	49151377	49151530	chr4:49151377-49151530	CWH43	163190			1	1													1	1					2	CWH43_											2	0	0	1	1	0	0	0	1
chr4	68264284	68264429	chr4:68264284-68264429	CENPC	146967			1	1								1					1		1				3	CENPC_							1			1	1	2	0	1	0	1	1	0	1
chr4	166301005	166301102	chr4:166301005-166301102	CPE	960												1								1			2	CPE_					1	-1	1	1	-1	1	0	2	0	0	0	0	2	0	0
chr4	165788167	165788607	chr4:165788167-165788607	FAM218A	-89713						1	1	1									1	1					5	FAM218A_						-1			-1		5	0	0	2	3	0	0	0	1
chr4	1779990	1780061	chr4:1779990-1780061	FGFR3	-15013	TACC3	56760																1					1	FGFR3_			1		1	-1	1	1	-1	1	1	0	0	0	1	0	0	0	0
chr4	1779990	1780061	chr4:1779990-1780061	FGFR3	-15013	TACC3	56760																1					1	FGFR3_			1		1	-1	1	1	-1	1	1	0	0	0	1	0	0	0	0
chr4	83295456	83295590	chr4:83295456-83295590	HNRNPD	-414												1								1		1	3	HNRNPD_					-1			-1		-1	0	2	1	0	0	0	2	0	0
chr4	113566593	113567216	chr4:113566593-113567216	LARP7	8623							1											1					2	LARP7_					1	-1		1	-1		2	0	0	0	2	0	0	0	0
chr4	113680495	113680795	chr4:113680495-113680795	LARP7	122363							1											1					2	LARP7_					1	-1		1	-1		2	0	0	0	2	0	0	0	0
chr4	155663590	155664063	chr4:155663590-155664063	LRAT	-1296					1	1	1	1							1	1	1	1				1	9	LRAT_	1		1	1		-1	-1	-1	-1	-1	6	0	3	3	3	0	0	0	1
chr4	155662252	155662714	chr4:155662252-155662714	LRAT	-2640							1	1										1					3	LRAT_	1		1	1		-1	-1	-1	-1	-1	3	0	0	0	3	0	0	0	0
chr4	155664740	155665081	chr4:155664740-155665081	LRAT	-212							1	1										1					3	LRAT_	1		1	1		-1	-1	-1	-1	-1	3	0	0	0	3	0	0	0	0	1
chr4	119487284	119487769	chr4:119487284-119487769	METTL14	-118996							1	1										1					3	METTL14_											3	0	0	0	3	0	0	0	0
chr4	166248404	166248638	chr4:166248404-166248638	MSMO1	-254						1	1			1							1	1	1	1			7	MSMO1_					1		1	1	1	1	4	3	0	2	2	2	1	0	2
chr4	140236153	140236228	chr4:140236153-140236228	NAA15	13582	RAB33B	-138770										1								1			2	NAA15_					-1		-1	-1		-1	0	2	0	0	0	0	2	0	0
chr4	182871106	182871460	chr4:182871106-182871460	NONE								1	1										1					3	NONE_											3	0	0	0	3	0	0	0	0
chr4	33847676	33847754	chr4:33847676-33847754	NONE																			1					1	NONE_											1	0	0	0	1	0	0	0	0
chr4	93441877	93442024	chr4:93441877-93442024	NONE																			1					1	NONE_											1	0	0	0	1	0	0	0	0
chr4	125381239	125381310	chr4:125381239-125381310	NONE																			1					1	NONE_											1	0	0	0	1	0	0	0	0
chr4	32792572	32792705	chr4:32792572-32792705	NONE																	1						1	2	NONE_											0	0	2	0	0	0	0	0	0
chr4	91507281	91507422	chr4:91507281-91507422	NONE																1								1	NONE_											0	0	1	0	0	0	0	0	0
chr4	138464364	138464737	chr4:138464364-138464737	PCDH18	-10922							1										1	1					3	PCDH18_					-1	-1		-1	-1		3	0	0	1	2	0	0	0	1
chr4	140236153	140236228	chr4:140236153-140236228	RAB33B	-138770	NAA15	13582										1								1			2	RAB33B_					1		-1	1		-1	0	2	0	0	0	0	2	0	0
chr4	154711467	154711758	chr4:154711467-154711758	SFRP2	-1341							1											1					2	SFRP2_					-1	-1	1	-1	-1	1	2	0	0	0	2	0	0	0	0
chr4	103079169	103079241	chr4:103079169-103079241	SLC39A8	187091															1								1	SLC39A8_					1	1	1	1	1	1	0	0	1	0	0	0	0	0	0
chr4	1779990	1780061	chr4:1779990-1780061	TACC3	56760	FGFR3	-15013																1					1	TACC3_					-1	-1		-1	-1		1	0	0	0	1	0	0	0	0
chr4	49098876	49098953	chr4:49098876-49098953	CWH43	110651			1	1																1			1	CWH43_											0	1	0	0	0	0	1	0	0
chr4	49099706	49099849	chr4:49099706-49099849	CWH43	111514			1	1					1	1	1		1						1	1	1		7	CWH43_											0	5	2	0	0	3	2	2	2
chr4	49108772	49108964	chr4:49108772-49108964	CWH43	120604			1	1															1	1			2	CWH43_											0	2	0	0	0	1	1	0	0
chr4	49122460	49122573	chr4:49122460-49122573	CWH43	134253			1	1															1				1	CWH43_											0	1	0	0	0	1	0	0	0
chr4	49123004	49123081	chr4:49123004-49123081	CWH43	134779			1	1																1			1	CWH43_											0	1	0	0	0	0	1	0	0
chr4	49149417	49149540	chr4:49149417-49149540	CWH43	161215			1	1					1	1		1							1	1			5	CWH43_											0	5	0	0	0	3	2	0	1
chr4	49151740	49151813	chr4:49151740-49151813	CWH43	163513			1	1						1									1				2	CWH43_											0	2	0	0	0	2	0	0	1
chr4	49152500	49152573	chr4:49152500-49152573	CWH43	164273			1	1						1		1							1				3	CWH43_											0	3	0	0	0	2	1	0	1
chr4	49155640	49155712	chr4:49155640-49155712	CWH43	167412			1	1															1				1	CWH43_											0	1	0	0	0	1	0	0	0
chr4	49634949	49635030	chr4:49634949-49635030	NONE				1	1																1			1	NONE_											0	1	0	0	0	0	1	0	0
chr4	49640088	49640161	chr4:49640088-49640161	NONE				1	1															1				1	NONE_											0	1	0	0	0	1	0	0	0
chr4	49644898	49644986	chr4:49644898-49644986	NONE				1	1								1							1	1			3	NONE_											0	3	0	0	0	1	2	0	0
chr4	49653387	49653529	chr4:49653387-49653529	NONE				1	1						1	1	1	1						1	1			6	NONE_											0	5	1	0	0	2	3	1	2
chr4	49654105	49654183	chr4:49654105-49654183	NONE				1	1															1				1	NONE_											0	1	0	0	0	1	0	0	0
chr4	49654372	49654473	chr4:49654372-49654473	NONE				1	1																1		1	2	NONE_											0	1	1	0	0	0	1	0	0
chr4	49655659	49655854	chr4:49655659-49655854	NONE				1	1					1										1				2	NONE_											0	2	0	0	0	2	0	0	0
chr4	68264794	68264882	chr4:68264794-68264882	CENPC	146486			1	1						1		1							1	1			4	CENPC_							1			1	0	4	0	0	0	2	2	0	1
chr5	399893	400414	chr5:399893-400414	AHRR	95863	C5orf55	43104					1	1							1	1		1				1	6	AHRR_	1			1	-1			-1	-1		3	0	3	0	3	0	0	0	0
chr5	373753	374327	chr5:373753-374327	AHRR	69749	C5orf55	69218					1	1							1			1				1	5	AHRR_	1			1	-1			-1	-1		3	0	2	0	3	0	0	0	0
chr5	373753	374327	chr5:373753-374327	C5orf55	69218	AHRR	69749					1	1							1			1				1	5	C5orf55_											3	0	2	0	3	0	0	0	0
chr5	399893	400414	chr5:399893-400414	C5orf55	43104	AHRR	95863					1	1							1	1		1				1	6	C5orf55_											3	0	3	0	3	0	0	0	0
chr5	162864787	162865160	chr5:162864787-162865160	CCNG1	387							1											1					2	CCNG1_			1		1	-1		1	-1		2	0	0	0	2	0	0	0	0
chr5	159688047	159688119	chr5:159688047-159688119	CCNJL	51524	FABP6	73709																		1			1	CCNJL_					-1	-1	-1	-1	-1	-1	0	1	0	0	0	0	1	0	0
chr5	159688047	159688119	chr5:159688047-159688119	CCNJL	51524	FABP6	73709																		1			1	CCNJL_					-1	-1	-1	-1	-1	-1	0	1	0	0	0	0	1	0	0
chr5	66673501	66673721	chr5:66673501-66673721	CD180	-180984															1	1						1	3	CD180_											0	0	3	0	0	0	0	0	0
chr5	177982791	177983203	chr5:177982791-177983203	COL23A1	34559							1	1										1					3	COL23A1_					1	-1	-1	1	-1	-1	3	0	0	0	3	0	0	0	0
chr5	139076645	139076982	chr5:139076645-139076982	CXXC5	48937	PSD2	-98592					1	1										1					3	CXXC5_					-1			-1			3	0	0	0	3	0	0	0	0
chr5	106901686	106902020	chr5:106901686-106902020	EFNA5	104743							1											1					2	EFNA5_					1		1	1		1	2	0	0	0	2	0	0	0	0
chr5	159688047	159688119	chr5:159688047-159688119	FABP6	73709	CCNJL	51524																		1			1	FABP6_					-1	-1	-1	-1	-1	-1	0	1	0	0	0	0	1	0	0
chr5	176510480	176510582	chr5:176510480-176510582	FGFR4	-3356											1									1			2	FGFR4_						-1	-1		-1	-1	0	2	0	0	0	0	2	0	1
chr5	153863883	153864117	chr5:153863883-153864117	HAND1	-6176							1																1	HAND1_						1	1		1	1	1	0	0	0	1	0	0	0	0
chr5	50675059	50675408	chr5:50675059-50675408	ISL1	-3687							1											1					2	ISL1_					1		1			1	2	0	0	0	2	0	0	0	0
chr5	77945606	77945987	chr5:77945606-77945987	LHFPL2	-1149							1	1										1					3	LHFPL2_					1		-1	1		-1	3	0	0	0	3	0	0	0	0
chr5	56111226	56111405	chr5:56111226-56111405	MAP3K1	-85						1			1	1		1					1	1	1	1			8	MAP3K1_					1	1	1	1	1	1	3	5	0	2	1	3	2	0	2
chr5	141615120	141615645	chr5:141615120-141615645	NDFIP1	127313	SPRY4	89183					1											1					2	NDFIP1_					1		1	1		1	2	0	0	0	2	0	0	0	0
chr5	87962867	87963284	chr5:87962867-87963284	NONE								1	1										1					3	NONE_											3	0	0	0	3	0	0	0	0
chr5	93690882	93691330	chr5:93690882-93691330	NONE								1	1										1					3	NONE_											3	0	0	0	3	0	0	0	0
chr5	162237004	162237374	chr5:162237004-162237374	NONE								1	1										1					3	NONE_											3	0	0	0	3	0	0	0	0
chr5	86224959	86225219	chr5:86224959-86225219	NONE								1											1					2	NONE_											2	0	0	0	2	0	0	0	0
chr5	142416719	142417017	chr5:142416719-142417017	NONE								1											1					2	NONE_											2	0	0	0	2	0	0	0	0
chr5	123599805	123599951	chr5:123599805-123599951	NONE																			1					1	NONE_											1	0	0	0	1	0	0	0	0
chr5	21587382	21587494	chr5:21587382-21587494	NONE													1								1			2	NONE_											0	2	0	0	0	0	2	0	0
chr5	86177134	86177276	chr5:86177134-86177276	NONE													1								1			2	NONE_											0	2	0	0	0	0	2	0	0
chr5	124536123	124536270	chr5:124536123-124536270	NONE																1							1	2	NONE_											0	0	2	0	0	0	0	0	0
chr5	136372499	136372747	chr5:136372499-136372747	NONE											1		1							1	1			4	NONE_											0	4	0	0	0	2	2	0	1
chr5	136631987	136632063	chr5:136631987-136632063	NONE																1							1	2	NONE_											0	0	2	0	0	0	0	0	0
chr5	93013178	93013350	chr5:93013178-93013350	NR2F1	94221	POU5F2	64079													1	1						1	3	NR2F1_	-1				-1	-1	1			1	0	0	3	0	0	0	0	0	0
chr5	93013178	93013350	chr5:93013178-93013350	POU5F2	64079	NR2F1	94221													1	1						1	3	POU5F2_											0	0	3	0	0	0	0	0	0
chr5	93013178	93013350	chr5:93013178-93013350	POU5F2	64079	NR2F1	94221													1	1						1	3	POU5F2_											0	0	3	0	0	0	0	0	0
chr5	139076645	139076982	chr5:139076645-139076982	PSD2	-98592	CXXC5	48937					1	1										1					3	PSD2_							1	-1		1	3	0	0	0	3	0	0	0	0
chr5	139076645	139076982	chr5:139076645-139076982	PSD2	-98592	CXXC5	48937					1	1										1					3	PSD2_							1	-1		1	3	0	0	0	3	0	0	0	0
chr5	141615120	141615645	chr5:141615120-141615645	SPRY4	89183	NDFIP1	127313					1											1					2	SPRY4_							-1			-1	2	0	0	0	2	0	0	0	0
chr6	58776235	58779291	chr6:58776235-58779291	NONE				1	1		1		1	1	1	1	1	1		1		1	1	1	1	1	1	14	NONE_											4	6	4	2	2	3	3	2	3
chr6	57384162	57384500	chr6:57384162-57384500	NONE					1		1	1	1										1					4	NONE_											4	0	0	1	3	0	0	0	0
chr6	61913389	61913486	chr6:61913389-61913486	NONE				1	1		1		1		1		1						1	1	1			7	NONE_											3	4	0	1	2	2	2	0	1
chr6	58773674	58773914	chr6:58773674-58773914	NONE				1	1													1						1	NONE_											1	0	0	1	0	0	0	0	1
chr6	58774529	58774712	chr6:58774529-58774712	NONE				1	1														1					1	NONE_											1	0	0	0	1	0	0	0	0
chr6	58779367	58779553	chr6:58779367-58779553	NONE				1	1								1					1		1	1			4	NONE_											1	3	0	1	0	1	2	0	1
chr6	58779677	58779903	chr6:58779677-58779903	NONE				1	1														1					1	NONE_											1	0	0	0	1	0	0	0	0
chr6	58779984	58780130	chr6:58779984-58780130	NONE				1	1														1	1				2	NONE_											1	1	0	0	1	1	0	0	0
chr6	34360286	34360685	chr6:34360286-34360685	NUDT3	-35					1	1	1	1	1	1	1	1	1	1	1	1	1	1	1	1	1	1	18	NUDT3_											6	6	6	3	3	3	3	3	3
chr6	91006572	91006806	chr6:91006572-91006806	BACH2	-228							1																1	BACH2_					1	1	1	1	1	1	1	0	0	0	1	0	0	0	0
chr6	167560227	167560486	chr6:167560227-167560486	CCR6	24100	GPR31	11460					1	1										1					3	CCR6_											3	0	0	0	3	0	0	0	0
chr6	170604774	170605110	chr6:170604774-170605110	DLL1	-5381	FAM120B	-10902					1											1					2	DLL1_					-1	1	1	-1	1	1	2	0	0	0	2	0	0	0	0
chr6	56420317	56420420	chr6:56420317-56420420	DST	87425												1								1			2	DST_					1	-1	1		-1	1	0	2	0	0	0	0	2	0	0
chr6	56536391	56536610	chr6:56536391-56536610	DST	-28707										1		1							1	1			4	DST_					1	-1	1		-1	1	0	4	0	0	0	2	2	0	1
chr6	12336495	12336661	chr6:12336495-12336661	EDN1	45982																1						1	2	EDN1_	1					-1	1	-1	-1	1	0	0	2	0	0	0	0	0	0
chr6	74290150	74290411	chr6:74290150-74290411	EEF1A1	-59540	SLC17A5	73597					1											1					2	EEF1A1_					-1	-1		-1			2	0	0	0	2	0	0	0	0
chr6	74290150	74290411	chr6:74290150-74290411	EEF1A1	-59540	SLC17A5	73597					1											1					2	EEF1A1_					-1	-1		-1			2	0	0	0	2	0	0	0	0
chr6	683831	684310	chr6:683831-684310	EXOC2	9040	HUS1B	-27108				1	1	1							1		1	1				1	7	EXOC2_	1					-1	-1	-1	-1	-1	5	0	2	2	3	0	0	0	1	1
chr6	170604774	170605110	chr6:170604774-170605110	FAM120B	-10902	DLL1	-5381					1											1					2	FAM120B_					1	1	1	1	1	1	2	0	0	0	2	0	0	0	0
chr6	170604774	170605110	chr6:170604774-170605110	FAM120B	-10902	DLL1	-5381					1											1					2	FAM120B_					1	1	1	1	1	1	2	0	0	0	2	0	0	0	0
chr6	159595465	159595595	chr6:159595465-159595595	FNDC1	5101												1								1			2	FNDC1_											0	2	0	0	0	0	2	0	0
chr6	167560227	167560486	chr6:167560227-167560486	GPR31	11460	CCR6	24100					1	1										1					3	GPR31_											3	0	0	0	3	0	0	0	0
chr6	167560227	167560486	chr6:167560227-167560486	GPR31	11460	CCR6	24100					1	1										1					3	GPR31_											3	0	0	0	3	0	0	0	0
chr6	114332791	114332964	chr6:114332791-114332964	HDAC2	-40429																1						1	2	HDAC2_					-1		-1	-1		-1	0	0	2	0	0	0	0	0	0
chr6	114684113	114684490	chr6:114684113-114684490	HS3ST5	-20093						1	1	1									1	1					5	HS3ST5_				1	-1	-1	-1	-1	-1	-1	5	0	0	2	3	0	0	0	1
chr6	683831	684310	chr6:683831-684310	HUS1B	-27108	EXOC2	9040				1	1	1							1		1	1				1	7	HUS1B_											5	0	2	2	3	0	0	0	1	1
chr6	33749356	33749483	chr6:33749356-33749483	IP6K3	-34658	LEMD2	7493													1							1	2	IP6K3_					-1	1	1	-1	1	1	0	0	2	0	0	0	0	0	0
chr6	33749356	33749483	chr6:33749356-33749483	IP6K3	-34658	LEMD2	7493													1							1	2	IP6K3_					-1	1	1	-1	1	1	0	0	2	0	0	0	0	0	0
chr6	33749356	33749483	chr6:33749356-33749483	LEMD2	7493	IP6K3	-34658													1							1	2	LEMD2_					1						0	0	2	0	0	0	0	0	0
chr6	120004334	120004494	chr6:120004334-120004494	NONE													1								1			2	NONE_											0	2	0	0	0	0	2	0	0
chr6	133975632	133975726	chr6:133975632-133975726	NONE													1							1	1			3	NONE_											0	3	0	0	0	1	2	0	0
chr6	157464818	157464903	chr6:157464818-157464903	NONE																1							1	2	NONE_											0	0	2	0	0	0	0	0	0
chr6	108486056	108486128	chr6:108486056-108486128	NR2E1	-1170															1								1	NR2E1_											0	0	1	0	0	0	0	0	0
chr6	5851154	5851309	chr6:5851154-5851309	NRN1	155968															1							1	2	NRN1_						1	1	1	1	1	0	0	2	0	0	0	0	0	0
chr6	137815485	137815781	chr6:137815485-137815781	OLIG3	-102							1											1					2	OLIG3_					-1	-1	-1	-1	-1	-1	2	0	0	0	2	0	0	0	0
chr6	34417446	34417657	chr6:34417446-34417657	PACSIN1	-65112	RPS10	-23650														1						1	2	PACSIN1_					-1	-1	-1	-1	-1	-1	0	0	2	0	0	0	0	0	0
chr6	34417446	34417657	chr6:34417446-34417657	PACSIN1	-65112	RPS10	-23650														1						1	2	PACSIN1_					-1	-1	-1	-1	-1	-1	0	0	2	0	0	0	0	0	0
chr6	99904775	99904862	chr6:99904775-99904862	PNISR	-31635	USP45	58433																1					1	PNISR_											1	0	0	0	1	0	0	0	0
chr6	99904775	99904862	chr6:99904775-99904862	PNISR	-31635	USP45	58433																1					1	PNISR_											1	0	0	0	1	0	0	0	0
chr6	163681562	163681633	chr6:163681562-163681633	QKI	-154077																		1					1	QKI_					-1	-1		-1	-1		1	0	0	0	1	0	0	0	0
chr6	111873752	111873836	chr6:111873752-111873836	REV3L	-68879	TRAF3IP2	53655																				1	1	REV3L_					1	1	1	1	1	1	0	0	1	0	0	0	0	0	0
chr6	111873752	111873836	chr6:111873752-111873836	REV3L	-68879	TRAF3IP2	53655																				1	1	REV3L_					1	1	1	1	1	1	0	0	1	0	0	0	0	0	0
chr6	112823007	112823202	chr6:112823007-112823202	RFPL4B	154573															1							1	2	RFPL4B_											0	0	2	0	0	0	0	0	0
chr6	35454134	35454239	chr6:35454134-35454239	RPL10A	18002	TEAD3	10666																				1	1	RPL10A_					-1			-1			0	0	1	0	0	0	0	0	0
chr6	34417446	34417657	chr6:34417446-34417657	RPS10	-23650	PACSIN1	-65112														1						1	2	RPS10_											0	0	2	0	0	0	0	0	0
chr6	148663438	148663741	chr6:148663438-148663741	SASH1	-139							1	1										1					3	SASH1_					-1	-1	-1	-1	-1	-1	3	0	0	0	3	0	0	0	0
chr6	74290150	74290411	chr6:74290150-74290411	SLC17A5	73597	EEF1A1	-59540					1											1					2	SLC17A5_					-1			-1			2	0	0	0	2	0	0	0	0
chr6	16965034	16965317	chr6:16965034-16965317	STMND1	-137313																1						1	2	STMND1_											0	0	2	0	0	0	0	0	0
chr6	35454134	35454239	chr6:35454134-35454239	TEAD3	10666	RPL10A	18002																				1	1	TEAD3_					1		1	1		1	0	0	1	0	0	0	0	0	0
chr6	35454134	35454239	chr6:35454134-35454239	TEAD3	10666	RPL10A	18002																				1	1	TEAD3_					1		1	1		1	0	0	1	0	0	0	0	0	0
chr6	111873752	111873836	chr6:111873752-111873836	TRAF3IP2	53655	REV3L	-68879																				1	1	TRAF3IP2_					-1	-1	-1		-1	-1	0	0	1	0	0	0	0	0	0
chr6	99904775	99904862	chr6:99904775-99904862	USP45	58433	PNISR	-31635																1					1	USP45_					-1		-1	-1		-1	1	0	0	0	1	0	0	0	0
chr6	144711432	144711674	chr6:144711432-144711674	UTRN	98588							1											1					2	UTRN_					1		1	1		1	2	0	0	0	2	0	0	0	0
chr6	45665468	45665551	chr6:45665468-45665551	NONE					1											1								1	NONE_											0	0	1	0	0	0	0	0	0
chr6	61914306	61914379	chr6:61914306-61914379	NONE				1	1															1				1	NONE_											0	1	0	0	0	1	0	0	0
chr7	61968676	61969707	chr7:61968676-61969707	NONE				1	1	1	1	1	1	1	1	1	1	1				1	1	1	1			13	NONE_											6	6	1	3	3	3	3	1	3
chr7	61970241	61970583	chr7:61970241-61970583	NONE				1	1		1		1	1	1	1	1	1	1	1		1	1	1	1			13	NONE_											4	6	3	2	2	3	3	2	3
chr7	61970900	61971265	chr7:61970900-61971265	NONE				1	1					1	1		1					1	1	1	1			7	NONE_											2	5	0	1	1	3	2	0	2
chr7	61079392	61079524	chr7:61079392-61079524	NONE				1	1		1		1	1	1	1	1	1				1		1	1			10	NONE_											3	6	1	2	1	3	3	1	3
chr7	61510773	61510843	chr7:61510773-61510843	NONE				1	1													1						1	NONE_											1	0	0	1	0	0	0	0	1
chr7	61967833	61967955	chr7:61967833-61967955	NONE				1	1														1					1	NONE_											1	0	0	0	1	0	0	0	0
chr7	61968355	61968451	chr7:61968355-61968451	NONE				1	1														1		1			2	NONE_											1	1	0	0	1	0	1	0	0
chr7	26240314	26240766	chr7:26240314-26240766	CBX3	-242	HNRNPA2B1	-174			1	1	1	1	1	1	1	1	1		1		1	1	1	1		1	15	CBX3_					-1	1		-1	1		6	6	3	3	3	3	3	1	3
chr7	26240314	26240766	chr7:26240314-26240766	HNRNPA2B1	-174	CBX3	-242			1	1	1	1	1	1	1	1	1		1		1	1	1	1		1	15	HNRNPA2B1_					-1			-1		-1	6	6	3	3	3	3	3	1	3
chr7	35840620	35840906	chr7:35840620-35840906	SEPT7	136						1	1	1		1		1	1				1	1	1	1	1	1	12	SEPT7_											5	4	3	2	3	2	2	2	2
chr7	70084177	70084587	chr7:70084177-70084587	NONE								1	1	1	1	1	1			1			1	1	1		1	11	NONE_											3	6	2	0	3	3	3	0	2
chr7	137928457	137928549	chr7:137928457-137928549	AKR1D1	167280																		1					1	AKR1D1_											1	0	0	0	1	0	0	0	0
chr7	36400031	36400320	chr7:36400031-36400320	ANLN	-29239							1											1					2	ANLN_						1	1		1	1	2	0	0	0	2	0	0	0	0
chr7	36699063	36699208	chr7:36699063-36699208	AOAH	65017																						1	1	AOAH_			-1				1			1	0	0	1	0	0	0	0	0	0
chr7	22106124	22106520	chr7:22106124-22106520	CDCA7L	-120620						1	1	1									1	1				1	6	CDCA7L_		1			-1	-1	-1	-1	-1	-1	5	0	1	2	3	0	0	0	1
chr7	137686144	137686446	chr7:137686144-137686446	CREB3L2	508							1											1					2	CREB3L2_					1	-1	1	1	-1	1	2	0	0	0	2	0	0	0	0
chr7	14998316	14998596	chr7:14998316-14998596	DGKB	-55470								1										1					2	DGKB_					-1	-1	-1	-1	-1	-1	2	0	0	0	2	0	0	0	0
chr7	855308	855501	chr7:855308-855501	HEATR2	89067	SUN1	-16733						1							1			1				1	4	HEATR2_											2	0	2	0	2	0	0	0	0
chr7	52017852	52018206	chr7:52017852-52018206	NONE								1	1										1					3	NONE_											3	0	0	0	3	0	0	0	0
chr7	67711181	67711555	chr7:67711181-67711555	NONE								1	1										1					3	NONE_											3	0	0	0	3	0	0	0	0
chr7	120162407	120162496	chr7:120162407-120162496	NONE																			1					1	NONE_											1	0	0	0	1	0	0	0	0
chr7	68078363	68078635	chr7:68078363-68078635	NONE											1		1			1				1	1		1	6	NONE_											0	4	2	0	0	2	2	0	1
chr7	85226215	85226403	chr7:85226215-85226403	NONE																1	1						1	3	NONE_											0	0	3	0	0	0	0	0	0
chr7	102021316	102021498	chr7:102021316-102021498	ORAI2	-52589	PRKRIP1	17063																1					1	ORAI2_					1	1	1	1	1	1	1	0	0	0	1	0	0	0	0
chr7	102021316	102021498	chr7:102021316-102021498	ORAI2	-52589	PRKRIP1	17063																1					1	ORAI2_					1	1	1	1	1	1	1	0	0	0	1	0	0	0	0
chr7	102021316	102021498	chr7:102021316-102021498	PRKRIP1	17063	ORAI2	-52589																1					1	PRKRIP1_						1					1	0	0	0	1	0	0	0	0
chr7	77326879	77326953	chr7:77326879-77326953	RSBN1L	1156	TMEM60	100981																				1	1	RSBN1L_							1		1	1	0	0	1	0	0	0	0	0	0
chr7	20838161	20838232	chr7:20838161-20838232	SP8	-11692																		1					1	SP8_					-1		1	-1		1	1	0	0	0	1	0	0	0	0
chr7	116704721	116705035	chr7:116704721-116705035	ST7	111497							1											1					2	ST7_					-1		-1	-1	-1	-1	2	0	0	0	2	0	0	0	0
chr7	855308	855501	chr7:855308-855501	SUN1	-16733	HEATR2	89067						1							1			1				1	4	SUN1_						-1			-1		2	0	2	0	2	0	0	0	0
chr7	12134110	12134231	chr7:12134110-12134231	TMEM106B	-116755																		1					1	TMEM106B_					1						1	0	0	0	1	0	0	0	0
chr7	77326879	77326953	chr7:77326879-77326953	TMEM60	100981	RSBN1L	1156																				1	1	TMEM60_							1		1	1	0	0	1	0	0	0	0	0	0
chr7	19147841	19148112	chr7:19147841-19148112	TWIST1	9318							1											1					2	TWIST1_						1		1	1	1	2	0	0	0	2	0	0	0	0
chr7	61967208	61967281	chr7:61967208-61967281	NONE				1	1															1				1	NONE_											0	1	0	0	0	1	0	0	0
chr7	61967376	61967455	chr7:61967376-61967455	NONE				1	1															1	1			2	NONE_											0	2	0	0	0	1	1	0	0
chr7	61968032	61968112	chr7:61968032-61968112	NONE				1	1						1		1							1	1			4	NONE_											0	4	0	0	0	2	2	0	1
chr7	61976235	61976316	chr7:61976235-61976316	NONE				1	1						1									1	1			3	NONE_											0	3	0	0	0	2	1	0	1
chr7	61967539	61967629	chr7:61967539-61967629	NONE				1	1					1	1		1	1				1		1	1			7	NONE_											1	5	1	1	0	3	2	1	2
chr8	43092793	43093282	chr8:43092793-43093282	HGSNAT	97440			1	1		1		1		1		1					1	1	1	1			8	HGSNAT_					1	1	1	1	1	1	4	4	0	2	2	2	2	0	2
chr8	43094769	43094880	chr8:43094769-43094880	HGSNAT	99227			1	1		1		1	1	1	1	1	1				1	1	1	1			11	HGSNAT_					1	1	1	1	1	1	4	6	1	2	2	3	3	1	3
chr8	43094957	43095244	chr8:43094957-43095244	HGSNAT	99503			1	1		1		1	1	1	1	1	1				1	1	1	1			11	HGSNAT_					1	1	1	1	1	1	4	6	1	2	2	3	3	1	3
chr8	43096862	43097065	chr8:43096862-43097065	HGSNAT	101366			1	1		1		1	1	1	1	1	1				1	1	1	1			11	HGSNAT_					1	1	1	1	1	1	4	6	1	2	2	3	3	1	3
chr8	43096509	43096746	chr8:43096509-43096746	HGSNAT	101030			1	1		1		1	1	1			1				1	1	1	1	1		10	HGSNAT_					1	1	1	1	1	1	4	4	2	2	2	3	1	2	2
chr8	46849519	46849644	chr8:46849519-46849644	NONE				1	1		1																	1	NONE_											1	0	0	1	0	0	0	0	0
chr8	43093814	43093892	chr8:43093814-43093892	HGSNAT	98255			1	1						1									1	1			3	HGSNAT_					1	1	1	1	1	1	0	3	0	0	0	2	1	0	1
chr8	131216272	131216665	chr8:131216272-131216665	ASAP1	197748							1	1									1	1					4	ASAP1_						1	1		1	1	4	0	0	1	3	0	0	0	1
chr8	43794626	43794859	chr8:43794626-43794859	NONE				1	1						1	1	1							1	1			5	NONE_											0	5	0	0	0	2	3	0	2
chr8	43822415	43822497	chr8:43822415-43822497	NONE				1	1						1									1				2	NONE_											0	2	0	0	0	2	0	0	1
chr8	43827031	43827116	chr8:43827031-43827116	NONE				1	1															1	1			2	NONE_											0	2	0	0	0	1	1	0	0
chr8	43827990	43828065	chr8:43827990-43828065	NONE				1	1																1			1	NONE_											0	1	0	0	0	0	1	0	0
chr8	43831558	43831637	chr8:43831558-43831637	NONE				1	1								1							1	1			3	NONE_											0	3	0	0	0	1	2	0	0
chr8	46839106	46839179	chr8:46839106-46839179	NONE				1	1									1										1	NONE_											0	0	1	0	0	0	0	1	0
chr8	46841656	46841820	chr8:46841656-46841820	NONE				1	1					1	1			1						1	1		1	6	NONE_											0	4	2	0	0	3	1	1	1
chr8	46842401	46842586	chr8:46842401-46842586	NONE				1	1															1				1	NONE_											0	1	0	0	0	1	0	0	0
chr8	46844235	46844309	chr8:46844235-46844309	NONE				1	1																1			1	NONE_											0	1	0	0	0	0	1	0	0
chr8	46844840	46845006	chr8:46844840-46845006	NONE				1	1					1	1									1	1			4	NONE_											0	4	0	0	0	3	1	0	1
chr8	46846858	46846934	chr8:46846858-46846934	NONE				1	1																1			1	NONE_											0	1	0	0	0	0	1	0	0
chr8	46849754	46849873	chr8:46849754-46849873	NONE				1	1															1	1		1	3	NONE_											0	2	1	0	0	1	1	0	0
chr8	46852261	46852334	chr8:46852261-46852334	NONE				1	1																1			1	NONE_											0	1	0	0	0	0	1	0	0
chr8	46852443	46852605	chr8:46852443-46852605	NONE				1	1																1			1	NONE_											0	1	0	0	0	0	1	0	0
chr8	46853183	46853258	chr8:46853183-46853258	NONE				1	1															1				1	NONE_											0	1	0	0	0	1	0	0	0
chr8	46855367	46855467	chr8:46855367-46855467	NONE				1	1								1							1	1			3	NONE_											0	3	0	0	0	1	2	0	0
chr8	27212596	27212713	chr8:27212596-27212713	CHRNA2	124158	PTK2B	43656										1							1	1			3	CHRNA2_											0	3	0	0	0	1	2	0	0
chr8	95448485	95448741	chr8:95448485-95448741	FSBP	557							1										1	1					3	FSBP_											3	0	0	1	2	0	0	0	1
chr8	97166896	97166975	chr8:97166896-97166975	GDF6	6084																1						1	2	GDF6_					1		1	1	1	1	0	0	2	0	0	0	0	0	0
chr8	102449270	102449658	chr8:102449270-102449658	GRHL2	-55196							1											1					2	GRHL2_					-1	-1		-1	-1		2	0	0	0	2	0	0	0	0
chr8	39807161	39807245	chr8:39807161-39807245	IDO2	14729																		1					1	IDO2_											1	0	0	0	1	0	0	0	0
chr8	56897623	56897740	chr8:56897623-56897740	LYN	105310	RPS20	89386													1							1	2	LYN_					-1	-1	-1	-1	-1	-1	0	0	2	0	0	0	0	0	0
chr8	841502	841828	chr8:841502-841828	NONE								1											1					2	NONE_											2	0	0	0	2	0	0	0	0
chr8	61990483	61990717	chr8:61990483-61990717	NONE								1																1	NONE_											1	0	0	0	1	0	0	0	0
chr8	100565268	100565379	chr8:100565268-100565379	NONE																1								1	NONE_											0	0	1	0	0	0	0	0	0
chr8	134863996	134864156	chr8:134863996-134864156	NONE																	1				1		1	3	NONE_											0	1	2	0	0	0	1	0	0
chr8	101696570	101696642	chr8:101696570-101696642	PABPC1	38334	SNX31	-34713																				1	1	PABPC1_					-1	1		-1	1		0	0	1	0	0	0	0	0	0
chr8	94858824	94859187	chr8:94858824-94859187	PDP1	-70169	TMEM67	91921					1								1			1				1	4	PDP1_	1			1	1	1			1		2	0	2	0	2	0	0	0	0
chr8	94928575	94928879	chr8:94928575-94928879	PDP1	-448							1											1					2	PDP1_	1			1	1	1			1		2	0	0	0	2	0	0	0	0
chr8	9127314	9127406	chr8:9127314-9127406	PPP1R3B	-119154																		1					1	PPP1R3B_					1	-1	-1	1	-1	-1	1	0	0	0	1	0	0	0	0
chr8	70889651	70889885	chr8:70889651-70889885	PRDM14	93794	SLCO5A1	-142469					1																1	PRDM14_					-1	-1	-1	-1	-1	-1	1	0	0	0	1	0	0	0	0
chr8	27212596	27212713	chr8:27212596-27212713	PTK2B	43656	CHRNA2	124158										1							1	1			3	PTK2B_							1		-1	1	0	3	0	0	0	1	2	0	0
chr8	52530321	52530640	chr8:52530321-52530640	PXDNL	191524							1	1										1					3	PXDNL_	1				-1	-1	-1	-1	-1	-1	3	0	0	0	3	0	0	0	0
chr8	30254757	30255486	chr8:30254757-30255486	RBPMS	13095							1	1									1	1					4	RBPMS_					-1	-1	-1	-1	-1	-1	4	0	0	1	3	0	0	0	1
chr8	56897623	56897740	chr8:56897623-56897740	RPS20	89386	LYN	105310													1							1	2	RPS20_					-1			-1			0	0	2	0	0	0	0	0	0
chr8	93115676	93115872	chr8:93115676-93115872	RUNX1T1	-8068												1							1	1		1	4	RUNX1T1_				1		-1	-1		-1	-1	0	3	1	0	0	1	2	0	0
chr8	70889651	70889885	chr8:70889651-70889885	SLCO5A1	-142469	PRDM14	93794					1																1	SLCO5A1_						-1			-1		1	0	0	0	1	0	0	0	0
chr8	49834521	49834615	chr8:49834521-49834615	SNAI2	-269															1							1	2	SNAI2_					-1	1	1	-1	1	1	0	0	2	0	0	0	0	0	0
chr8	101696570	101696642	chr8:101696570-101696642	SNX31	-34713	PABPC1	38334																				1	1	SNX31_											0	0	1	0	0	0	0	0	0
chr8	101696570	101696642	chr8:101696570-101696642	SNX31	-34713	PABPC1	38334																				1	1	SNX31_											0	0	1	0	0	0	0	0	0
chr8	94858824	94859187	chr8:94858824-94859187	TMEM67	91921	PDP1	-70169					1								1			1				1	4	TMEM67_					1	1	1	1	1	1	2	0	2	0	2	0	0	0	0
chr8	59977470	59977718	chr8:59977470-59977718	TOX	54173							1										1	1					3	TOX_					-1	-1	1	-1	-1	1	3	0	0	1	2	0	0	0	1
chr8	71520681	71520805	chr8:71520681-71520805	TRAM1	-139															1							1	2	TRAM1_					1	1	1	1	1	1	0	0	2	0	0	0	0	0	0
chr8	21776978	21777183	chr8:21776978-21777183	XPO7	-101						1				1							1		1				4	XPO7_					-1	-1		-1			2	2	0	2	0	2	0	0	2
chr8	43095898	43095979	chr8:43095898-43095979	HGSNAT	100341			1	1		1		1		1		1	1						1	1			7	HGSNAT_					1	1	1	1	1	1	2	4	1	1	1	2	2	1	1
chr9	66823477	66823634	chr9:66823477-66823634	NONE				1	1		1			1	1		1					1		1	1			7	NONE_											2	5	0	2	0	3	2	0	2
chr9	66971083	66971373	chr9:66971083-66971373	NONE				1	1								1					1	1	1	1			5	NONE_											2	3	0	1	1	1	2	0	1
chr9	45372256	45372361	chr9:45372256-45372361	NONE					1														1					1	NONE_											1	0	0	0	1	0	0	0	0
chr9	66971491	66971627	chr9:66971491-66971627	NONE				1	1				1	1	1		1							1	1			6	NONE_											1	5	0	0	1	3	2	0	1
chr9	72653164	72653349	chr9:72653164-72653349	MAMDC2	-5240			1	1					1		1	1	1						1	1		1	7	MAMDC2_					1	-1	1	1	-1	1	0	5	2	0	0	2	3	1	1
chr9	66833083	66833204	chr9:66833083-66833204	NONE				1	1															1	1			2	NONE_											0	2	0	0	0	1	1	0	0
chr9	66833463	66833540	chr9:66833463-66833540	NONE				1	1								1							1	1			3	NONE_											0	3	0	0	0	1	2	0	0
chr9	66834851	66834965	chr9:66834851-66834965	NONE				1	1																1			1	NONE_											0	1	0	0	0	0	1	0	0
chr9	126030922	126031361	chr9:126030922-126031361	STRBP	-287						1	1	1	1	1	1	1	1	1	1		1	1	1	1		1	15	STRBP_					-1	-1	-1	-1	-1	-1	5	6	4	2	3	3	3	2	3
chr9	75665536	75665808	chr9:75665536-75665808	ALDH1A1	-97701	ANXA1	-106898					1											1					2	ALDH1A1_					-1	-1	1		-1	1	2	0	0	0	2	0	0	0	0
chr9	75665536	75665808	chr9:75665536-75665808	ANXA1	-106898	ALDH1A1	-97701					1											1					2	ANXA1_					-1	1	1		1	1	2	0	0	0	2	0	0	0	0
chr9	27726380	27726452	chr9:27726380-27726452	C9orf72	-152968																						1	1	C9orf72_							1			1	0	0	1	0	0	0	0	0	0
chr9	331223	331547	chr9:331223-331547	DOCK8	116520	KANK1	-138906					1	1										1					3	DOCK8_					1	-1	1	1	-1	1	3	0	0	0	3	0	0	0	0
chr9	71487109	71487571	chr9:71487109-71487571	FAM122A	92376	PRKACG	141699					1											1					2	FAM122A_					1	1	1		1	1	2	0	0	0	2	0	0	0	0
chr9	133534857	133534971	chr9:133534857-133534971	FUBP3	79921	PRDM12	-5067																1					1	FUBP3_											1	0	0	0	1	0	0	0	0
chr9	92292799	92293050	chr9:92292799-92293050	GADD45G	72997							1																1	GADD45G_			-1			-1	-1		-1	-1	1	0	0	0	1	0	0	0	0
chr9	115142744	115142816	chr9:115142744-115142816	HSDL2	563															1								1	HSDL2_											0	0	1	0	0	0	0	0	0
chr9	331223	331547	chr9:331223-331547	KANK1	-138906	DOCK8	116520					1	1										1					3	KANK1_					1	-1		1	-1	1	3	0	0	0	3	0	0	0	0
chr9	103361113	103361217	chr9:103361113-103361217	MURC	20804																			1	1			2	MURC_											0	2	0	0	0	1	1	0	0
chr9	76461192	76461594	chr9:76461192-76461594	NONE							1	1	1									1	1					5	NONE_											5	0	0	2	3	0	0	0	1
chr9	74061325	74061764	chr9:74061325-74061764	NONE								1	1							1		1	1				1	6	NONE_											4	0	2	1	3	0	0	0	1
chr9	93196058	93196348	chr9:93196058-93196348	NONE								1											1					2	NONE_											2	0	0	0	2	0	0	0	0
chr9	132176774	132176939	chr9:132176774-132176939	NTMT1	-194306															1							1	2	NTMT1_					-1	1			1		0	0	2	0	0	0	0	0	0
chr9	138232005	138232318	chr9:138232005-138232318	PPP1R26	-139486							1	1										1					3	PPP1R26_					1	-1		1	-1		3	0	0	0	3	0	0	0	0
chr9	133534857	133534971	chr9:133534857-133534971	PRDM12	-5067	FUBP3	79921																1					1	PRDM12_											1	0	0	0	1	0	0	0	0
chr9	133534857	133534971	chr9:133534857-133534971	PRDM12	-5067	FUBP3	79921																1					1	PRDM12_											1	0	0	0	1	0	0	0	0
chr9	71487109	71487571	chr9:71487109-71487571	PRKACG	141699	FAM122A	92376					1											1					2	PRKACG_											2	0	0	0	2	0	0	0	0
chr9	43490575	43490922	chr9:43490575-43490922	SPATA31A6	139981							1											1					2	SPATA31A6_											2	0	0	0	2	0	0	0	0
chr9	84211112	84211334	chr9:84211112-84211334	TLE1	92997																		1					1	TLE1_						-1	-1		-1	-1	1	0	0	0	1	0	0	0	0
chr9	82278956	82279046	chr9:82278956-82279046	TLE4	92313																						1	1	TLE4_					-1	1	1	-1	1	1	0	0	1	0	0	0	0	0	0
chr9	75142529	75142605	chr9:75142529-75142605	TMC1	5850																						1	1	TMC1_					-1	-1	-1	-1	-1	-1	0	0	1	0	0	0	0	0	0
chr9	130829515	130829653	chr9:130829515-130829653	NAIF1	16	SLC25A25	-896				1											1		1			1	4	NAIF1_					-1	-1	-1	-1	-1	-1	2	1	1	2	0	1	0	0	1
chr9	130829515	130829653	chr9:130829515-130829653	SLC25A25	-896	NAIF1	16				1											1		1			1	4	SLC25A25_			-1								2	1	1	2	0	1	0	0	1
chr9_gl000199_random	57123	57336	chr9_gl000199_random:57123-57336	NONE							1		1	1	1		1	1		1		1	1	1	1			11	NONE_											4	5	2	2	2	3	2	1	2
chr9_gl000199_random	34427	34619	chr9_gl000199_random:34427-34619	NONE							1				1		1						1	1	1			6	NONE_											2	4	0	1	1	2	2	0	1
chr9_gl000199_random	83058	83147	chr9_gl000199_random:83058-83147	NONE									1				1						1	1	1			5	NONE_											2	3	0	0	2	1	2	0	0
chr9_gl000199_random	92713	92899	chr9_gl000199_random:92713-92899	NONE							1			1			1						1	1	1			6	NONE_											2	4	0	1	1	2	2	0	0
chr9_gl000199_random	137978	138142	chr9_gl000199_random:137978-138142	NONE																			1	1				2	NONE_											1	1	0	0	1	1	0	0	0
chr9_gl000199_random	168223	168363	chr9_gl000199_random:168223-168363	NONE																		1						1	NONE_											1	0	0	1	0	0	0	0	1
chr9_gl000199_random	31154	31416	chr9_gl000199_random:31154-31416	NONE																				1	1			2	NONE_											0	2	0	0	0	1	1	0	0
chr9_gl000199_random	48899	49077	chr9_gl000199_random:48899-49077	NONE																					1			1	NONE_											0	1	0	0	0	0	1	0	0
chr9_gl000199_random	49763	49859	chr9_gl000199_random:49763-49859	NONE													1							1	1			3	NONE_											0	3	0	0	0	1	2	0	0
chr9_gl000199_random	51260	51413	chr9_gl000199_random:51260-51413	NONE																				1				1	NONE_											0	1	0	0	0	1	0	0	0
chr9_gl000199_random	53045	53121	chr9_gl000199_random:53045-53121	NONE																				1	1			2	NONE_											0	2	0	0	0	1	1	0	0
chr9_gl000199_random	55837	55909	chr9_gl000199_random:55837-55909	NONE																				1				1	NONE_											0	1	0	0	0	1	0	0	0
chr9_gl000199_random	60726	60813	chr9_gl000199_random:60726-60813	NONE																				1	1			2	NONE_											0	2	0	0	0	1	1	0	0
chr9_gl000199_random	67697	67871	chr9_gl000199_random:67697-67871	NONE											1									1	1			3	NONE_											0	3	0	0	0	2	1	0	1
chr9_gl000199_random	68644	68718	chr9_gl000199_random:68644-68718	NONE													1											1	NONE_											0	1	0	0	0	0	1	0	0
chr9_gl000199_random	76133	76212	chr9_gl000199_random:76133-76212	NONE																				1	1			2	NONE_											0	2	0	0	0	1	1	0	0
chr9_gl000199_random	78041	78155	chr9_gl000199_random:78041-78155	NONE														1										1	NONE_											0	0	1	0	0	0	0	1	0
chr9_gl000199_random	84356	84434	chr9_gl000199_random:84356-84434	NONE																				1				1	NONE_											0	1	0	0	0	1	0	0	0
chr9_gl000199_random	84717	84885	chr9_gl000199_random:84717-84885	NONE																				1	1			2	NONE_											0	2	0	0	0	1	1	0	0
chr9_gl000199_random	87975	88072	chr9_gl000199_random:87975-88072	NONE											1		1							1	1			4	NONE_											0	4	0	0	0	2	2	0	1
chr9_gl000199_random	91501	91606	chr9_gl000199_random:91501-91606	NONE																				1	1			2	NONE_											0	2	0	0	0	1	1	0	0
chr9_gl000199_random	95229	95306	chr9_gl000199_random:95229-95306	NONE																				1				1	NONE_											0	1	0	0	0	1	0	0	0
chr9_gl000199_random	98928	99008	chr9_gl000199_random:98928-99008	NONE																				1				1	NONE_											0	1	0	0	0	1	0	0	0
chr9_gl000199_random	100546	100682	chr9_gl000199_random:100546-100682	NONE																	1			1				2	NONE_											0	1	1	0	0	1	0	0	0
chr9_gl000199_random	120136	120221	chr9_gl000199_random:120136-120221	NONE																				1				1	NONE_											0	1	0	0	0	1	0	0	0
chr9_gl000199_random	139124	139210	chr9_gl000199_random:139124-139210	NONE																				1				1	NONE_											0	1	0	0	0	1	0	0	0
chr9_gl000199_random	153871	153947	chr9_gl000199_random:153871-153947	NONE																					1			1	NONE_											0	1	0	0	0	0	1	0	0
chr9_gl000199_random	159068	159163	chr9_gl000199_random:159068-159163	NONE																				1				1	NONE_											0	1	0	0	0	1	0	0	0
chr9_gl000199_random	160050	160126	chr9_gl000199_random:160050-160126	NONE																					1			1	NONE_											0	1	0	0	0	0	1	0	0
chr9_gl000199_random	160723	160808	chr9_gl000199_random:160723-160808	NONE																				1	1			2	NONE_											0	2	0	0	0	1	1	0	0
chr9_gl000199_random	165745	165822	chr9_gl000199_random:165745-165822	NONE																				1	1			2	NONE_											0	2	0	0	0	1	1	0	0
chr9_gl000199_random	168784	168886	chr9_gl000199_random:168784-168886	NONE																				1				1	NONE_											0	1	0	0	0	1	0	0	0
chrUn_gl000212	40753	40911	chrUn_gl000212:40753-40911	NONE									1	1	1	1	1	1		1				1	1		1	10	NONE_											1	6	3	0	1	3	3	1	2
chrUn_gl000212	43608	43768	chrUn_gl000212:43608-43768	NONE																							1	1	NONE_											0	0	1	0	0	0	0	0	0
chrUn_gl000214	65061	65134	chrUn_gl000214:65061-65134	NONE																				1				1	NONE_											0	1	0	0	0	1	0	0	0
chrUn_gl000216	1426	1584	chrUn_gl000216:1426-1584	NONE																					1			1	NONE_											0	1	0	0	0	0	1	0	0
chrUn_gl000216	1785	1864	chrUn_gl000216:1785-1864	NONE																				1				1	NONE_											0	1	0	0	0	1	0	0	0
chrUn_gl000216	136781	136912	chrUn_gl000216:136781-136912	NONE																				1	1			2	NONE_											0	2	0	0	0	1	1	0	0
chrUn_gl000216	154353	154444	chrUn_gl000216:154353-154444	NONE										1			1							1	1			4	NONE_											0	4	0	0	0	2	2	0	0
chrUn_gl000216	169530	169652	chrUn_gl000216:169530-169652	NONE																				1				1	NONE_											0	1	0	0	0	1	0	0	0
chrUn_gl000220	119247	119353	chrUn_gl000220:119247-119353	NONE													1							1	1			3	NONE_											0	3	0	0	0	1	2	0	0
chrUn_gl000220	119677	119768	chrUn_gl000220:119677-119768	NONE																				1				1	NONE_											0	1	0	0	0	1	0	0	0
chrUn_gl000220	119950	120084	chrUn_gl000220:119950-120084	NONE																				1				1	NONE_											0	1	0	0	0	1	0	0	0
chrUn_gl000220	120203	120311	chrUn_gl000220:120203-120311	NONE																				1				1	NONE_											0	1	0	0	0	1	0	0	0
chrUn_gl000220	121617	121836	chrUn_gl000220:121617-121836	NONE																				1				1	NONE_											0	1	0	0	0	1	0	0	0
chrUn_gl000220	122545	122627	chrUn_gl000220:122545-122627	NONE																				1				1	NONE_											0	1	0	0	0	1	0	0	0
chrUn_gl000220	122719	122901	chrUn_gl000220:122719-122901	NONE																				1				1	NONE_											0	1	0	0	0	1	0	0	0
chrUn_gl000220	123332	123696	chrUn_gl000220:123332-123696	NONE																					1			1	NONE_											0	1	0	0	0	0	1	0	0
chrUn_gl000220	123968	124499	chrUn_gl000220:123968-124499	NONE																				1	1			2	NONE_											0	2	0	0	0	1	1	0	0
chrUn_gl000220	124635	124829	chrUn_gl000220:124635-124829	NONE																				1				1	NONE_											0	1	0	0	0	1	0	0	0
chrUn_gl000220	125896	126739	chrUn_gl000220:125896-126739	NONE																				1	1			2	NONE_											0	2	0	0	0	1	1	0	0
chrUn_gl000220	128350	128457	chrUn_gl000220:128350-128457	NONE																					1			1	NONE_											0	1	0	0	0	0	1	0	0
chrUn_gl000220	128728	128867	chrUn_gl000220:128728-128867	NONE																				1	1			2	NONE_											0	2	0	0	0	1	1	0	0
chrUn_gl000220	129356	129827	chrUn_gl000220:129356-129827	NONE													1							1	1			3	NONE_											0	3	0	0	0	1	2	0	0
chrUn_gl000220	130252	130601	chrUn_gl000220:130252-130601	NONE																				1	1			2	NONE_											0	2	0	0	0	1	1	0	0
chrUn_gl000220	130827	131018	chrUn_gl000220:130827-131018	NONE																				1	1			2	NONE_											0	2	0	0	0	1	1	0	0
chrUn_gl000220	132990	133095	chrUn_gl000220:132990-133095	NONE																					1			1	NONE_											0	1	0	0	0	0	1	0	0
chrUn_gl000220	133717	134175	chrUn_gl000220:133717-134175	NONE																				1	1			2	NONE_											0	2	0	0	0	1	1	0	0
chrUn_gl000220	134356	134497	chrUn_gl000220:134356-134497	NONE																				1	1			2	NONE_											0	2	0	0	0	1	1	0	0
chrUn_gl000220	134780	134996	chrUn_gl000220:134780-134996	NONE																				1				1	NONE_											0	1	0	0	0	1	0	0	0
chrUn_gl000220	136862	137089	chrUn_gl000220:136862-137089	NONE																				1	1			2	NONE_											0	2	0	0	0	1	1	0	0
chrUn_gl000220	137152	137394	chrUn_gl000220:137152-137394	NONE																				1				1	NONE_											0	1	0	0	0	1	0	0	0
chrUn_gl000220	137438	137520	chrUn_gl000220:137438-137520	NONE																					1			1	NONE_											0	1	0	0	0	0	1	0	0
chrUn_gl000220	137582	137654	chrUn_gl000220:137582-137654	NONE																				1				1	NONE_											0	1	0	0	0	1	0	0	0
chrUn_gl000220	138069	138252	chrUn_gl000220:138069-138252	NONE																				1				1	NONE_											0	1	0	0	0	1	0	0	0
chrUn_gl000220	138446	138583	chrUn_gl000220:138446-138583	NONE																					1			1	NONE_											0	1	0	0	0	0	1	0	0
chrUn_gl000220	138607	140736	chrUn_gl000220:138607-140736	NONE													1							1	1			3	NONE_											0	3	0	0	0	1	2	0	0
chrUn_gl000220	140833	140915	chrUn_gl000220:140833-140915	NONE																					1			1	NONE_											0	1	0	0	0	0	1	0	0
chrUn_gl000220	140992	141205	chrUn_gl000220:140992-141205	NONE																				1	1			2	NONE_											0	2	0	0	0	1	1	0	0
chrUn_gl000220	141248	141372	chrUn_gl000220:141248-141372	NONE																				1				1	NONE_											0	1	0	0	0	1	0	0	0
chrUn_gl000220	141572	141859	chrUn_gl000220:141572-141859	NONE																				1	1			2	NONE_											0	2	0	0	0	1	1	0	0
chrUn_gl000220	142285	142388	chrUn_gl000220:142285-142388	NONE																				1				1	NONE_											0	1	0	0	0	1	0	0	0
chrUn_gl000220	142419	142782	chrUn_gl000220:142419-142782	NONE																				1	1			2	NONE_											0	2	0	0	0	1	1	0	0
chrUn_gl000220	142946	143285	chrUn_gl000220:142946-143285	NONE																				1	1			2	NONE_											0	2	0	0	0	1	1	0	0
chrUn_gl000220	143546	143731	chrUn_gl000220:143546-143731	NONE																				1	1			2	NONE_											0	2	0	0	0	1	1	0	0
chrUn_gl000220	143950	144032	chrUn_gl000220:143950-144032	NONE																					1			1	NONE_											0	1	0	0	0	0	1	0	0
chrUn_gl000220	144128	144497	chrUn_gl000220:144128-144497	NONE													1							1	1			3	NONE_											0	3	0	0	0	1	2	0	0
chrUn_gl000220	144604	144692	chrUn_gl000220:144604-144692	NONE																				1				1	NONE_											0	1	0	0	0	1	0	0	0
chrUn_gl000220	144856	145146	chrUn_gl000220:144856-145146	NONE																				1	1			2	NONE_											0	2	0	0	0	1	1	0	0
chrUn_gl000220	145220	145545	chrUn_gl000220:145220-145545	NONE																				1	1			2	NONE_											0	2	0	0	0	1	1	0	0
chrUn_gl000225	6161	6314	chrUn_gl000225:6161-6314	NONE																	1				1		1	3	NONE_											0	1	2	0	0	0	1	0	0
chrUn_gl000225	21620	21708	chrUn_gl000225:21620-21708	NONE																					1			1	NONE_											0	1	0	0	0	0	1	0	0
chrUn_gl000225	33650	33724	chrUn_gl000225:33650-33724	NONE																				1				1	NONE_											0	1	0	0	0	1	0	0	0
chrUn_gl000225	50854	50927	chrUn_gl000225:50854-50927	NONE																				1				1	NONE_											0	1	0	0	0	1	0	0	0
chrUn_gl000225	66243	66352	chrUn_gl000225:66243-66352	NONE																					1			1	NONE_											0	1	0	0	0	0	1	0	0
chrUn_gl000225	85641	85717	chrUn_gl000225:85641-85717	NONE																				1	1			2	NONE_											0	2	0	0	0	1	1	0	0
chrUn_gl000225	108273	108351	chrUn_gl000225:108273-108351	NONE																					1			1	NONE_											0	1	0	0	0	0	1	0	0
chrUn_gl000225	117434	117506	chrUn_gl000225:117434-117506	NONE																				1				1	NONE_											0	1	0	0	0	1	0	0	0
chrUn_gl000225	133734	133845	chrUn_gl000225:133734-133845	NONE																					1			1	NONE_											0	1	0	0	0	0	1	0	0
chrUn_gl000226	3104	3594	chrUn_gl000226:3104-3594	NONE							1		1	1	1	1	1	1				1	1	1	1		1	12	NONE_											4	6	2	2	2	3	3	1	3
chrUn_gl000226	5848	6106	chrUn_gl000226:5848-6106	NONE							1		1	1	1		1					1	1	1	1		1	10	NONE_											4	5	1	2	2	3	2	0	2
chrUn_gl000226	41	242	chrUn_gl000226:41-242	NONE							1		1	1	1	1	1	1				1		1	1			10	NONE_											3	6	1	2	1	3	3	1	3
chrUn_gl000226	12501	12726	chrUn_gl000226:12501-12726	NONE							1			1	1		1	1		1		1	1	1	1			10	NONE_											3	5	2	2	1	3	2	1	2
chrUn_gl000226	13871	14080	chrUn_gl000226:13871-14080	NONE							1			1	1		1	1				1	1	1	1			9	NONE_											3	5	1	2	1	3	2	1	2
chrUn_gl000226	1584	1812	chrUn_gl000226:1584-1812	NONE										1	1	1	1			1			1	1	1		1	9	NONE_											1	6	2	0	1	3	3	0	2
chrUn_gl000226	4937	5746	chrUn_gl000226:4937-5746	NONE							1			1	1		1	1					1	1	1			8	NONE_											2	5	1	1	1	3	2	1	1
chrUn_gl000226	7218	7661	chrUn_gl000226:7218-7661	NONE										1	1		1	1				1	1	1	1			8	NONE_											2	5	1	1	1	3	2	1	2
chrUn_gl000226	9933	10407	chrUn_gl000226:9933-10407	NONE							1			1	1		1	1				1		1	1			8	NONE_											2	5	1	2	0	3	2	1	2
chrUn_gl000226	4323	4532	chrUn_gl000226:4323-4532	NONE							1			1			1					1	1	1	1			7	NONE_											3	4	0	2	1	2	2	0	1
chrUn_gl000226	6272	7118	chrUn_gl000226:6272-7118	NONE										1	1		1					1	1	1	1			7	NONE_											2	5	0	1	1	3	2	0	2
chrUn_gl000226	11725	12003	chrUn_gl000226:11725-12003	NONE									1	1	1		1						1	1	1			7	NONE_											2	5	0	0	2	3	2	0	1
chrUn_gl000226	13127	13257	chrUn_gl000226:13127-13257	NONE							1						1					1		1	1			5	NONE_											2	3	0	2	0	1	2	0	1
chrUn_gl000226	828	1291	chrUn_gl000226:828-1291	NONE										1	1		1						1	1	1			6	NONE_											1	5	0	0	1	3	2	0	1
chrUn_gl000226	8028	8329	chrUn_gl000226:8028-8329	NONE													1					1		1	1			4	NONE_											1	3	0	1	0	1	2	0	1
chrUn_gl000226	9591	9744	chrUn_gl000226:9591-9744	NONE										1		1	1						1	1	1			6	NONE_											1	5	0	0	1	2	3	0	1
chrUn_gl000226	10756	11054	chrUn_gl000226:10756-11054	NONE																			1	1	1			3	NONE_											1	2	0	0	1	1	1	0	0
chrUn_gl000226	12314	12422	chrUn_gl000226:12314-12422	NONE										1			1					1		1	1			5	NONE_											1	4	0	1	0	2	2	0	1
chrUn_gl000226	360	472	chrUn_gl000226:360-472	NONE										1			1							1	1			4	NONE_											0	4	0	0	0	2	2	0	0
chrUn_gl000226	1407	1506	chrUn_gl000226:1407-1506	NONE										1										1	1			3	NONE_											0	3	0	0	0	2	1	0	0
chrUn_gl000226	1918	2013	chrUn_gl000226:1918-2013	NONE													1							1	1			3	NONE_											0	3	0	0	0	1	2	0	0
chrUn_gl000226	2178	2457	chrUn_gl000226:2178-2457	NONE										1			1	1						1	1			5	NONE_											0	4	1	0	0	2	2	1	0
chrUn_gl000226	2550	2674	chrUn_gl000226:2550-2674	NONE													1	1						1	1		1	5	NONE_											0	3	2	0	0	1	2	1	0
chrUn_gl000226	3708	3811	chrUn_gl000226:3708-3811	NONE																				1	1			2	NONE_											0	2	0	0	0	1	1	0	0
chrUn_gl000226	3953	4231	chrUn_gl000226:3953-4231	NONE										1	1		1							1	1			5	NONE_											0	5	0	0	0	3	2	0	1
chrUn_gl000226	4648	4778	chrUn_gl000226:4648-4778	NONE										1			1							1	1			4	NONE_											0	4	0	0	0	2	2	0	0
chrUn_gl000226	7806	7895	chrUn_gl000226:7806-7895	NONE																				1	1			2	NONE_											0	2	0	0	0	1	1	0	0
chrUn_gl000226	9014	9268	chrUn_gl000226:9014-9268	NONE										1			1							1	1			4	NONE_											0	4	0	0	0	2	2	0	0
chrUn_gl000226	9379	9471	chrUn_gl000226:9379-9471	NONE																				1	1			2	NONE_											0	2	0	0	0	1	1	0	0
chrUn_gl000226	10541	10631	chrUn_gl000226:10541-10631	NONE													1							1	1			3	NONE_											0	3	0	0	0	1	2	0	0
chrUn_gl000226	11128	11217	chrUn_gl000226:11128-11217	NONE																				1	1			2	NONE_											0	2	0	0	0	1	1	0	0
chrUn_gl000226	12107	12201	chrUn_gl000226:12107-12201	NONE																				1	1			2	NONE_											0	2	0	0	0	1	1	0	0
chrUn_gl000226	13336	13568	chrUn_gl000226:13336-13568	NONE										1	1		1							1	1			5	NONE_											0	5	0	0	0	3	2	0	1
chrUn_gl000226	13682	13784	chrUn_gl000226:13682-13784	NONE																				1	1			2	NONE_											0	2	0	0	0	1	1	0	0
chrUn_gl000226	14179	14369	chrUn_gl000226:14179-14369	NONE										1	1	1	1	1						1	1			7	NONE_											0	6	1	0	0	3	3	1	2
chrUn_gl000226	14486	14968	chrUn_gl000226:14486-14968	NONE													1							1	1			3	NONE_											0	3	0	0	0	1	2	0	0
chrUn_gl000228	118485	118572	chrUn_gl000228:118485-118572	NONE																				1	1			2	NONE_											0	2	0	0	0	1	1	0	0
chrX	1211910	1212264	chrX:1211910-1212264	CRLF2	119440				1			1											1					2	CRLF2_											2	0	0	0	2	0	0	0	0
chrX	460649	460790	chrX:460649-460790	SHOX	-124359	PPP2R3B	-113275		1														1					1	SHOX_											1	0	0	0	1	0	0	0	0
chrX	58561269	58561451	chrX:58561269-58561451	NONE				1	1						1		1					1		1				4	NONE_											1	3	0	1	0	2	1	0	2
chrX	460649	460790	chrX:460649-460790	PPP2R3B	-113275	SHOX	-124359		1														1					1	PPP2R3B_						-1			-1		1	0	0	0	1	0	0	0	0
chrX	58567056	58567130	chrX:58567056-58567130	NONE				1	1															1				1	NONE_											0	1	0	0	0	1	0	0	0
chrX	58580607	58580702	chrX:58580607-58580702	NONE				1	1																1			1	NONE_											0	1	0	0	0	0	1	0	0
chrX	58581457	58581536	chrX:58581457-58581536	NONE				1	1																		1	1	NONE_											0	0	1	0	0	0	0	0	0
chrX	61687400	61687582	chrX:61687400-61687582	NONE				1	1																1			1	NONE_											0	1	0	0	0	0	1	0	0
chrX	61689872	61689944	chrX:61689872-61689944	NONE				1	1																1			1	NONE_											0	1	0	0	0	0	1	0	0
chrX	61691656	61691742	chrX:61691656-61691742	NONE				1	1															1				1	NONE_											0	1	0	0	0	1	0	0	0
chrX	61691928	61692017	chrX:61691928-61692017	NONE				1	1															1				1	NONE_											0	1	0	0	0	1	0	0	0
chrX	61705612	61705730	chrX:61705612-61705730	NONE				1	1																1			1	NONE_											0	1	0	0	0	0	1	0	0
chrX	61711256	61711408	chrX:61711256-61711408	NONE				1	1															1	1			2	NONE_											0	2	0	0	0	1	1	0	0
chrX	61717806	61717895	chrX:61717806-61717895	NONE				1	1								1							1	1			3	NONE_											0	3	0	0	0	1	2	0	0
chrX	61718861	61719073	chrX:61718861-61719073	NONE				1	1								1							1	1			3	NONE_											0	3	0	0	0	1	2	0	0
chrX	61719488	61719571	chrX:61719488-61719571	NONE				1	1															1	1			2	NONE_											0	2	0	0	0	1	1	0	0
chrX	61719740	61719842	chrX:61719740-61719842	NONE				1	1					1			1							1	1			4	NONE_											0	4	0	0	0	2	2	0	0
chrX	61720556	61720638	chrX:61720556-61720638	NONE				1	1															1	1			2	NONE_											0	2	0	0	0	1	1	0	0
chrX	61721670	61721742	chrX:61721670-61721742	NONE				1	1																		1	1	NONE_											0	0	1	0	0	0	0	0	0
chrX	61722674	61722750	chrX:61722674-61722750	NONE				1	1																1			1	NONE_											0	1	0	0	0	0	1	0	0
chrX	39863637	39863761	chrX:39863637-39863761	BCOR	92957								1										1					2	BCOR_					-1	-1	-1	-1	-1	-1	2	0	0	0	2	0	0	0	0
chrX	110425305	110425432	chrX:110425305-110425432	CAPN6	88382	PAK3	59064													1								1	CAPN6_					-1	-1	1	-1	-1	1	0	0	1	0	0	0	0	0	0
chrX	8656734	8657071	chrX:8656734-8657071	KAL1	43324							1																1	KAL1_											1	0	0	0	1	0	0	0	0
chrX	93710757	93711158	chrX:93710757-93711158	NONE							1	1										1	1					4	NONE_											4	0	0	2	2	0	0	0	1
chrX	6696665	6697068	chrX:6696665-6697068	NONE								1	1										1					3	NONE_											3	0	0	0	3	0	0	0	0
chrX	6768129	6768237	chrX:6768129-6768237	NONE																			1					1	NONE_											1	0	0	0	1	0	0	0	0
chrX	110425305	110425432	chrX:110425305-110425432	PAK3	59064	CAPN6	88382													1								1	PAK3_					-1	-1		-1	-1		0	0	1	0	0	0	0	0	0
chrX	110425305	110425432	chrX:110425305-110425432	PAK3	59064	CAPN6	88382													1								1	PAK3_					-1	-1		-1	-1		0	0	1	0	0	0	0	0	0
chrX	131351846	131352080	chrX:131351846-131352080	RAP2C	189							1																1	RAP2C_					1		1	1		1	1	0	0	0	1	0	0	0	0
chrX	64683468	64683865	chrX:64683468-64683865	ZC3H12B	-24948							1											1					2	ZC3H12B_					1		1	1		1	2	0	0	0	2	0	0	0	0
chrX	48506872	48507206	chrX:48506872-48507206	WAS	-35129	WDR13	51159					1	1										1					3	WAS_					-1			-1		-1	3	0	0	0	3	0	0	0	0
chrX	48506872	48507206	chrX:48506872-48507206	WAS	-35129	WDR13	51159					1	1										1					3	WAS_					-1			-1		-1	3	0	0	0	3	0	0	0	0
chrX	48506872	48507206	chrX:48506872-48507206	WDR13	51159	WAS	-35129					1	1										1					3	WDR13_					1	1	1	1	1	1	3	0	0	0	3	0	0	0	0
chrY	13842679	13842774	chrY:13842679-13842774	NONE				1	1													1	1					2	NONE_											2	0	0	1	1	0	0	0	1
chrY	13711107	13711186	chrY:13711107-13711186	SLC9B1P1	-186430			1	1					1														1	SLC9B1P1_											0	1	0	0	0	1	0	0	0
chrY	13851975	13852060	chrY:13851975-13852060	NONE				1	1						1		1							1	1			4	NONE_											0	4	0	0	0	2	2	0	1
chrY	13868388	13868552	chrY:13868388-13868552	NONE				1	1																		1	1	NONE_											0	0	1	0	0	0	0	0	0
chrY	58827292	58827411	chrY:58827292-58827411	NONE				1	1					1		1								1	1			4	NONE_											0	4	0	0	0	2	2	0	1
chrY	58862670	58862778	chrY:58862670-58862778	NONE				1	1					1		1		1		1				1	1			6	NONE_											0	4	2	0	0	2	2	1	1
chrY	58912604	58912676	chrY:58912604-58912676	NONE				1	1							1												1	NONE_											0	1	0	0	0	0	1	0	1
chrY	13458408	13458484	chrY:13458408-13458484	SLC9B1P1	66271			1	1								1								1			2	SLC9B1P1_											0	2	0	0	0	0	2	0	0
chrY	13460967	13461044	chrY:13460967-13461044	SLC9B1P1	63711			1	1															1				1	SLC9B1P1_											0	1	0	0	0	1	0	0	0
chrY	13484814	13484946	chrY:13484814-13484946	SLC9B1P1	39837			1	1															1	1			2	SLC9B1P1_											0	2	0	0	0	1	1	0	0
chrY	1161910	1162264	chrY:1161910-1162264	NONE								1											1					2	NONE_											2	0	0	0	2	0	0	0	0
chrY	15914885	15915191	chrY:15914885-15915191	TMSB4Y	99591	VCY	183355					1																1	TMSB4Y_											1	0	0	0	1	0	0	0	0
chrY	15914885	15915191	chrY:15914885-15915191	VCY	183355	TMSB4Y	99591					1																1	VCY_											1	0	0	0	1	0	0	0	0

## Sheet: ATAC-seq-TCDDvsDMSO decreased
Decreased accessibility in TCDD-treated cells compared to DMSO-treated cells
Genomic regions with decreased accessibility							Gene (Distance to TSS)
chr14	22362880	22363098	chr14:22362880-22363098	diff_DMSO_vs_TCDD_3reps_cond1_1	4.50167		NONE
chr14	96133751	96133969	chr14:96133751-96133969	diff_DMSO_vs_TCDD_3reps_cond1_2	3.82843		TCL1B (-18894), GLRX5 (+132930)
chr16	21361043	21361251	chr16:21361043-21361251	diff_DMSO_vs_TCDD_3reps_cond1_3	4.01308		CRYM (-46775), NPIPB3 (+69931)
chr3	135158193	135158402	chr3:135158193-135158402	diff_DMSO_vs_TCDD_3reps_cond1_4	4.20645		NONE
chr5	28240307	28240513	chr5:28240307-28240513	diff_DMSO_vs_TCDD_3reps_cond1_5	9.4534		NONE
chr6	13521848	13522088	chr6:13521848-13522088	diff_DMSO_vs_TCDD_3reps_cond1_6	7.5485		SIRT5 (-52907), GFOD1 (-34181)
chr7	41012249	41012458	chr7:41012249-41012458	diff_DMSO_vs_TCDD_3reps_cond1_7	6.5165		NONE
chr8	76187415	76187617	chr8:76187415-76187617	diff_DMSO_vs_TCDD_3reps_cond1_8	5.13133		NONE

## Sheet: ATAC-seq-TCDDvsDMSO increased
Increased accessibility in TCDD-treated cells compared to DMSO-treated cells
Genomic regions with increased accessibility							Gene (Distance to TSS)
chr1	2121385	2121661	chr1:2121385-2121661	diff_DMSO_vs_TCDD_3reps_cond2_1	3.30054		C1orf86 (+4690), PRKCZ (+139614)
chr1	15573602	15573837	chr1:15573602-15573837	diff_DMSO_vs_TCDD_3reps_cond2_2	4.87558		EFHD2 (-162671), TMEM51 (+94692)
chr1	17760620	17760826	chr1:17760620-17760826	diff_DMSO_vs_TCDD_3reps_cond2_3	4.05586		RCC2 (+5497), PADI4 (+126031)
chr1	29629840	29630157	chr1:29629840-29630157	diff_DMSO_vs_TCDD_3reps_cond2_4	4.97271		PTPRU (+66971)
chr1	33116870	33117180	chr1:33116870-33117180	diff_DMSO_vs_TCDD_3reps_cond2_5	3.73578		ZBTB8OS (-840), RBBP4 (+276)
chr1	59012554	59012786	chr1:59012554-59012786	diff_DMSO_vs_TCDD_3reps_cond2_6	3.7288		OMA1 (-198)
chr1	68759635	68759923	chr1:68759635-68759923	diff_DMSO_vs_TCDD_3reps_cond2_7	3.9751		WLS (-61551), RPE65 (+155863)
chr1	85666835	85667084	chr1:85666835-85667084	diff_DMSO_vs_TCDD_3reps_cond2_8	4.95301		SYDE2 (-231)
chr1	144339788	144340086	chr1:144339788-144340086	diff_DMSO_vs_TCDD_3reps_cond2_9	3.55072		PPIAL4B (+24309), NBPF8 (+193125)
chr1	145610885	145611181	chr1:145610885-145611181	diff_DMSO_vs_TCDD_3reps_cond2_10	4.46039		POLR3C (-149), RNF115 (-3)
chr1	154934294	154934520	chr1:154934294-154934520	diff_DMSO_vs_TCDD_3reps_cond2_11	4.98246		PYGO2 (-183)
chr1	207627584	207627835	chr1:207627584-207627835	diff_DMSO_vs_TCDD_3reps_cond2_12	3.4746		CR2 (+135)
chr1	226496919	226497138	chr1:226496919-226497138	diff_DMSO_vs_TCDD_3reps_cond2_13	4.1866		LIN9 (+405)
chr1	239549882	239550139	chr1:239549882-239550139	diff_DMSO_vs_TCDD_3reps_cond2_14	5.09073		NONE
chr10	35883680	35883885	chr10:35883680-35883885	diff_DMSO_vs_TCDD_3reps_cond2_15	4.91521		GJD4 (-10555)
chr10	54074277	54074515	chr10:54074277-54074515	diff_DMSO_vs_TCDD_3reps_cond2_16	4.68206		DKK1 (+340)
chr10	73391442	73391654	chr10:73391442-73391654	diff_DMSO_vs_TCDD_3reps_cond2_17	5.65062		C10orf105 (+88030)
chr10	76585952	76586248	chr10:76585952-76586248	diff_DMSO_vs_TCDD_3reps_cond2_18	4.00222		KAT6B (-283)
chr10	78063583	78063783	chr10:78063583-78063783	diff_DMSO_vs_TCDD_3reps_cond2_19	5.91768		NONE
chr10	102106679	102106902	chr10:102106679-102106902	diff_DMSO_vs_TCDD_3reps_cond2_20	4.90911		SCD (-90)
chr10	104220826	104221066	chr10:104220826-104221066	diff_DMSO_vs_TCDD_3reps_cond2_21	4.4905		TMEM180 (-206)
chr11	22023045	22023320	chr11:22023045-22023320	diff_DMSO_vs_TCDD_3reps_cond2_22	6.12486		ANO5 (-191539)
chr11	30608124	30608330	chr11:30608124-30608330	diff_DMSO_vs_TCDD_3reps_cond2_23	4.14662		MPPED2 (-6184)
chr11	44265182	44265408	chr11:44265182-44265408	diff_DMSO_vs_TCDD_3reps_cond2_24	4.16079		ALX4 (+66421), EXT2 (+147548)
chr11	65359392	65359626	chr11:65359392-65359626	diff_DMSO_vs_TCDD_3reps_cond2_25	5.11547		KCNK7 (+3958), EHBP1L1 (+16000)
chr11	66056656	66056878	chr11:66056656-66056878	diff_DMSO_vs_TCDD_3reps_cond2_26	5.69258		TMEM151A (-2574), YIF1A (-126)
chr11	66278118	66278319	chr11:66278118-66278319	diff_DMSO_vs_TCDD_3reps_cond2_27	4.78199		BBS1 (+139)
chr11	86343783	86344023	chr11:86343783-86344023	diff_DMSO_vs_TCDD_3reps_cond2_28	3.67921		ME3 (+39775)
chr11	92400726	92400939	chr11:92400726-92400939	diff_DMSO_vs_TCDD_3reps_cond2_29	5.31749		NONE
chr11	128452745	128452953	chr11:128452745-128452953	diff_DMSO_vs_TCDD_3reps_cond2_30	3.91904		ETS1 (+4604)
chr11	133870233	133870505	chr11:133870233-133870505	diff_DMSO_vs_TCDD_3reps_cond2_31	3.55657		JAM3 (-68451), IGSF9B (-43489)
chr12	8004369	8004587	chr12:8004369-8004587	diff_DMSO_vs_TCDD_3reps_cond2_32	3.41393		SLC2A14 (+20942), NANOG (+62486)
chr12	8135036	8135254	chr12:8135036-8135254	diff_DMSO_vs_TCDD_3reps_cond2_33	3.36334		FOXJ2 (-50154), SLC2A3 (-46274)
chr12	12764440	12764687	chr12:12764440-12764687	diff_DMSO_vs_TCDD_3reps_cond2_34	4.01854		CREBL2 (-262)
chr12	44394245	44394446	chr12:44394245-44394446	diff_DMSO_vs_TCDD_3reps_cond2_35	4.44464		TMEM117 (+164445)
chr12	45610154	45610371	chr12:45610154-45610371	diff_DMSO_vs_TCDD_3reps_cond2_36	4.76972		ANO6 (+395)
chr12	97525288	97525524	chr12:97525288-97525524	diff_DMSO_vs_TCDD_3reps_cond2_37	6.10051		NONE
chr12	106098116	106098321	chr12:106098116-106098321	diff_DMSO_vs_TCDD_3reps_cond2_38	3.67405		NONE
chr12	112123900	112124243	chr12:112123900-112124243	diff_DMSO_vs_TCDD_3reps_cond2_39	4.64776		BRAP (-282), ACAD10 (+192)
chr12	131338086	131338292	chr12:131338086-131338292	diff_DMSO_vs_TCDD_3reps_cond2_40	4.30101		RAN (-18235), STX2 (-14450)
chr13	95648726	95648951	chr13:95648726-95648951	diff_DMSO_vs_TCDD_3reps_cond2_41	4.53484		NONE
chr14	56595811	56596057	chr14:56595811-56596057	diff_DMSO_vs_TCDD_3reps_cond2_42	4.54634		PELI2 (+10841)
chr14	76452050	76452437	chr14:76452050-76452437	diff_DMSO_vs_TCDD_3reps_cond2_43	3.7782		TGFB3 (-4710), IFT43 (+119)
chr15	32933779	32934035	chr15:32933779-32934035	diff_DMSO_vs_TCDD_3reps_cond2_44	4.10353		SCG5 (+30)
chr15	59539722	59539960	chr15:59539722-59539960	diff_DMSO_vs_TCDD_3reps_cond2_45	6.02139		LDHAL6B (+40799), MYO1E (+125258)
chr15	60289290	60289515	chr15:60289290-60289515	diff_DMSO_vs_TCDD_3reps_cond2_46	3.62121		FOXB1 (-7018)
chr15	75052716	75053005	chr15:75052716-75053005	diff_DMSO_vs_TCDD_3reps_cond2_47	4.02759		CSK (-21537), CYP1A2 (+11676)
chr15	75871592	75871809	chr15:75871592-75871809	diff_DMSO_vs_TCDD_3reps_cond2_48	7.99225		PTPN9 (-71)
chr16	8244904	8245149	chr16:8244904-8245149	diff_DMSO_vs_TCDD_3reps_cond2_49	3.2815		NONE
chr16	28961743	28961944	chr16:28961743-28961944	diff_DMSO_vs_TCDD_3reps_cond2_50	3.20168		NFATC2IP (-414)
chr16	67203508	67203787	chr16:67203508-67203787	diff_DMSO_vs_TCDD_3reps_cond2_51	3.74575		NOL3 (-4257)
chr16	88923239	88923505	chr16:88923239-88923505	diff_DMSO_vs_TCDD_3reps_cond2_52	5.3759		TRAPPC2L (-122), GALNS (+2)
chr16	89258874	89259128	chr16:89258874-89259128	diff_DMSO_vs_TCDD_3reps_cond2_53	5.50064		SLC22A31 (+9071), CDH15 (+20826)
chr17	37557847	37558197	chr17:37557847-37558197	diff_DMSO_vs_TCDD_3reps_cond2_54	4.98493		FBXL20 (-106)
chr17	40021650	40021854	chr17:40021650-40021854	diff_DMSO_vs_TCDD_3reps_cond2_55	4.12606		KLHL11 (-68)
chr17	44331393	44331610	chr17:44331393-44331610	diff_DMSO_vs_TCDD_3reps_cond2_56	3.22993		KANSL1 (-61336), LRRC37A (-40995)
chr17	57518161	57518362	chr17:57518161-57518362	diff_DMSO_vs_TCDD_3reps_cond2_57	3.60034		DHX40 (-124624), YPEL2 (+109199)
chr17	74609187	74609388	chr17:74609187-74609388	diff_DMSO_vs_TCDD_3reps_cond2_58	4.24242		ST6GALNAC2 (-27078), ST6GALNAC1 (+30632)
chr18	536151	536409	chr18:536151-536409	diff_DMSO_vs_TCDD_3reps_cond2_59	4.18265		CETN1 (-44087), COLEC12 (-35558)
chr18	48405133	48405386	chr18:48405133-48405386	diff_DMSO_vs_TCDD_3reps_cond2_60	3.67835		ME2 (-159)
chr18	54305993	54306199	chr18:54305993-54306199	diff_DMSO_vs_TCDD_3reps_cond2_61	5.02146		TXNL1 (-220)
chr18	56515090	56515305	chr18:56515090-56515305	diff_DMSO_vs_TCDD_3reps_cond2_62	3.97512		ZNF532 (-14634), MALT1 (+176580)
chr19	18392387	18392732	chr19:18392387-18392732	diff_DMSO_vs_TCDD_3reps_cond2_63	4.12908		JUND (-128)
chr19	30363153	30363354	chr19:30363153-30363354	diff_DMSO_vs_TCDD_3reps_cond2_64	5.68646		URI1 (-69904), CCNE1 (+60449)
chr19	39340546	39340748	chr19:39340546-39340748	diff_DMSO_vs_TCDD_3reps_cond2_65	4.54418		HNRNPL (+326)
chr19	48103652	48103880	chr19:48103652-48103880	diff_DMSO_vs_TCDD_3reps_cond2_66	5.79482		ZNF541 (-44653), GLTSCR1 (-7687)
chr19	49122357	49122557	chr19:49122357-49122557	diff_DMSO_vs_TCDD_3reps_cond2_67	5.00628		SPHK2 (-91), RPL18 (+336)
chr19	54098265	54098540	chr19:54098265-54098540	diff_DMSO_vs_TCDD_3reps_cond2_68	4.2874		DPRX (-36907), ZNF331 (+74125)
chr19	58694654	58694886	chr19:58694654-58694886	diff_DMSO_vs_TCDD_3reps_cond2_69	4.95037		ZNF274 (+374)
chr2	8018785	8018999	chr2:8018785-8018999	diff_DMSO_vs_TCDD_3reps_cond2_70	3.73815		NONE
chr2	9022353	9022573	chr2:9022353-9022573	diff_DMSO_vs_TCDD_3reps_cond2_71	5.74629		KIDINS220 (-44708), MBOAT2 (+121479)
chr2	13752168	13752372	chr2:13752168-13752372	diff_DMSO_vs_TCDD_3reps_cond2_72	5.04083		NONE
chr2	25895911	25896115	chr2:25895911-25896115	diff_DMSO_vs_TCDD_3reps_cond2_73	6.13837		DTNB (+490)
chr2	39874193	39874393	chr2:39874193-39874393	diff_DMSO_vs_TCDD_3reps_cond2_74	3.56081		TMEM178A (-18766)
chr2	173099858	173100213	chr2:173099858-173100213	diff_DMSO_vs_TCDD_3reps_cond2_75	3.70127		ITGA6 (-192481), DLX2 (-132408)
chr2	173246643	173246843	chr2:173246643-173246843	diff_DMSO_vs_TCDD_3reps_cond2_76	5.1887		ITGA6 (-45774)
chr2	174397274	174397517	chr2:174397274-174397517	diff_DMSO_vs_TCDD_3reps_cond2_77	6.63734		CDCA7 (+177807)
chr2	178077282	178077482	chr2:178077282-178077482	diff_DMSO_vs_TCDD_3reps_cond2_78	4.30771		HNRNPA3 (+91)
chr2	223901844	223902082	chr2:223901844-223902082	diff_DMSO_vs_TCDD_3reps_cond2_79	3.16776		KCNE4 (-14899), ACSL3 (+176311)
chr2	234475168	234475388	chr2:234475168-234475388	diff_DMSO_vs_TCDD_3reps_cond2_80	4.93737		USP40 (-1042)
chr20	277957	278201	chr20:277957-278201	diff_DMSO_vs_TCDD_3reps_cond2_81	5.37135		ZCCHC3 (+342)
chr20	18117983	18118239	chr20:18117983-18118239	diff_DMSO_vs_TCDD_3reps_cond2_82	7.58452		CSRP2BP (-4853), PET117 (-406)
chr20	20444707	20444964	chr20:20444707-20444964	diff_DMSO_vs_TCDD_3reps_cond2_83	4.60148		INSM1 (+96071)
chr20	50664968	50665211	chr20:50664968-50665211	diff_DMSO_vs_TCDD_3reps_cond2_84	4.44592		ZFP64 (+143435)
chr20	57226309	57226513	chr20:57226309-57226513	diff_DMSO_vs_TCDD_3reps_cond2_85	6.20073		STX16-NPEPL1 (-79), STX16 (+72)
chr20	60022985	60023228	chr20:60022985-60023228	diff_DMSO_vs_TCDD_3reps_cond2_86	3.66838		CDH4 (+195625)
chr22	36925208	36925527	chr22:36925208-36925527	diff_DMSO_vs_TCDD_3reps_cond2_87	3.39407		EIF3D (+115)
chr22	40440141	40440510	chr22:40440141-40440510	diff_DMSO_vs_TCDD_3reps_cond2_88	3.78933		TNRC6B (-133603), GRAP2 (+143240)
chr3	8653676	8653893	chr3:8653676-8653893	diff_DMSO_vs_TCDD_3reps_cond2_89	4.70973		SSUH2 (+32699), LMCD1 (+110392)
chr3	14370987	14371295	chr3:14370987-14371295	diff_DMSO_vs_TCDD_3reps_cond2_90	3.94665		XPC (-150858), SLC6A6 (-72935)
chr3	134092425	134092651	chr3:134092425-134092651	diff_DMSO_vs_TCDD_3reps_cond2_91	3.68223		AMOTL2 (+898)
chr3	142581904	142582139	chr3:142581904-142582139	diff_DMSO_vs_TCDD_3reps_cond2_92	4.82754		PCOLCE2 (+26023), TRPC1 (+139106)
chr3	156534809	156535039	chr3:156534809-156535039	diff_DMSO_vs_TCDD_3reps_cond2_93	4.46102		TIPARP (+142290)
chr3	164924634	164924881	chr3:164924634-164924881	diff_DMSO_vs_TCDD_3reps_cond2_94	4.56557		SLITRK3 (-10968)
chr3	169899511	169899713	chr3:169899511-169899713	diff_DMSO_vs_TCDD_3reps_cond2_95	8.92695		PHC3 (-77)
chr3	197614306	197614528	chr3:197614306-197614528	diff_DMSO_vs_TCDD_3reps_cond2_96	4.6862		RPL35A (-62441), LRCH3 (+96272)
chr4	6784237	6784496	chr4:6784237-6784496	diff_DMSO_vs_TCDD_3reps_cond2_97	6.18902		KIAA0232 (-100)
chr4	15003227	15003470	chr4:15003227-15003470	diff_DMSO_vs_TCDD_3reps_cond2_98	4.48979		CPEB2 (-949)
chr4	45250303	45250521	chr4:45250303-45250521	diff_DMSO_vs_TCDD_3reps_cond2_99	3.53559		NONE
chr4	72052370	72052659	chr4:72052370-72052659	diff_DMSO_vs_TCDD_3reps_cond2_100	3.90242		SLC4A4 (-488)
chr4	106032052	106032266	chr4:106032052-106032266	diff_DMSO_vs_TCDD_3reps_cond2_101	5.51136		TET2 (-35291)
chr4	122633009	122633232	chr4:122633009-122633232	diff_DMSO_vs_TCDD_3reps_cond2_102	3.70672		ANXA5 (-14853), TMEM155 (+53219)
chr4	155641998	155642231	chr4:155641998-155642231	diff_DMSO_vs_TCDD_3reps_cond2_103	6.4055		FGG (-108315), LRAT (-23008)
chr4	155664925	155665214	chr4:155664925-155665214	diff_DMSO_vs_TCDD_3reps_cond2_104	4.30679		LRAT (-53)
chr4	189898214	189898470	chr4:189898214-189898470	diff_DMSO_vs_TCDD_3reps_cond2_105	5.74045		NONE
chr5	40835197	40835466	chr5:40835197-40835466	diff_DMSO_vs_TCDD_3reps_cond2_106	3.36552		RPL37 (+105)
chr5	44911746	44911963	chr5:44911746-44911963	diff_DMSO_vs_TCDD_3reps_cond2_107	4.26216		MRPS30 (+102828)
chr5	79850651	79850911	chr5:79850651-79850911	diff_DMSO_vs_TCDD_3reps_cond2_108	3.47908		ANKRD34B (+15526), FAM151B (+66993)
chr5	140893700	140893947	chr5:140893700-140893947	diff_DMSO_vs_TCDD_3reps_cond2_109	4.51748		PCDHGC5 (+25016), DIAPH1 (+104798)
chr5	150161285	150161496	chr5:150161285-150161496	diff_DMSO_vs_TCDD_3reps_cond2_110	3.94928		IRGM (-64694), SMIM3 (+3883)
chr5	175000776	175000983	chr5:175000776-175000983	diff_DMSO_vs_TCDD_3reps_cond2_111	4.47583		HRH2 (-84153), SFXN1 (+95482)
chr5	180650194	180650495	chr5:180650194-180650495	diff_DMSO_vs_TCDD_3reps_cond2_112	3.71437		TRIM41 (+55)
chr6	683945	684227	chr6:683945-684227	diff_DMSO_vs_TCDD_3reps_cond2_113	6.66326		HUS1B (-27123), EXOC2 (+9025)
chr6	31038532	31038816	chr6:31038532-31038816	diff_DMSO_vs_TCDD_3reps_cond2_114	3.91613		C6orf15 (+41662), MUC22 (+60423)
chr6	62316546	62316778	chr6:62316546-62316778	diff_DMSO_vs_TCDD_3reps_cond2_115	4.15049		MTRNR2L9 (+32654)
chr6	74363693	74363925	chr6:74363693-74363925	diff_DMSO_vs_TCDD_3reps_cond2_116	5.95586		SLC17A5 (+69)
chr6	116692599	116692813	chr6:116692599-116692813	diff_DMSO_vs_TCDD_3reps_cond2_117	4.02907		FAM26F (-89850), DSE (+1185)
chr6	116989711	116989913	chr6:116989711-116989913	diff_DMSO_vs_TCDD_3reps_cond2_118	4.07281		ZUFSP (+145)
chr6	118972021	118972272	chr6:118972021-118972272	diff_DMSO_vs_TCDD_3reps_cond2_119	3.95765		CEP85L (+59091), PLN (+102686)
chr6	136571361	136571688	chr6:136571361-136571688	diff_DMSO_vs_TCDD_3reps_cond2_120	4.92197		MTFR2 (-76)
chr6	139695881	139696096	chr6:139695881-139696096	diff_DMSO_vs_TCDD_3reps_cond2_121	3.60296		CITED2 (-232)
chr7	65235804	65236074	chr7:65235804-65236074	diff_DMSO_vs_TCDD_3reps_cond2_122	3.46326		VKORC1L1 (-102315)
chr7	76178611	76178833	chr7:76178611-76178833	diff_DMSO_vs_TCDD_3reps_cond2_123	4.42641		UPK3B (+38977), POMZP3 (+77836)
chr7	95804278	95804532	chr7:95804278-95804532	diff_DMSO_vs_TCDD_3reps_cond2_124	4.33961		SLC25A13 (+147054)
chr7	131289978	131290226	chr7:131289978-131290226	diff_DMSO_vs_TCDD_3reps_cond2_125	3.86569		PODXL (-48736)
chr7	134001407	134001621	chr7:134001407-134001621	diff_DMSO_vs_TCDD_3reps_cond2_126	4.30199		SLC35B4 (+289)
chr7	150660087	150660350	chr7:150660087-150660350	diff_DMSO_vs_TCDD_3reps_cond2_127	3.47273		KCNH2 (+15184), AOC1 (+138504)
chr7	157694991	157695249	chr7:157694991-157695249	diff_DMSO_vs_TCDD_3reps_cond2_128	7.58796		NONE
chr8	7564540	7564791	chr8:7564540-7564791	diff_DMSO_vs_TCDD_3reps_cond2_129	3.62975		DEFB107A (+108572)
chr8	12576891	12577118	chr8:12576891-12577118	diff_DMSO_vs_TCDD_3reps_cond2_130	3.36499		LONRF1 (+35994)
chr8	28041006	28041263	chr8:28041006-28041263	diff_DMSO_vs_TCDD_3reps_cond2_131	4.36826		PNOC (-133514), ELP3 (+90780)
chr8	38423355	38423723	chr8:38423355-38423723	diff_DMSO_vs_TCDD_3reps_cond2_132	6.48939		FGFR1 (-98176)
chr8	41249434	41249698	chr8:41249434-41249698	diff_DMSO_vs_TCDD_3reps_cond2_133	6.37903		GOLGA7 (-98607), SFRP1 (-82550)
chr8	41348017	41348228	chr8:41348017-41348228	diff_DMSO_vs_TCDD_3reps_cond2_134	3.98295		GOLGA7 (-50)
chr8	55545489	55545740	chr8:55545489-55545740	diff_DMSO_vs_TCDD_3reps_cond2_135	3.69999		RP1 (+16988)
chr8	65936292	65936500	chr8:65936292-65936500	diff_DMSO_vs_TCDD_3reps_cond2_136	5.8777		NONE
chr8	67625123	67625380	chr8:67625123-67625380	diff_DMSO_vs_TCDD_3reps_cond2_137	4.3845		SGK3 (-62210), C8orf44 (+45399)
chr9	4297779	4298019	chr9:4297779-4298019	diff_DMSO_vs_TCDD_3reps_cond2_138	4.72886		GLIS3 (+2017)
chr9	27749802	27750070	chr9:27749802-27750070	diff_DMSO_vs_TCDD_3reps_cond2_139	3.81114		C9orf72 (-176488)
chr9	35072198	35072404	chr9:35072198-35072404	diff_DMSO_vs_TCDD_3reps_cond2_140	4.1137		VCP (+945)
chr9	73735435	73735731	chr9:73735435-73735731	diff_DMSO_vs_TCDD_3reps_cond2_141	4.07899		TRPM3 (+931)
chr9	126666056	126666354	chr9:126666056-126666354	diff_DMSO_vs_TCDD_3reps_cond2_142	3.82234		DENND1A (+26181)
chr9	139388229	139388469	chr9:139388229-139388469	diff_DMSO_vs_TCDD_3reps_cond2_143	3.68493		SEC16A (-16208), NOTCH1 (+51965)
chrX	1780287	1780499	chrX:1780287-1780499	diff_DMSO_vs_TCDD_3reps_cond2_144	5.49663		ASMT (+46499)
chrX	18692941	18693174	chrX:18692941-18693174	diff_DMSO_vs_TCDD_3reps_cond2_145	4.05954		RS1 (-2829)
chrX	102884546	102884822	chrX:102884546-102884822	diff_DMSO_vs_TCDD_3reps_cond2_146	5.4523		TCEAL1 (+782)
chrX	124913684	124913906	chrX:124913684-124913906	diff_DMSO_vs_TCDD_3reps_cond2_147	4.4459		NONE
chrX	138933222	138933480	chrX:138933222-138933480	diff_DMSO_vs_TCDD_3reps_cond2_148	4.388		ATP11C (-18904), CXorf66 (+114328)
chrX	152663002	152663202	chrX:152663002-152663202	diff_DMSO_vs_TCDD_3reps_cond2_149	4.03307		ZFP92 (-20678), ZNF275 (+63489)
